# Supplementary material for: Crystal structure, Hirshfeld surface analysis and electrostatic potential study of naturally occurring cassane-type diterpenoid Pulcherrimin C monohydrate at 100 K
Source: Acta Crystallogr E Crystallogr Commun. 2019 Jan 4;75(Pt 2):119–23. doi: 10.1107/S2056989018017498 (PMC6362663; doi:10.1107/S2056989018017498)
Supplement: Supplementary file 1 [file e-75-00119-sup1.cif]

##############################################################################
#                                                                            #
# This CIF contains the data in a paper accepted for publication in          #
# Acta Crystallographica Section E. It conforms to the requirements of       #
# Notes for Authors for Acta Crystallographica Section E, and has been       #
# peer reviewed under the auspices of the IUCr Commission on Journals.       #
#                                                                            #
# Full details of the Crystallographic Information File format               #
# are given in the paper "The Crystallographic Information File (CIF):       #
# a New Standard Archive File for Crystallography" by S. R. Hall, F. H.      #
# Allen and I. D. Brown [Acta Cryst. (1991), A47, 655-685].                  #
#                                                                            #
# The current version of the core CIF dictionary is obtainable from          #
# ftp://ftp.iucr.org/pub/cif_core.dic.                                       #
#                                                                            #
# Software is freely available for graphical display of the structure(s)     #
# in this CIF. For information consult the CIF software page                 #
# http://www.iucr.org/resources/cif/software.                                #
#                                                                            #
# This file may be used for bona fide research purposes within the           #
# scientific community so long as proper attribution is given to the journal # 
# article from which it was obtained.                                        #
#                                                                            #
##############################################################################
data_cp124135r_0m_a
_audit_creation_method     'form.cif (version 2.0)'
_journal_data_validation_number     ?
_journal_date_recd_electronic     2018-10-15
_journal_date_accepted     2018-12-11
_journal_name_full     'Acta Crystallographica, Section E'
_journal_year     2019
_journal_volume     75
_journal_issue      2
_journal_page_first     119
_journal_page_last     123
_journal_paper_category     GO
_journal_paper_doi     10.1107/S2056989018017498
_journal_coeditor_code     RZ5245
_publ_contact_author_name     'Yousuf, S. '
_publ_contact_author_address
;
      H.E.J Research Institute of Chemistry,
      International Center for Chemical and Biological Sciences,
      University of Karachi,
      Karachi-75270, Pakistan
;
_publ_contact_author_email     'dr.sammer.yousuf@gmail.com'
_publ_contact_author_fax     '+92-21 34819018-9'
_publ_contact_author_phone     '+92-21 34824924'
_publ_section_title
;
Crystal structure, Hirshfeld surface analysis and electrostatic potential study
of naturally occurring cassane-type diterpenoid Pulcherrimin C monohydrate at
100 K
;
loop_
    _publ_author_name
    _publ_author_footnote
    _publ_author_address
    'Rajesh Kumar' ?
;     H. E. J. Research Institute of Chemistry,
      International Center for Chemical and Biological Sciences,
      University of Karachi,
      Karachi-75270, Pakistan
;
    'K. Osahon Ogbeide' ?
;     Department of Chemistry, Faculty of Physical Sciences,
      University of Benin, Benin City, Nigeria
;
    'Mujeeb-Ur-Rehman' ?
;     H. E. J. Research Institute of Chemistry,
      International Center for Chemical and Biological Sciences,
      University of Karachi,
      Karachi-75270, Pakistan
;
    'Bodunde Owolabi' ?
;     Department of Chemistry, School of Sciences,
      The Federal University of Technology, Akure, Nigeria
;
    'Abiodun Falodun' ?
;     Department of Pharmaceutical Chemistry,
      Faculty of Pharmacy, University of Benin, Benin City,Nigeria
;
    'M. Iqbal Choudhary' ?
;     H. E. J. Research Institute of Chemistry,
      International Center for Chemical and Biological Sciences,
      University of Karachi,
      Karachi-75270, Pakistan
;
    'Sammer Yousuf' ?
;     H. E. J. Research Institute of Chemistry,
      International Center for Chemical and Biological Sciences,
      University of Karachi,
      Karachi-75270, Pakistan
;
_publ_section_synopsis
;
Single crystal X-ray diffraction analysis and Hirshfeld surface analysis of the
title compound were carried out to analyse quantitatively the intermolecular
interactions involved in the crystal packing. The electrostatic potential
surface was generated over the Hirshfeld surface to visualize the potential
active sites.
;
data_I
_database_code_depnum_ccdc_archive 'CCDC 1884284'
_audit_creation_method     'SHELXL-2018/3'
_chemical_name_systematic
;\
5,6-Bis(benzoyloxy)-4a-hydroxy-4,7,11b-trimethyl-1,2,3,4,4a,5,6,6a,7,11,\
11a,11b-dodecahydrophenanthro[3,2-<i>b</i>]furan-4-carboxylic acid
monohydrate
;
_chemical_name_common     'Pulcherrimin C monohydrate'
_chemical_formula_moiety     'C34 H36 O8, H2 O'
_chemical_formula_sum     'C34 H38 O9'
_chemical_formula_iupac     'C34 H36 O8, H2 O'
_chemical_formula_weight     590.64
_chemical_melting_point     ?
_chemical_absolute_configuration     rm
_space_group_crystal_system     orthorhombic
_space_group_name_H-M_alt     'P 21 21 21'
_space_group_name_Hall     'P 2ac 2ab'
loop_
    _space_group_symop_operation_xyz
    'x, y, z'
    '-x+1/2, -y, z+1/2'
    '-x, y+1/2, -z+1/2'
    'x+1/2, -y+1/2, -z'
_cell_length_a     11.8027(7)
_cell_length_b     13.2843(8)
_cell_length_c     19.0835(10)
_cell_angle_alpha     90
_cell_angle_beta     90
_cell_angle_gamma     90
_cell_volume     2992.1(3)
_cell_formula_units_Z     4
_cell_measurement_reflns_used     9847
_cell_measurement_theta_min     4.05
_cell_measurement_theta_max     68.22
_cell_measurement_temperature     100(2)
_exptl_crystal_description     block
_exptl_crystal_colour     colourless
_exptl_crystal_size_max     0.350
_exptl_crystal_size_mid     0.240
_exptl_crystal_size_min     0.100
_exptl_crystal_density_diffrn     1.311
_exptl_crystal_density_meas     ?
_exptl_crystal_density_method     ?
_exptl_crystal_F_000     1256
_exptl_absorpt_coefficient_mu     0.778
_exptl_absorpt_correction_type     multi-scan
_exptl_absorpt_process_details
;
(SADABS; Bruker, 2000)
;
_exptl_absorpt_correction_T_min     0.7720
_exptl_absorpt_correction_T_max     0.9260
_diffrn_ambient_temperature     100(2)
_diffrn_source     ?
_diffrn_radiation_type     CuK\a
_diffrn_radiation_wavelength     1.54178
_diffrn_measurement_device_type     'Bruker APEXII CCD'
_diffrn_measurement_method     '\f and \w scans'
_diffrn_detector_area_resol_mean     ?
_diffrn_reflns_number     18780
_diffrn_reflns_av_R_equivalents     0.0614
_diffrn_reflns_av_unetI/netI     0.0503
_diffrn_reflns_theta_min     4.055
_diffrn_reflns_theta_max     68.213
_diffrn_reflns_theta_full     67.679
_diffrn_measured_fraction_theta_max     0.998
_diffrn_measured_fraction_theta_full     0.998
_diffrn_reflns_limit_h_min     -14
_diffrn_reflns_limit_h_max     14
_diffrn_reflns_limit_k_min     -12
_diffrn_reflns_limit_k_max     16
_diffrn_reflns_limit_l_min     -22
_diffrn_reflns_limit_l_max     22
_refine_special_details     ?
_reflns_number_total     5425
_reflns_number_gt     4931
_reflns_threshold_expression     'I > 2\s(I)'
_refine_ls_structure_factor_coef     Fsqd
_refine_ls_matrix_type     full
_refine_ls_R_factor_all     0.0469
_refine_ls_R_factor_gt     0.0398
_refine_ls_wR_factor_gt     0.0947
_refine_ls_wR_factor_ref     0.0983
_refine_ls_goodness_of_fit_ref     1.030
_refine_ls_restrained_S_all     1.029
_refine_ls_number_reflns     5425
_refine_ls_number_parameters     401
_refine_ls_number_restraints     3
_refine_ls_hydrogen_treatment     mixed
_refine_ls_weighting_scheme     calc
_refine_ls_weighting_details
              'w=1/[\s^2^(Fo^2^)+(0.0537P)^2^+0.4392P] where P=(Fo^2^+2Fc^2^)/3'
_atom_sites_solution_hydrogens     mixed
_atom_sites_solution_primary     ?
_atom_sites_solution_secondary     ?
_refine_ls_shift/su_max     0.000
_refine_ls_shift/su_mean     0.000
_refine_diff_density_max     0.197
_refine_diff_density_min     -0.234
_refine_ls_extinction_method     none
_refine_ls_extinction_coef     .
_refine_ls_abs_structure_details
;
Flack <i>x</i> determined using 1939 quotients
[(<i>I</i>^+^)-(<i>I</i>^-^)]/[(<i>I</i>^+^)+(<i>I</i>^-^)]
(Parsons <i>et al.</i>, 2013)
;
_refine_ls_abs_structure_Flack     0.02(9)
loop_
    _atom_type_symbol
    _atom_type_description
    _atom_type_scat_dispersion_real
    _atom_type_scat_dispersion_imag
    _atom_type_scat_source
    'C' 'C' 0.0181 0.0091
                         'International Tables Vol C Tables 4.2.6.8 and 6.1.1.4'
    'H' 'H' 0.0000 0.0000
                         'International Tables Vol C Tables 4.2.6.8 and 6.1.1.4'
    'O' 'O' 0.0492 0.0322
                         'International Tables Vol C Tables 4.2.6.8 and 6.1.1.4'
_computing_data_collection
;
APEX2 (Bruker, 2000)
;
_computing_cell_refinement
;
SAINT (Bruker, 2000)
;
_computing_data_reduction
;
SAINT (Bruker, 2000)
;
_computing_structure_solution
;
SHELXT2014 (Sheldrick, 2015a)
;
_computing_structure_refinement
;
SHELXL2018 (Sheldrick, 2015b)
;
_computing_molecular_graphics
;
SHELXTL (Sheldrick, 2008)
;
_computing_publication_material
;
SHELXTL (Sheldrick, 2008)
;
loop_
    _atom_site_type_symbol
    _atom_site_label
    _atom_site_fract_x
    _atom_site_fract_y
    _atom_site_fract_z
    _atom_site_U_iso_or_equiv
    _atom_site_adp_type
    _atom_site_calc_flag
    _atom_site_occupancy
    _atom_site_disorder_assembly
    _atom_site_disorder_group
    O O1 0.50438(17) 0.47639(16) 0.71403(10) 0.0169(4) Uani d 1 . .
    H H1 0.498(2) 0.423(3) 0.7356(16) 0.025 Uiso calc 1 . .
    O O2 0.01638(17) 0.25183(15) 0.67636(10) 0.0208(4) Uani d 1 . .
    O O1W 0.63748(19) 0.41758(16) 0.59717(11) 0.0264(5) Uani d 1 . .
    H HWA 0.614(3) 0.442(2) 0.6356(7) 0.040 Uiso d 1 . .
    H HWB 0.610(3) 0.451(2) 0.5630(8) 0.040 Uiso d 1 . .
    O O3 0.3949(2) 0.72018(17) 0.88174(10) 0.0244(5) Uani d 1 . .
    H H3 0.381(3) 0.780(3) 0.8896(9) 0.037 Uiso calc 1 . .
    O O4 0.44345(18) 0.78239(15) 0.77797(10) 0.0222(5) Uani d 1 . .
    O O5 0.31651(16) 0.68572(14) 0.68136(9) 0.0153(4) Uani d 1 . .
    O O6 0.41856(17) 0.78789(15) 0.61026(10) 0.0196(4) Uani d 1 . .
    O O7 0.32786(16) 0.59542(15) 0.55359(9) 0.0164(4) Uani d 1 . .
    O O8 0.50711(18) 0.57755(17) 0.51448(10) 0.0243(5) Uani d 1 . .
    C C1 0.3445(2) 0.4239(2) 0.82933(13) 0.0169(6) Uani d 1 . .
    H H1A 0.275590 0.389055 0.846246 0.020 Uiso calc 1 . .
    H H1B 0.399822 0.371907 0.814829 0.020 Uiso calc 1 . .
    C C2 0.3947(3) 0.4855(2) 0.88895(14) 0.0200(6) Uani d 1 . .
    H H2A 0.413298 0.440659 0.928742 0.024 Uiso calc 1 . .
    H H2B 0.338465 0.535594 0.905294 0.024 Uiso calc 1 . .
    C C3 0.5013(3) 0.5393(2) 0.86435(14) 0.0191(6) Uani d 1 . .
    H H3A 0.559558 0.487970 0.853582 0.023 Uiso calc 1 . .
    H H3B 0.530399 0.580736 0.903561 0.023 Uiso calc 1 . .
    C C4 0.4874(2) 0.6082(2) 0.79929(14) 0.0173(6) Uani d 1 . .
    C C5 0.4224(2) 0.5473(2) 0.73970(14) 0.0143(6) Uani d 1 . .
    C C6 0.3989(2) 0.6071(2) 0.67137(14) 0.0147(6) Uani d 1 . .
    H H6 0.471384 0.637824 0.654684 0.018 Uiso calc 1 . .
    C C7 0.3546(2) 0.5350(2) 0.61502(14) 0.0150(6) Uani d 1 . .
    H H7 0.415279 0.485543 0.602790 0.018 Uiso calc 1 . .
    C C8 0.2478(3) 0.4785(2) 0.63531(13) 0.0155(6) Uani d 1 . .
    H H8 0.186764 0.528923 0.644741 0.019 Uiso calc 1 . .
    C C9 0.2713(2) 0.4192(2) 0.70451(13) 0.0155(6) Uani d 1 . .
    H H9 0.334191 0.370940 0.694319 0.019 Uiso calc 1 . .
    C C10 0.3135(2) 0.4897(2) 0.76501(14) 0.0148(6) Uani d 1 . .
    C C11 0.1683(2) 0.3559(2) 0.72822(14) 0.0179(6) Uani d 1 . .
    H H11A 0.194840 0.298367 0.756862 0.021 Uiso calc 1 . .
    H H11B 0.117878 0.397728 0.757681 0.021 Uiso calc 1 . .
    C C12 0.1045(3) 0.3179(2) 0.66718(15) 0.0178(6) Uani d 1 . .
    C C13 0.1173(3) 0.3412(2) 0.59897(15) 0.0188(6) Uani d 1 . .
    C C14 0.2088(2) 0.4101(2) 0.57349(14) 0.0182(6) Uani d 1 . .
    H H14 0.175084 0.454722 0.536778 0.022 Uiso calc 1 . .
    C C15 0.0311(3) 0.2860(2) 0.56192(15) 0.0232(7) Uani d 1 . .
    H H15 0.017844 0.286084 0.512817 0.028 Uiso calc 1 . .
    C C16 -0.0266(3) 0.2344(2) 0.61042(15) 0.0239(7) Uani d 1 . .
    H H16 -0.088919 0.191433 0.600640 0.029 Uiso calc 1 . .
    C C17 0.4377(2) 0.7109(2) 0.81719(14) 0.0176(6) Uani d 1 . .
    C C18 0.6083(2) 0.6352(2) 0.77395(15) 0.0210(6) Uani d 1 . .
    H H18A 0.649574 0.573260 0.762598 0.031 Uiso calc 1 . .
    H H18B 0.648405 0.671535 0.811094 0.031 Uiso calc 1 . .
    H H18C 0.603385 0.677712 0.732109 0.031 Uiso calc 1 . .
    C C19 0.2189(2) 0.5629(2) 0.78820(14) 0.0165(6) Uani d 1 . .
    H H19A 0.178146 0.587521 0.746845 0.025 Uiso calc 1 . .
    H H19B 0.252518 0.619990 0.813222 0.025 Uiso calc 1 . .
    H H19C 0.165902 0.527710 0.819244 0.025 Uiso calc 1 . .
    C C20 0.3041(3) 0.3486(2) 0.53868(15) 0.0258(7) Uani d 1 . .
    H H20A 0.271281 0.302184 0.504307 0.039 Uiso calc 1 . .
    H H20B 0.344815 0.310097 0.574548 0.039 Uiso calc 1 . .
    H H20C 0.356908 0.394307 0.515049 0.039 Uiso calc 1 . .
    C C21 0.3382(2) 0.7741(2) 0.64816(14) 0.0171(6) Uani d 1 . .
    C C22 0.2512(2) 0.8514(2) 0.66403(14) 0.0173(6) Uani d 1 . .
    C C23 0.1932(3) 0.8533(2) 0.72745(16) 0.0218(6) Uani d 1 . .
    H H23 0.203683 0.800542 0.760439 0.026 Uiso calc 1 . .
    C C24 0.1201(3) 0.9321(2) 0.74262(17) 0.0256(7) Uani d 1 . .
    H H24 0.081958 0.934114 0.786437 0.031 Uiso calc 1 . .
    C C25 0.1025(3) 1.0083(2) 0.69359(18) 0.0275(7) Uani d 1 . .
    H H25 0.052511 1.062358 0.703969 0.033 Uiso calc 1 . .
    C C26 0.1582(3) 1.0050(2) 0.62952(17) 0.0253(7) Uani d 1 . .
    H H26 0.144897 1.056131 0.595677 0.030 Uiso calc 1 . .
    C C27 0.2331(3) 0.9277(2) 0.61472(15) 0.0216(6) Uani d 1 . .
    H H27 0.272173 0.926462 0.571194 0.026 Uiso calc 1 . .
    C C28 0.4154(2) 0.6172(2) 0.51063(14) 0.0175(6) Uani d 1 . .
    C C29 0.3839(3) 0.6969(2) 0.45916(14) 0.0189(6) Uani d 1 . .
    C C30 0.2788(2) 0.7442(2) 0.46095(14) 0.0194(6) Uani d 1 . .
    H H30 0.223119 0.723328 0.493792 0.023 Uiso calc 1 . .
    C C31 0.2556(3) 0.8222(2) 0.41454(16) 0.0256(7) Uani d 1 . .
    H H31 0.184156 0.855115 0.415744 0.031 Uiso calc 1 . .
    C C32 0.3373(3) 0.8517(3) 0.36640(16) 0.0279(7) Uani d 1 . .
    H H32 0.321630 0.905285 0.334856 0.033 Uiso calc 1 . .
    C C33 0.4411(3) 0.8041(3) 0.36394(16) 0.0267(7) Uani d 1 . .
    H H33 0.496239 0.824739 0.330637 0.032 Uiso calc 1 . .
    C C34 0.4651(3) 0.7262(2) 0.40992(15) 0.0221(6) Uani d 1 . .
    H H34 0.536337 0.693019 0.407994 0.027 Uiso calc 1 . .
loop_
    _atom_site_aniso_label
    _atom_site_aniso_U_11
    _atom_site_aniso_U_22
    _atom_site_aniso_U_33
    _atom_site_aniso_U_12
    _atom_site_aniso_U_13
    _atom_site_aniso_U_23
    O1 0.0187(11) 0.0154(10) 0.0167(9) 0.0038(9) 0.0027(8) 0.0020(7)
    O2 0.0228(11) 0.0219(11) 0.0177(10) -0.0070(9) -0.0007(8) 0.0001(8)
    O1W 0.0306(13) 0.0244(12) 0.0243(10) 0.0037(10) 0.0089(9) 0.0046(9)
    O3 0.0342(13) 0.0197(11) 0.0194(10) 0.0030(10) 0.0037(9) -0.0026(8)
    O4 0.0307(12) 0.0169(10) 0.0190(10) -0.0040(9) -0.0041(9) 0.0005(8)
    O5 0.0152(10) 0.0142(10) 0.0166(9) 0.0018(8) 0.0008(8) 0.0007(7)
    O6 0.0203(11) 0.0204(11) 0.0180(9) -0.0015(9) 0.0015(8) 0.0023(8)
    O7 0.0170(10) 0.0190(10) 0.0131(9) -0.0003(9) 0.0025(8) 0.0030(7)
    O8 0.0216(11) 0.0305(12) 0.0207(10) 0.0051(10) 0.0040(9) 0.0061(9)
    C1 0.0196(14) 0.0167(14) 0.0143(12) 0.0003(12) 0.0023(11) 0.0027(10)
    C2 0.0245(16) 0.0222(15) 0.0133(13) 0.0031(13) -0.0010(11) 0.0018(11)
    C3 0.0223(16) 0.0172(15) 0.0178(13) 0.0023(13) -0.0059(12) 0.0015(11)
    C4 0.0179(15) 0.0192(15) 0.0148(13) -0.0021(13) -0.0019(11) -0.0012(10)
    C5 0.0163(14) 0.0135(14) 0.0132(12) 0.0019(12) -0.0012(11) -0.0007(10)
    C6 0.0141(13) 0.0141(13) 0.0158(12) 0.0001(12) 0.0025(11) 0.0025(10)
    C7 0.0177(15) 0.0152(14) 0.0120(12) 0.0036(12) 0.0005(11) 0.0020(10)
    C8 0.0168(14) 0.0152(14) 0.0144(12) 0.0016(12) 0.0017(11) -0.0002(10)
    C9 0.0171(14) 0.0153(14) 0.0140(12) 0.0016(12) 0.0020(10) 0.0006(10)
    C10 0.0151(14) 0.0166(14) 0.0127(12) 0.0013(12) -0.0001(11) -0.0008(10)
    C11 0.0200(15) 0.0180(14) 0.0156(13) -0.0021(12) 0.0032(12) 0.0013(11)
    C12 0.0187(15) 0.0150(13) 0.0197(13) 0.0001(12) 0.0038(12) -0.0023(11)
    C13 0.0209(16) 0.0181(15) 0.0174(13) -0.0008(13) -0.0018(12) -0.0025(11)
    C14 0.0205(15) 0.0200(15) 0.0140(12) -0.0032(13) 0.0002(11) 0.0004(11)
    C15 0.0260(16) 0.0253(17) 0.0183(14) -0.0061(14) -0.0014(12) -0.0023(12)
    C16 0.0235(16) 0.0272(17) 0.0210(15) -0.0087(14) -0.0038(12) -0.0047(12)
    C17 0.0156(14) 0.0205(15) 0.0169(13) -0.0035(12) -0.0052(11) -0.0022(11)
    C18 0.0172(15) 0.0243(16) 0.0214(14) -0.0026(13) -0.0040(12) -0.0002(12)
    C19 0.0163(14) 0.0184(14) 0.0147(12) 0.0009(12) 0.0022(11) 0.0001(10)
    C20 0.0312(18) 0.0277(17) 0.0184(14) -0.0071(15) 0.0062(13) -0.0071(12)
    C21 0.0202(15) 0.0159(14) 0.0151(12) -0.0016(12) -0.0055(11) -0.0002(10)
    C22 0.0161(14) 0.0142(14) 0.0215(13) -0.0022(12) -0.0051(11) -0.0018(11)
    C23 0.0199(15) 0.0183(14) 0.0272(15) -0.0027(13) -0.0025(12) -0.0001(12)
    C24 0.0190(15) 0.0223(16) 0.0355(17) -0.0038(14) 0.0013(13) -0.0082(13)
    C25 0.0169(15) 0.0181(16) 0.0476(19) 0.0021(14) -0.0073(15) -0.0073(14)
    C26 0.0229(16) 0.0172(16) 0.0359(17) 0.0014(14) -0.0126(14) 0.0026(12)
    C27 0.0199(15) 0.0198(15) 0.0249(14) -0.0016(13) -0.0072(12) -0.0002(12)
    C28 0.0199(15) 0.0181(15) 0.0144(12) -0.0009(13) 0.0002(11) -0.0020(10)
    C29 0.0257(16) 0.0180(15) 0.0129(12) -0.0036(13) 0.0001(11) -0.0013(11)
    C30 0.0218(15) 0.0204(15) 0.0161(13) -0.0030(13) 0.0020(11) -0.0016(11)
    C31 0.0285(17) 0.0236(16) 0.0245(15) 0.0040(14) -0.0038(13) 0.0008(12)
    C32 0.0396(19) 0.0244(16) 0.0197(14) -0.0020(16) -0.0056(14) 0.0091(12)
    C33 0.0295(17) 0.0302(18) 0.0203(15) -0.0072(15) 0.0031(13) 0.0058(12)
    C34 0.0210(15) 0.0265(17) 0.0188(14) -0.0016(14) 0.0032(11) 0.0025(12)
_geom_special_details
;
 All esds (except the esd in the dihedral angle between two l.s. planes)
 are estimated using the full covariance matrix.  The cell esds are taken
 into account individually in the estimation of esds in distances, angles
 and torsion angles; correlations between esds in cell parameters are only
 used when they are defined by crystal symmetry.  An approximate (isotropic)
 treatment of cell esds is used for estimating esds involving l.s. planes.
;
loop_
    _geom_bond_atom_site_label_1
    _geom_bond_atom_site_label_2
    _geom_bond_site_symmetry_2
    _geom_bond_distance
    _geom_bond_publ_flag
    O1 C5 . 1.436(3) ?
    O1 H1 . 0.82(4) ?
    O2 C12 . 1.372(4) ?
    O2 C16 . 1.376(3) ?
    O1W HWA . 0.8501(14) ?
    O1W HWB . 0.8501(14) ?
    O3 C17 . 1.337(3) ?
    O3 H3 . 0.82(4) ?
    O4 C17 . 1.211(3) ?
    O5 C21 . 1.358(3) ?
    O5 C6 . 1.440(3) ?
    O6 C21 . 1.207(4) ?
    O7 C28 . 1.350(3) ?
    O7 C7 . 1.455(3) ?
    O8 C28 . 1.206(4) ?
    C1 C2 . 1.522(4) ?
    C1 C10 . 1.551(4) ?
    C1 H1A . 0.9900 ?
    C1 H1B . 0.9900 ?
    C2 C3 . 1.522(4) ?
    C2 H2A . 0.9900 ?
    C2 H2B . 0.9900 ?
    C3 C4 . 1.551(4) ?
    C3 H3A . 0.9900 ?
    C3 H3B . 0.9900 ?
    C4 C17 . 1.524(4) ?
    C4 C18 . 1.549(4) ?
    C4 C5 . 1.593(4) ?
    C5 C6 . 1.552(4) ?
    C5 C10 . 1.572(4) ?
    C6 C7 . 1.532(4) ?
    C6 H6 . 1.0000 ?
    C7 C8 . 1.517(4) ?
    C7 H7 . 1.0000 ?
    C8 C14 . 1.559(4) ?
    C8 C9 . 1.562(3) ?
    C8 H8 . 1.0000 ?
    C9 C11 . 1.546(4) ?
    C9 C10 . 1.567(4) ?
    C9 H9 . 1.0000 ?
    C10 C19 . 1.546(4) ?
    C11 C12 . 1.476(4) ?
    C11 H11A . 0.9900 ?
    C11 H11B . 0.9900 ?
    C12 C13 . 1.347(4) ?
    C13 C15 . 1.441(4) ?
    C13 C14 . 1.496(4) ?
    C14 C20 . 1.541(4) ?
    C14 H14 . 1.0000 ?
    C15 C16 . 1.337(4) ?
    C15 H15 . 0.9500 ?
    C16 H16 . 0.9500 ?
    C18 H18A . 0.9800 ?
    C18 H18B . 0.9800 ?
    C18 H18C . 0.9800 ?
    C19 H19A . 0.9800 ?
    C19 H19B . 0.9800 ?
    C19 H19C . 0.9800 ?
    C20 H20A . 0.9800 ?
    C20 H20B . 0.9800 ?
    C20 H20C . 0.9800 ?
    C21 C22 . 1.484(4) ?
    C22 C23 . 1.391(4) ?
    C22 C27 . 1.400(4) ?
    C23 C24 . 1.387(4) ?
    C23 H23 . 0.9500 ?
    C24 C25 . 1.394(5) ?
    C24 H24 . 0.9500 ?
    C25 C26 . 1.389(5) ?
    C25 H25 . 0.9500 ?
    C26 C27 . 1.384(4) ?
    C26 H26 . 0.9500 ?
    C27 H27 . 0.9500 ?
    C28 C29 . 1.491(4) ?
    C29 C30 . 1.391(4) ?
    C29 C34 . 1.398(4) ?
    C30 C31 . 1.390(4) ?
    C30 H30 . 0.9500 ?
    C31 C32 . 1.389(5) ?
    C31 H31 . 0.9500 ?
    C32 C33 . 1.379(5) ?
    C32 H32 . 0.9500 ?
    C33 C34 . 1.386(4) ?
    C33 H33 . 0.9500 ?
    C34 H34 . 0.9500 ?
loop_
    _geom_angle_atom_site_label_1
    _geom_angle_atom_site_label_2
    _geom_angle_atom_site_label_3
    _geom_angle_site_symmetry_1
    _geom_angle_site_symmetry_3
    _geom_angle
    _geom_angle_publ_flag
    C5 O1 H1 . . 109.5 ?
    C12 O2 C16 . . 105.7(2) ?
    HWA O1W HWB . . 109.7(3) ?
    C17 O3 H3 . . 109.5 ?
    C21 O5 C6 . . 116.0(2) ?
    C28 O7 C7 . . 116.2(2) ?
    C2 C1 C10 . . 112.4(2) ?
    C2 C1 H1A . . 109.1 ?
    C10 C1 H1A . . 109.1 ?
    C2 C1 H1B . . 109.1 ?
    C10 C1 H1B . . 109.1 ?
    H1A C1 H1B . . 107.9 ?
    C1 C2 C3 . . 110.1(2) ?
    C1 C2 H2A . . 109.6 ?
    C3 C2 H2A . . 109.6 ?
    C1 C2 H2B . . 109.6 ?
    C3 C2 H2B . . 109.6 ?
    H2A C2 H2B . . 108.2 ?
    C2 C3 C4 . . 115.9(2) ?
    C2 C3 H3A . . 108.3 ?
    C4 C3 H3A . . 108.3 ?
    C2 C3 H3B . . 108.3 ?
    C4 C3 H3B . . 108.3 ?
    H3A C3 H3B . . 107.4 ?
    C17 C4 C18 . . 102.6(2) ?
    C17 C4 C3 . . 112.9(2) ?
    C18 C4 C3 . . 106.8(2) ?
    C17 C4 C5 . . 115.5(2) ?
    C18 C4 C5 . . 109.8(2) ?
    C3 C4 C5 . . 108.8(2) ?
    O1 C5 C6 . . 99.8(2) ?
    O1 C5 C10 . . 109.7(2) ?
    C6 C5 C10 . . 111.2(2) ?
    O1 C5 C4 . . 104.6(2) ?
    C6 C5 C4 . . 115.2(2) ?
    C10 C5 C4 . . 114.9(2) ?
    O5 C6 C7 . . 108.4(2) ?
    O5 C6 C5 . . 112.4(2) ?
    C7 C6 C5 . . 109.3(2) ?
    O5 C6 H6 . . 108.9 ?
    C7 C6 H6 . . 108.9 ?
    C5 C6 H6 . . 108.9 ?
    O7 C7 C8 . . 107.4(2) ?
    O7 C7 C6 . . 107.1(2) ?
    C8 C7 C6 . . 114.4(2) ?
    O7 C7 H7 . . 109.3 ?
    C8 C7 H7 . . 109.3 ?
    C6 C7 H7 . . 109.3 ?
    C7 C8 C14 . . 109.9(2) ?
    C7 C8 C9 . . 108.5(2) ?
    C14 C8 C9 . . 113.5(2) ?
    C7 C8 H8 . . 108.3 ?
    C14 C8 H8 . . 108.3 ?
    C9 C8 H8 . . 108.3 ?
    C11 C9 C8 . . 112.5(2) ?
    C11 C9 C10 . . 111.0(2) ?
    C8 C9 C10 . . 112.2(2) ?
    C11 C9 H9 . . 106.9 ?
    C8 C9 H9 . . 106.9 ?
    C10 C9 H9 . . 106.9 ?
    C19 C10 C1 . . 107.4(2) ?
    C19 C10 C9 . . 110.9(2) ?
    C1 C10 C9 . . 108.8(2) ?
    C19 C10 C5 . . 111.9(2) ?
    C1 C10 C5 . . 108.9(2) ?
    C9 C10 C5 . . 108.9(2) ?
    C12 C11 C9 . . 110.9(2) ?
    C12 C11 H11A . . 109.5 ?
    C9 C11 H11A . . 109.5 ?
    C12 C11 H11B . . 109.5 ?
    C9 C11 H11B . . 109.5 ?
    H11A C11 H11B . . 108.1 ?
    C13 C12 O2 . . 110.9(3) ?
    C13 C12 C11 . . 128.8(3) ?
    O2 C12 C11 . . 120.3(2) ?
    C12 C13 C15 . . 106.1(3) ?
    C12 C13 C14 . . 122.4(3) ?
    C15 C13 C14 . . 131.5(3) ?
    C13 C14 C20 . . 110.0(2) ?
    C13 C14 C8 . . 108.9(2) ?
    C20 C14 C8 . . 114.8(2) ?
    C13 C14 H14 . . 107.6 ?
    C20 C14 H14 . . 107.6 ?
    C8 C14 H14 . . 107.6 ?
    C16 C15 C13 . . 106.3(3) ?
    C16 C15 H15 . . 126.8 ?
    C13 C15 H15 . . 126.8 ?
    C15 C16 O2 . . 111.1(3) ?
    C15 C16 H16 . . 124.5 ?
    O2 C16 H16 . . 124.5 ?
    O4 C17 O3 . . 121.2(3) ?
    O4 C17 C4 . . 122.8(3) ?
    O3 C17 C4 . . 115.7(2) ?
    C4 C18 H18A . . 109.5 ?
    C4 C18 H18B . . 109.5 ?
    H18A C18 H18B . . 109.5 ?
    C4 C18 H18C . . 109.5 ?
    H18A C18 H18C . . 109.5 ?
    H18B C18 H18C . . 109.5 ?
    C10 C19 H19A . . 109.5 ?
    C10 C19 H19B . . 109.5 ?
    H19A C19 H19B . . 109.5 ?
    C10 C19 H19C . . 109.5 ?
    H19A C19 H19C . . 109.5 ?
    H19B C19 H19C . . 109.5 ?
    C14 C20 H20A . . 109.5 ?
    C14 C20 H20B . . 109.5 ?
    H20A C20 H20B . . 109.5 ?
    C14 C20 H20C . . 109.5 ?
    H20A C20 H20C . . 109.5 ?
    H20B C20 H20C . . 109.5 ?
    O6 C21 O5 . . 124.0(3) ?
    O6 C21 C22 . . 124.1(3) ?
    O5 C21 C22 . . 111.9(2) ?
    C23 C22 C27 . . 119.8(3) ?
    C23 C22 C21 . . 122.1(3) ?
    C27 C22 C21 . . 118.0(3) ?
    C24 C23 C22 . . 120.1(3) ?
    C24 C23 H23 . . 120.0 ?
    C22 C23 H23 . . 120.0 ?
    C23 C24 C25 . . 120.1(3) ?
    C23 C24 H24 . . 120.0 ?
    C25 C24 H24 . . 120.0 ?
    C26 C25 C24 . . 119.8(3) ?
    C26 C25 H25 . . 120.1 ?
    C24 C25 H25 . . 120.1 ?
    C27 C26 C25 . . 120.4(3) ?
    C27 C26 H26 . . 119.8 ?
    C25 C26 H26 . . 119.8 ?
    C26 C27 C22 . . 119.8(3) ?
    C26 C27 H27 . . 120.1 ?
    C22 C27 H27 . . 120.1 ?
    O8 C28 O7 . . 123.8(3) ?
    O8 C28 C29 . . 125.0(3) ?
    O7 C28 C29 . . 111.2(2) ?
    C30 C29 C34 . . 120.1(3) ?
    C30 C29 C28 . . 121.8(3) ?
    C34 C29 C28 . . 118.0(3) ?
    C31 C30 C29 . . 119.8(3) ?
    C31 C30 H30 . . 120.1 ?
    C29 C30 H30 . . 120.1 ?
    C32 C31 C30 . . 119.7(3) ?
    C32 C31 H31 . . 120.2 ?
    C30 C31 H31 . . 120.2 ?
    C33 C32 C31 . . 120.6(3) ?
    C33 C32 H32 . . 119.7 ?
    C31 C32 H32 . . 119.7 ?
    C32 C33 C34 . . 120.2(3) ?
    C32 C33 H33 . . 119.9 ?
    C34 C33 H33 . . 119.9 ?
    C33 C34 C29 . . 119.6(3) ?
    C33 C34 H34 . . 120.2 ?
    C29 C34 H34 . . 120.2 ?
loop_
    _geom_torsion_atom_site_label_1
    _geom_torsion_atom_site_label_2
    _geom_torsion_atom_site_label_3
    _geom_torsion_atom_site_label_4
    _geom_torsion_site_symmetry_1
    _geom_torsion_site_symmetry_2
    _geom_torsion_site_symmetry_3
    _geom_torsion_site_symmetry_4
    _geom_torsion
    _geom_torsion_publ_flag
    C10 C1 C2 C3 . . . . -59.2(3) ?
    C1 C2 C3 C4 . . . . 56.0(3) ?
    C2 C3 C4 C17 . . . . 80.5(3) ?
    C2 C3 C4 C18 . . . . -167.5(2) ?
    C2 C3 C4 C5 . . . . -49.1(3) ?
    C17 C4 C5 O1 . . . . 158.7(2) ?
    C18 C4 C5 O1 . . . . 43.5(3) ?
    C3 C4 C5 O1 . . . . -73.1(3) ?
    C17 C4 C5 C6 . . . . 50.3(3) ?
    C18 C4 C5 C6 . . . . -65.0(3) ?
    C3 C4 C5 C6 . . . . 178.5(2) ?
    C17 C4 C5 C10 . . . . -80.9(3) ?
    C18 C4 C5 C10 . . . . 163.8(2) ?
    C3 C4 C5 C10 . . . . 47.3(3) ?
    C21 O5 C6 C7 . . . . -99.4(2) ?
    C21 O5 C6 C5 . . . . 139.7(2) ?
    O1 C5 C6 O5 . . . . 179.7(2) ?
    C10 C5 C6 O5 . . . . 64.0(3) ?
    C4 C5 C6 O5 . . . . -69.0(3) ?
    O1 C5 C6 C7 . . . . 59.3(3) ?
    C10 C5 C6 C7 . . . . -56.4(3) ?
    C4 C5 C6 C7 . . . . 170.6(2) ?
    C28 O7 C7 C8 . . . . -153.2(2) ?
    C28 O7 C7 C6 . . . . 83.4(3) ?
    O5 C6 C7 O7 . . . . 54.0(3) ?
    C5 C6 C7 O7 . . . . 176.8(2) ?
    O5 C6 C7 C8 . . . . -64.9(3) ?
    C5 C6 C7 C8 . . . . 57.9(3) ?
    O7 C7 C8 C14 . . . . 59.6(3) ?
    C6 C7 C8 C14 . . . . 178.4(2) ?
    O7 C7 C8 C9 . . . . -175.8(2) ?
    C6 C7 C8 C9 . . . . -57.0(3) ?
    C7 C8 C9 C11 . . . . -178.0(2) ?
    C14 C8 C9 C11 . . . . -55.5(3) ?
    C7 C8 C9 C10 . . . . 56.0(3) ?
    C14 C8 C9 C10 . . . . 178.5(2) ?
    C2 C1 C10 C19 . . . . -64.1(3) ?
    C2 C1 C10 C9 . . . . 175.8(2) ?
    C2 C1 C10 C5 . . . . 57.2(3) ?
    C11 C9 C10 C19 . . . . -59.9(3) ?
    C8 C9 C10 C19 . . . . 67.0(3) ?
    C11 C9 C10 C1 . . . . 58.0(3) ?
    C8 C9 C10 C1 . . . . -175.2(2) ?
    C11 C9 C10 C5 . . . . 176.6(2) ?
    C8 C9 C10 C5 . . . . -56.6(3) ?
    O1 C5 C10 C19 . . . . -175.8(2) ?
    C6 C5 C10 C19 . . . . -66.5(3) ?
    C4 C5 C10 C19 . . . . 66.6(3) ?
    O1 C5 C10 C1 . . . . 65.6(3) ?
    C6 C5 C10 C1 . . . . 175.0(2) ?
    C4 C5 C10 C1 . . . . -51.9(3) ?
    O1 C5 C10 C9 . . . . -52.9(3) ?
    C6 C5 C10 C9 . . . . 56.5(3) ?
    C4 C5 C10 C9 . . . . -170.4(2) ?
    C8 C9 C11 C12 . . . . 33.3(3) ?
    C10 C9 C11 C12 . . . . 160.0(2) ?
    C16 O2 C12 C13 . . . . -0.1(3) ?
    C16 O2 C12 C11 . . . . 178.0(3) ?
    C9 C11 C12 C13 . . . . -8.6(4) ?
    C9 C11 C12 O2 . . . . 173.6(2) ?
    O2 C12 C13 C15 . . . . 0.0(3) ?
    C11 C12 C13 C15 . . . . -178.0(3) ?
    O2 C12 C13 C14 . . . . -178.6(2) ?
    C11 C12 C13 C14 . . . . 3.4(5) ?
    C12 C13 C14 C20 . . . . 104.1(3) ?
    C15 C13 C14 C20 . . . . -74.1(4) ?
    C12 C13 C14 C8 . . . . -22.5(4) ?
    C15 C13 C14 C8 . . . . 159.2(3) ?
    C7 C8 C14 C13 . . . . 169.4(2) ?
    C9 C8 C14 C13 . . . . 47.7(3) ?
    C7 C8 C14 C20 . . . . 45.6(3) ?
    C9 C8 C14 C20 . . . . -76.1(3) ?
    C12 C13 C15 C16 . . . . 0.2(4) ?
    C14 C13 C15 C16 . . . . 178.6(3) ?
    C13 C15 C16 O2 . . . . -0.3(4) ?
    C12 O2 C16 C15 . . . . 0.3(3) ?
    C18 C4 C17 O4 . . . . 48.5(3) ?
    C3 C4 C17 O4 . . . . 163.0(3) ?
    C5 C4 C17 O4 . . . . -70.8(4) ?
    C18 C4 C17 O3 . . . . -126.3(2) ?
    C3 C4 C17 O3 . . . . -11.8(4) ?
    C5 C4 C17 O3 . . . . 114.4(3) ?
    C6 O5 C21 O6 . . . . 2.4(4) ?
    C6 O5 C21 C22 . . . . -177.6(2) ?
    O6 C21 C22 C23 . . . . -150.1(3) ?
    O5 C21 C22 C23 . . . . 30.0(4) ?
    O6 C21 C22 C27 . . . . 26.0(4) ?
    O5 C21 C22 C27 . . . . -153.9(2) ?
    C27 C22 C23 C24 . . . . -1.8(4) ?
    C21 C22 C23 C24 . . . . 174.2(3) ?
    C22 C23 C24 C25 . . . . 1.5(4) ?
    C23 C24 C25 C26 . . . . 0.1(5) ?
    C24 C25 C26 C27 . . . . -1.5(5) ?
    C25 C26 C27 C22 . . . . 1.2(4) ?
    C23 C22 C27 C26 . . . . 0.4(4) ?
    C21 C22 C27 C26 . . . . -175.7(3) ?
    C7 O7 C28 O8 . . . . 11.8(4) ?
    C7 O7 C28 C29 . . . . -167.4(2) ?
    O8 C28 C29 C30 . . . . -175.4(3) ?
    O7 C28 C29 C30 . . . . 3.7(4) ?
    O8 C28 C29 C34 . . . . 2.2(4) ?
    O7 C28 C29 C34 . . . . -178.7(3) ?
    C34 C29 C30 C31 . . . . -1.3(4) ?
    C28 C29 C30 C31 . . . . 176.3(3) ?
    C29 C30 C31 C32 . . . . 0.4(4) ?
    C30 C31 C32 C33 . . . . 0.4(5) ?
    C31 C32 C33 C34 . . . . -0.3(5) ?
    C32 C33 C34 C29 . . . . -0.5(5) ?
    C30 C29 C34 C33 . . . . 1.3(4) ?
    C28 C29 C34 C33 . . . . -176.3(3) ?
loop_
    _geom_hbond_atom_site_label_D
    _geom_hbond_atom_site_label_H
    _geom_hbond_atom_site_label_A
    _geom_hbond_site_symmetry_A
    _geom_hbond_distance_DH
    _geom_hbond_distance_HA
    _geom_hbond_distance_DA
    _geom_hbond_angle_DHA
    O1 H1 O4 3_646 0.82(4) 2.01(4) 2.654(3) 134(4)
    O1W HWA O1 1_555 0.848(19) 2.03(3) 2.838(3) 158.6(15)
    O1W HWB O8 1_555 0.85(2) 2.27(3) 3.062(3) 154.2(19)
    O3 H3 O1W 3_656 0.83(4) 1.86(4) 2.680(3) 174(4)
    C19 H19B O3 1_555 0.98 2.51 3.445(3) 159
    C1 H1A Cg1 2_565 0.99 2.98 3.910(3) 157
    C34 H34 Cg2 4_566 0.95 2.85 3.655(3) 143
_shelx_space_group_comment
;
The symmetry employed for this shelxl refinement is uniquely defined
by the following loop, which should always be used as a source of
symmetry information in preference to the above space-group names.
They are only intended as comments.
;
_shelx_estimated_absorpt_T_min     0.772
_shelx_estimated_absorpt_T_max     0.926
_shelx_hkl_file
;
  -1   0   0    1.20    1.10
   1   0   0    0.60    1.60
   2   0   0   64.59    3.40
  -2   0   0   59.79    4.40
   3   0   0    0.70    1.40
  -4   0   0  132.39    8.60
   4   0   0  135.39    7.10
   5   0   0    5.00    2.60
  -5   0   0    2.70    3.40
   6   0   0  432.16   20.60
   7   0   0   -3.50    5.60
   8   0   0 1164.98   52.09
   8   0   0 1065.19   58.09
   9   0   0   10.30   13.90
   9   0   0  -20.60   21.60
   9   0   0  -25.00   20.20
  10   0   0  702.73   48.40
  10   0   0  720.43   46.20
  11   0   0   -3.40   19.00
  11   0   0   11.80   19.60
  12   0   0  829.72   49.40
  12   0   0  923.81   50.99
  13   0   0   -4.40   19.10
  13   0   0  -25.40   17.10
  14   0   0  232.48   27.90
  -3   1   0  196.88    9.00
   3   1   0  199.88    9.10
   3  -1   0  196.98    9.40
  -4   1   0 4871.51  203.18
   4  -1   0 4643.94  203.58
   4   1   0 4733.93  203.38
   5   1   0   22.40    3.10
   5  -1   0   21.50    3.50
   6   1   0  158.58   10.50
   6  -1   0  173.08   10.60
   7   1   0  194.48   13.50
   7  -1   0  175.08   13.90
   8   1   0  103.89   18.10
   8  -1   0  113.29   19.80
   8   1   0   84.19   17.60
   8  -1   0  139.79   15.80
   8   1   0  104.29   18.40
   9  -1   0  863.41   41.40
   9  -1   0  713.13   47.20
   9  -1   0  676.63   59.29
   9   1   0  794.82   51.69
   9   1   0  766.72   43.70
  10   1   0  175.08   27.80
  10   1   0  155.98   24.50
  10  -1   0  149.88   22.70
  10  -1   0  137.79   29.60
  11   1   0   23.90   16.70
  11  -1   0   -5.30   25.10
  11  -1   0    2.60   19.90
  11   1   0  -27.00   19.30
  12   1   0    3.80   19.70
  12   1   0    8.00   15.40
  12  -1   0  -11.20   23.30
  12  -1   0   44.10   19.40
  13   1   0   34.30   20.40
  13  -1   0   32.20   16.60
  13  -1   0   58.59   24.70
  13   1   0   25.90   15.70
  14  -1   0   94.29   22.10
 -14   1   0   62.99   20.40
  14   1   0   91.99   14.30
  14  -1   0   45.30   16.70
   0   2   0  378.96   16.40
  -2   2   0 4533.25  193.78
  -3   2   0   28.20    2.80
   3  -2   0   34.00    3.60
  -4   2   0  170.08    8.30
   4  -2   0  168.18    9.00
  -5   2   0   41.40    5.10
   5  -2   0   41.40    5.60
   6  -2   0 1155.38   51.39
   7  -2   0  104.69   12.20
   8  -2   0 1621.94   69.09
   8   2   0 1477.45   70.49
   8   2   0 1576.64   77.19
   8  -2   0 1436.36   76.49
   9   2   0  642.84   46.90
   9   2   0  630.24   36.20
   9  -2   0  700.93   35.50
   9  -2   0  474.55   53.69
   9  -2   0  596.44   44.60
  10  -2   0  108.89   38.60
  10  -2   0  149.39   23.10
  10   2   0  164.68   25.40
  10   2   0  105.79   16.20
  11  -2   0  916.21   69.69
  11   2   0  866.71   55.19
  11   2   0  963.60   48.50
  11  -2   0 1020.70   55.89
  12  -2   0  427.36   66.99
  12   2   0  368.26   28.20
  12  -2   0  390.76   35.00
 -13   2   0  304.87   25.90
  13  -2   0  273.87   36.00
  13  -2   0  240.58   27.50
  13   2   0  283.07   25.30
 -14   2   0  231.78   24.60
  14  -2   0  239.78   45.40
  14  -2   0  186.18   23.70
   0   3   0   -0.60    1.10
   1   3   0   59.39    3.30
  -1   3   0   55.29    3.40
  -2   3   0 2950.80  126.39
  -3   3   0 3147.49  136.09
   3  -3   0 3205.38  136.69
   4  -3   0  992.50   44.00
  -4   3   0  998.40   43.30
   5  -3   0 1247.68   54.39
  -5   3   0 1214.48   53.59
   6  -3   0 1686.93   74.29
   7  -3   0   98.19   13.00
   8   3   0  244.88   43.20
   8   3   0  234.48   20.70
   8  -3   0  198.18   37.80
   8  -3   0  227.98   19.60
   9  -3   0    1.90   13.10
   9   3   0    3.30   12.80
   9   3   0    4.70   32.30
   9  -3   0   29.20   25.80
  10   3   0  465.95   30.20
  10   3   0  467.85   46.20
  10  -3   0  434.16   43.70
  10  -3   0  532.85   44.00
  11   3   0 1057.29   52.99
  11  -3   0 1129.59   61.59
  12   3   0    9.30   11.20
 -12   3   0   -7.20   22.20
  12   3   0   41.40   31.80
  12  -3   0   18.20   19.50
  13   3   0   45.10   11.90
  13  -3   0   37.60   16.80
 -13   3   0   81.69   16.30
   0   4   0 2106.39   90.29
  -1   4   0    1.30    1.60
   1   4   0    3.10    1.60
   2  -4   0 9317.37  395.96
  -2   4   0 9186.58  395.46
   3  -4   0 3085.79  135.29
  -3   4   0 3190.18  134.59
  -4   4   0  866.01   37.90
   5  -4   0   98.19    9.60
  -5   4   0   97.69    7.70
   6  -4   0    6.00    6.10
   7   4   0   70.69   11.90
   7  -4   0   81.49   14.10
   8  -4   0   -4.10   10.10
   8  -4   0   33.90   28.00
   8   4   0   12.40    9.80
   9  -4   0  183.08   27.50
   9  -4   0  192.58   39.40
   9   4   0   54.79   57.59
  10   4   0   34.00   11.20
 -10   4   0   52.99   19.70
  10  -4   0   35.90   24.50
  10  -4   0   44.40   27.60
  11   4   0   36.20   11.50
  11  -4   0   48.70   24.60
 -11   4   0   22.80   14.70
 -12   4   0   18.20   15.60
  13  -4   0  445.86   36.90
  13   4   0  554.74   29.50
 -13   4   0  575.34   33.40
   0  -5   0    2.50    2.20
   0   5   0    0.60    2.00
  -1   5   0    2.70    2.10
   1   5   0   -1.60    2.10
   1  -5   0    8.80    2.70
   2  -5   0  571.14   26.90
  -2   5   0  610.44   26.20
   3  -5   0   25.70    4.60
   4  -5   0  518.45   26.00
  -4   5   0  541.35   24.20
  -5   5   0  323.97   16.20
   5  -5   0  320.07   19.30
   6  -5   0  207.38   17.10
   7  -5   0  180.68   38.40
  -7   5   0  151.28   21.60
   7  -5   0  150.78   17.80
   7   5   0   99.79   17.90
   8   5   0   41.00   10.20
   8  -5   0   33.30   40.40
   8  -5   0   43.00   13.80
  -8   5   0   34.50   18.90
   9   5   0  249.58   19.70
  -9   5   0  204.68   27.00
   9  -5   0  248.78   39.90
   9  -5   0  240.68   34.00
 -10   5   0   29.60   15.70
  10   5   0   33.10   11.10
  10  -5   0   17.80   31.70
  11  -5   0  814.32   55.29
  11   5   0  699.63   37.80
 -11   5   0  756.62   40.70
 -12   5   0   -0.70   16.30
  12   5   0    8.40   10.30
  12  -5   0  -23.30   22.30
 -13   5   0    9.10   14.20
  13  -5   0  -10.50   17.70
  13   5   0  -11.00    8.70
   0  -6   0 1237.38   53.39
   0   6   0 1210.38   53.09
   1  -6   0  499.75   23.30
  -1   6   0  500.85   22.50
   2  -6   0 1385.46   64.29
  -2   6   0 1536.85   63.49
  -3   6   0   -1.70    3.40
   3  -6   0    3.00    5.80
  -4   6   0 1539.55   64.79
   4  -6   0 1425.46   66.69
  -5   6   0    1.50    5.40
  -6   6   0  140.39   19.40
   6   6   0  146.49   22.70
   6   6   0  115.39   18.30
   6  -6   0  148.09   18.70
   7   6   0  194.58   18.30
   7  -6   0  161.88   22.60
  -7   6   0  240.18   28.20
   7  -6   0  143.69   59.79
   8  -6   0   99.29   50.09
   8   6   0  126.59   18.40
   8  -6   0  152.08   27.20
   9  -6   0  -13.60   23.10
   9  -6   0   59.19   42.00
   9   6   0   15.80   10.20
  -9   6   0   20.80   16.40
  10   6   0   66.59   11.20
  10  -6   0   94.29   36.80
 -10   6   0   87.59   17.00
  11   6   0  165.28   18.20
 -11   6   0  185.78   22.80
  11  -6   0  177.28   33.60
 -12   6   0   89.19   16.60
  12   6   0  127.59   17.00
 -13   6   0   35.90   16.80
  13  -6   0   -2.50   19.20
   1  -7   0  306.97   17.60
  -1   7   0  335.47   15.70
   2  -7   0    3.00    7.10
  -2   7   0    8.10    4.00
   3  -7   0  265.87   20.20
  -3   7   0  300.17   15.00
  -4   7   0   60.59    8.50
   4  -7   0   52.39   11.10
  -5   7   0   20.80   17.20
  -5   7   0   24.30   12.50
   5   7   0   66.19   20.70
   5  -7   0   17.70   11.70
  -6   7   0  284.07   21.80
   6   7   0  211.18   20.20
  -6   7   0  255.17   28.20
   6  -7   0  224.28   25.80
   6   7   0  243.48   35.60
   7  -7   0   38.20   17.00
   7   7   0   16.20   10.90
  -7   7   0    2.00   16.70
   7  -7   0  100.59   66.09
  -8   7   0   14.00   16.10
   8  -7   0    1.90   22.90
   8  -7   0   36.90   55.29
   8   7   0    4.00   10.10
   9   7   0   28.70   10.70
  -9   7   0    9.30   15.20
   9  -7   0   17.00   46.40
 -10   7   0   11.20   15.30
  10  -7   0   -9.50   38.10
  10   7   0    5.70    9.90
  11  -7   0   84.29   33.70
 -11   7   0  136.69   24.00
  11   7   0  124.49   18.20
  12   7   0   70.99   10.70
 -12   7   0   74.19   16.80
 -12   7   0   72.59   16.00
  12  -7   0   49.30   25.50
   1  -8   0  253.07   20.30
   2  -8   0  217.78   20.60
   3  -8   0  302.67   25.40
   4  -8   0    8.30   13.90
  -4   8   0   32.30   12.90
  -4   8   0   22.80   17.60
   4   8   0   54.19   18.80
  -4   8   0   53.09   20.30
   5   8   0  400.56   30.50
  -5   8   0  482.15   29.30
  -5   8   0  563.44   40.50
  -5   8   0  542.65   33.80
   5   8   0  507.65   39.50
   5  -8   0  398.66   34.40
   6   8   0  160.28   20.90
  -6   8   0  168.18   26.50
  -6   8   0  213.28   36.10
  -6   8   0  234.88   20.90
   6  -8   0  223.38   32.70
   6   8   0  203.68   34.50
   7   8   0    1.50   11.10
   7  -8   0   18.60   24.50
  -7   8   0    9.20   16.10
   8  -8   0   53.79   59.99
   8  -8   0   37.90   30.90
   9   8   0  372.96   24.60
   9  -8   0  293.17   52.99
  -9   8   0  373.66   28.10
  -9   8   0  403.16   33.40
  10   8   0   69.69   11.10
  11   8   0  261.17   20.90
 -11   8   0  242.28   26.70
 -11   8   0  259.77   29.30
  12  -8   0   49.99   24.60
 -12   8   0   60.09   17.30
   0   9   0    6.80   17.70
   1  -9   0  152.88   16.00
   1   9   0   88.89   18.80
   1   9   0  121.69   20.00
  -1   9   0  153.98   28.80
  -1   9   0  116.29   21.30
  -2   9   0  625.44   40.90
  -2   9   0  587.74   40.30
   2   9   0  548.65   39.10
   2  -9   0  541.55   37.90
   2   9   0  549.25   43.00
  -3   9   0   63.79   18.10
  -3   9   0   18.50   14.10
   3  -9   0   -3.70   17.20
   3   9   0   46.00   18.50
  -3   9   0   23.60   20.30
   3   9   0   57.29   20.50
   4   9   0   42.40   17.90
  -4   9   0   38.60   12.90
  -4   9   0   -9.60   18.50
   4  -9   0    4.20   20.20
  -4   9   0   24.70   16.70
  -5   9   0  384.66   37.00
  -5   9   0  398.16   26.90
  -5   9   0  411.06   32.40
   5   9   0  357.26   37.60
  -6   9   0   -7.10   19.60
   6   9   0    0.90   18.00
   6  -9   0  -14.60   30.00
  -6   9   0    7.00   16.70
  -7   9   0   25.70   16.40
  -7   9   0   39.60   18.90
   7  -9   0   10.70   37.00
  -8   9   0  151.08   28.10
  -8   9   0  157.98   24.80
   8   9   0  156.78   21.80
  -9   9   0  190.08   24.50
  -9   9   0  146.09   27.40
 -10   9   0  226.38   26.70
 -10   9   0  241.18   29.80
 -11   9   0  203.78   24.40
 -11   9   0  170.68   27.30
   0  10   0  403.86   34.20
   0  10   0  392.86   32.80
  -1  10   0  157.48   28.60
   1  10   0  135.79   19.60
  -1  10   0   87.09   19.20
   2  10   0  186.98   32.40
  -2  10   0  207.88   29.00
   2  10   0  247.38   31.80
  -2  10   0  212.58   32.80
  -3  10   0  -24.00   19.10
   3 -10   0   23.40   25.80
  -3  10   0   -1.50   20.10
  -3  10   0   14.90   14.20
   3  10   0   -2.80   19.20
   4 -10   0  307.77   53.79
  -4  10   0  482.95   29.80
  -5  10   0   79.69   14.00
  -5  10   0  118.99   21.20
   5  10   0   87.19   18.70
   5 -10   0   86.09   38.70
   6 -10   0   19.40   43.70
  -6  10   0  117.19   19.60
   6  10   0  130.69   18.50
  -7  10   0   -6.80   17.40
  -7  10   0   10.00   15.80
  -8  10   0  136.69   24.40
  -8  10   0  124.99   18.80
  -9  10   0    8.60   18.60
  -9  10   0   10.50   16.80
  10 -10   0   38.70   54.69
 -10  10   0   22.80   18.00
 -10  10   0   14.40   16.20
 -11  10   0  353.06   29.50
   0  11   0   -5.50   23.60
   1  11   0  179.78   34.10
  -1  11   0  188.58   28.80
   1  11   0  195.88   31.00
   2  11   0 1248.78   62.99
   2  11   0 1270.17   63.09
  -2  11   0 1226.28   62.89
  -2  11   0 1256.67   62.39
   3  11   0  180.98   28.20
  -3  11   0  134.69   21.80
  -3  11   0  153.38   25.40
  -3  11   0  132.89   18.60
  -4  11   0  312.37   29.50
  -4  11   0  306.97   32.00
  -4  11   0  277.77   25.50
   4  11   0  278.27   31.00
  -5  11   0  210.28   28.60
  -5  11   0  236.28   31.20
   5  11   0  254.27   27.90
   6  11   0  191.58   27.30
  -6  11   0  155.28   26.60
  -6  11   0  156.18   28.50
  -7  11   0   14.10   16.20
  -7  11   0   -6.00   17.40
  -8  11   0   69.29   19.50
  -8  11   0   81.49   18.60
  -9  11   0  370.36   33.40
  -9  11   0  422.96   31.00
 -10  11   0   -8.90   12.40
   0  12   0  177.58   26.90
   0  12   0  219.38   28.40
   1  12   0    1.00   17.20
  -1  12   0    6.20   15.70
   1  12   0    5.20   16.20
  -1  12   0   13.00   17.10
   2  12   0 1471.85   70.79
  -2  12   0 1443.06   69.99
   2  12   0 1442.96   69.59
  -2  12   0 1484.25   69.59
  -3  12   0  279.17   29.60
  -3  12   0  297.07   28.30
   3  12   0  319.57   29.50
   4  12   0  111.99   16.90
  -4  12   0  161.58   26.40
  -4  12   0   94.69   17.40
   5  12   0   68.89   16.40
  -5  12   0   55.09   17.90
  -5  12   0   83.49   16.00
  -6  12   0  363.96   26.90
  -6  12   0  309.57   35.80
   6  12   0  390.56   30.50
  -7  12   0    3.30   14.80
  -7  12   0   -9.30   19.10
  -8  12   0  183.88   24.10
  -8  12   0  217.28   29.70
  -9  12   0   95.89   14.50
   0  13   0   10.20   15.00
   0  13   0    6.90   16.40
   1  13   0  369.46   31.10
  -1  13   0  367.66   31.20
  -1  13   0  391.06   29.80
   1  13   0  394.56   28.50
  -2  13   0   35.40   14.70
   2  13   0   -0.70   15.30
  -2  13   0    0.80   16.70
  -3  13   0  268.07   27.50
  -3  13   0  194.58   25.00
   3  13   0  214.68   26.90
  -4  13   0  705.13   42.60
  -4  13   0  797.32   42.00
   4  13   0  826.12   42.40
  -5  13   0  226.18   29.80
  -5  13   0  170.38   25.20
   5  13   0  179.98   32.20
  -6  13   0   36.00   15.80
  -6  13   0   34.50   18.40
  -7  13   0  166.48   28.60
  -7  13   0  158.68   22.70
  -8  13   0   62.79   13.30
   0  14   0  853.21   43.70
  -1  14   0  462.15   42.10
  -1  14   0  396.36   38.60
  -2  14   0  156.08   20.80
   2  14   0  134.59   19.20
  -2  14   0  121.99   20.30
  -3  14   0   72.79   19.60
   3  14   0   53.89   16.20
  -3  14   0   71.19   15.50
   4  14   0  237.88   26.30
  -4  14   0  216.48   23.70
  -4  14   0  232.58   30.40
  -5  14   0   66.59   18.10
  -5  14   0   40.40   14.10
  -6  14   0   40.60   13.20
  -6  14   0   71.49   26.90
   0  15   0   -9.00   16.10
   1  15   0  262.07   28.00
  -1  15   0  219.08   29.70
  -2  15   0   11.00   12.30
   2  15   0   23.80   15.40
  -2  15   0   22.80   18.20
   3  15   0  186.38   24.50
  -3  15   0  229.38   29.80
  -3  15   0  211.98   21.50
  -4  15   0   76.79   13.80
   0  16   0  334.37   29.90
   0   0  -1    0.20    0.70
  -1   0   1 6527.65  307.47
   1   0  -1 7550.94  307.27
  -1   0  -1 7108.69  307.07
  -1   0   1 7567.54  307.07
   2   0   1  340.37   14.50
  -2   0   1  313.57   15.40
  -3   0   1   29.80    4.60
   3   0   1   35.70    3.10
   4   0   1  470.65   20.90
   4   0  -1  477.25   20.80
  -4   0   1  445.16   21.80
   5   0   1  452.25   21.10
  -5   0   1  463.35   22.00
   5   0  -1  460.65   21.00
   6   0  -1  844.92   37.90
  -6   0   1  868.11   38.60
   6   0   1  836.22   38.10
   7   0   1   14.30    6.20
   7   0  -1   25.20    6.20
   8   0   1    9.10   18.60
   8   0   1  -20.30   24.80
   8   0  -1   40.20   17.70
   8   0  -1   17.60    9.20
   8   0   1   13.00    9.30
   9   0   1  128.49   16.90
   9   0  -1  132.19   20.00
   9   0   1  110.29   22.10
   9   0  -1  127.99   16.60
   9   0   1  154.58   31.00
   9   0  -1  104.79   22.30
  10   0   1  736.73   48.10
  10   0   1  676.43   47.40
  10   0  -1  637.04   46.50
  10   0  -1  690.53   46.80
  11   0  -1  566.04   40.80
  11   0  -1  549.15   39.70
  11   0   1  593.14   41.30
  11   0   1  553.64   42.00
  12   0  -1   29.90   18.10
  12   0   1   44.40   20.00
  12   0   1   -1.80   18.50
  12   0  -1   34.30   19.20
  13   0   1  288.57   30.40
  13   0   1  326.07   33.70
  13   0  -1  262.47   28.10
  13   0  -1  329.57   34.40
  14   0   1   17.40   23.40
  14   0   1   52.99   16.30
 -14   0   1   23.40   13.40
  14   0  -1   40.90   23.10
   0   1   1 1656.73   69.39
   0  -1   1 1688.13   69.39
   0  -1  -1 1495.55   69.49
   0   1  -1 1641.64   69.39
  -1  -1  -1 1952.80   84.29
   1  -1   1 1968.60   84.29
  -1   1   1 1927.41   84.29
  -1   1   1 2020.00   84.29
   1   1   1 2013.10   84.29
  -1  -1   1 1928.41   84.79
  -2   1   1 8807.22  377.76
   2  -1   1 8957.00  377.76
  -2   1   1 8539.75  377.56
  -2  -1   1 8539.15  378.36
  -2   1  -1 9442.75  377.66
   2   1   1 8753.72  377.66
  -3   1   1 1190.58   50.79
   3  -1   1 1184.58   50.69
  -3   1   1 1156.88   50.29
   3   1   1 1210.58   50.49
  -3  -1   1 1106.09   51.69
  -4   1   1  218.48   11.40
   4   1  -1  230.78   10.80
   4  -1   1  235.68   11.10
  -4   1   1  231.08   10.40
   4   1   1  221.68   10.90
  -5   1   1  559.44   23.90
   5   1  -1  542.65   24.30
   5  -1   1  520.95   24.60
   5  -1  -1  570.24   24.70
   5   1   1  543.45   24.40
  -5  -1   1  505.15   25.90
  -6   1   1  176.18   10.60
   6  -1   1  196.08   11.80
   6   1  -1  194.98   11.30
  -6  -1   1  187.98   15.40
   6   1   1  180.88   11.50
   6  -1  -1  208.78   11.70
   7   1  -1  353.06   22.00
   7  -1   1  386.16   21.50
   7  -1  -1  422.16   21.20
   7   1   1  437.86   21.50
   8  -1   1  167.18   22.80
   8   1  -1  137.39   27.80
   8   1  -1  186.68   19.40
   8   1  -1  174.58   26.00
   8  -1   1  181.88   17.50
   8   1   1  143.39   19.00
   8  -1  -1  220.78   30.70
   8   1   1  182.38   25.10
   8  -1  -1  176.68   17.50
   8   1   1  191.28   20.70
   9  -1   1  449.46   28.70
   9  -1   1  397.96   51.39
   9   1  -1  353.36   31.70
   9   1  -1  364.26   29.60
   9  -1   1  442.96   37.50
   9   1   1  346.07   33.60
   9   1   1  388.56   39.20
   9  -1  -1  413.36   34.80
   9  -1  -1  446.36   28.70
   9  -1  -1  313.47   45.40
  10  -1   1  287.27   46.60
  10   1  -1  308.27   35.10
  10  -1   1  238.78   31.70
  10  -1   1  308.77   35.50
  10   1  -1  248.58   27.40
  10  -1  -1  267.17   33.10
  10   1   1  262.57   36.80
  10   1   1  271.37   31.10
  10  -1  -1  238.58   31.50
  11  -1   1  142.19   27.30
  11   1  -1  124.89   18.70
  11  -1   1  128.99   23.00
  11   1  -1  155.88   22.90
  11   1   1  133.29   18.30
  11  -1  -1  129.89   26.70
  11  -1  -1  151.18   28.90
  11   1   1  154.48   23.30
  12   1  -1  360.96   30.20
  12   1  -1  349.17   33.70
  12  -1   1  361.86   43.50
  12  -1   1  355.06   33.80
  12  -1  -1  354.86   32.60
  12   1   1  343.47   30.30
  12   1   1  349.77   36.20
  12  -1  -1  425.96   41.90
  13   1  -1   64.89   16.00
  13  -1   1   53.49   18.40
  13  -1   1   51.29   24.30
 -13   1  -1  101.79   19.50
  13   1   1   72.69   22.30
  13  -1  -1   93.19   25.00
  13  -1  -1   67.79   16.20
  13   1   1   51.39   15.60
 -14   1   1   26.70   14.80
  14  -1   1    3.80   17.50
  14  -1   1   10.30   21.60
  14   1  -1   21.10   13.50
  14   1   1   23.00   12.70
 -14  -1   1   51.09   15.90
  14  -1  -1   53.19   22.80
   0   2   1  830.72   36.50
   0  -2   1  866.81   36.50
   1  -2   1 4751.92  212.38
  -1   2   1 4786.12  212.18
  -1  -2   1 4869.61  212.78
  -1   2  -1 5456.15  212.28
  -2   2   1 5612.54  244.48
   2  -2   1 5504.65  244.68
  -2   2  -1 6043.00  244.58
  -3   2   1 6233.58  268.97
   3  -2   1 6010.10  269.37
  -3   2  -1 6633.54  269.07
  -4   2   1  521.75   22.10
   4  -2   1  480.95   22.70
  -5   2   1 5291.27  222.78
   5  -2   1 5140.99  223.48
   5  -2  -1 5180.48  223.48
   6  -2   1  227.38   12.80
  -6   2   1  186.78   11.40
   6  -2  -1  211.58   12.70
   7  -2   1 1757.22   77.49
   7  -2  -1 1744.83   77.39
   8   2  -1  152.38   20.80
   8   2  -1  118.09   21.50
   8  -2   1  114.89   23.70
   8  -2   1  158.58   16.80
   8  -2  -1  176.08   32.10
   8  -2  -1  169.28   16.80
   8   2   1  170.98   30.10
   8   2   1  104.69   16.00
   9   2  -1  372.56   28.10
   9  -2   1  459.05   29.20
   9  -2   1  372.16   66.59
   9  -2   1  428.46   40.80
   9   2  -1  429.66   38.90
   9  -2  -1  394.36   37.20
   9   2   1  401.96   43.00
   9  -2  -1  426.86   29.00
   9   2   1  400.06   30.40
  10  -2   1  101.39   39.10
  10  -2   1  137.79   25.30
  10   2  -1  123.09   20.90
  10   2  -1  146.49   27.50
  10  -2   1   85.79   24.10
  10  -2  -1  137.09   23.30
  10   2   1  102.59   16.30
  10   2   1  162.28   26.40
  10  -2  -1  115.69   39.30
  10  -2  -1  105.89   23.40
  11  -2   1   64.09   34.30
  11   2  -1  109.09   15.60
  11   2  -1  142.79   22.60
  11  -2   1  143.19   23.60
  11  -2  -1  119.69   21.40
  11   2   1  102.29   15.40
  11  -2  -1   93.99   35.80
  11   2   1   62.59   24.40
  12   2  -1   46.60   13.30
  12  -2   1   87.19   53.49
  12   2  -1   40.80   21.70
  12  -2   1   31.20   19.50
  12   2   1   43.00   13.70
  12   2   1   56.69   42.10
  12  -2  -1   12.50   36.60
  12  -2  -1   14.70   18.10
  13  -2   1   22.80   29.80
  13   2  -1   -8.30   12.60
 -13   2   1   30.80   14.20
  13   2  -1  -19.80   23.90
  13  -2   1   17.70   17.80
  13   2   1   14.90   12.50
  13  -2  -1  -36.00   32.70
  13  -2  -1   11.50   15.30
 -13   2  -1    5.90   17.60
  14  -2   1   52.89   16.50
  14   2  -1   31.00   11.70
  14  -2   1   74.39   31.90
  14  -2  -1   29.80   15.20
  14   2   1   36.30   11.10
   0   3   1  315.47   14.30
   0  -3   1  313.67   14.40
   0   3  -1  347.77   14.50
   1  -3   1  654.13   29.30
  -1   3   1  665.83   29.10
  -1   3  -1  695.73   29.20
  -2   3   1 6514.45  281.07
   2  -3   1 6517.45  281.37
  -2   3  -1 6693.13  281.17
   3  -3   1  105.09    6.40
  -3   3  -1  108.29    6.00
   4  -3   1  926.01   39.30
  -4   3   1  872.01   38.40
  -4   3  -1  851.31   38.50
   5  -3   1  498.45   22.40
  -5   3   1  440.56   21.10
   5  -3  -1  463.55   22.50
  -6   3   1 1995.50   85.49
   6  -3   1 2009.70   86.69
   6  -3  -1 1920.91   86.49
   7  -3   1  193.18   15.40
   7  -3  -1  185.78   15.40
   8  -3   1   71.79   27.20
   8  -3   1   89.79   11.00
   8   3  -1   62.19   12.70
   8   3  -1  129.79   28.10
   8  -3  -1   68.89   10.70
   8   3   1   82.59   14.00
   8   3   1  125.09   36.40
   8  -3  -1   82.99   23.50
   9   3  -1  246.38   39.90
   9  -3   1  258.27   25.20
   9   3  -1  214.78   21.20
   9  -3   1  242.38   41.30
   9   3   1  197.28   23.70
   9  -3  -1  300.77   24.80
   9   3   1  239.18   36.50
   9  -3  -1  225.38   35.20
  10   3  -1   -2.20   28.60
  10   3  -1   21.00   10.70
  10  -3   1   15.80   22.60
  10  -3   1    3.30   25.20
  10  -3  -1   34.90   22.30
  10  -3  -1   28.10   24.40
  10   3   1    9.20   12.30
  10   3   1   11.10   27.20
  11   3  -1  345.97   41.50
  11  -3   1  426.16   39.10
  11   3  -1  376.16   27.60
  11   3   1  402.96   27.60
  11  -3  -1  452.55   38.70
  12  -3   1  260.17   32.10
  12   3  -1  216.58   21.40
 -12   3   1  233.38   23.50
  12   3   1  251.37   22.00
  12  -3  -1  237.98   31.60
  13   3  -1  122.99   18.70
 -13   3   1  144.59   22.20
  13  -3   1  100.99   19.10
  13   3   1  154.28   18.70
  13  -3  -1  103.89   18.10
 -13   3  -1  147.79   27.20
   0   4  -1    5.20    1.90
   0   4   1    6.60    1.50
   0  -4   1    4.20    1.60
  -1   4   1 2670.03  112.79
   1  -4   1 2602.44  112.99
   1   4   1 2574.14  112.59
  -1   4  -1 2675.33  112.89
   2  -4   1 1626.04   70.59
  -2   4   1 1628.34   70.19
  -2   4  -1 1641.74   70.29
  -3   4   1 4941.51  208.98
   3  -4   1 4853.61  209.58
  -3   4  -1 4850.31  209.08
  -4   4   1   30.70    4.20
  -4   4  -1   28.70    4.70
  -5   4   1  422.66   19.20
   5  -4   1  397.96   20.60
   5  -4  -1  400.46   21.00
   6  -4   1   80.79   11.60
  -6   4   1   77.19    8.60
   6  -4  -1   97.09   12.00
   7  -4   1  214.98   17.60
   7   4  -1  205.18   18.90
   7  -4  -1  228.28   17.70
   7   4   1  191.58   19.80
   8  -4   1  192.48   36.10
   8  -4   1  183.78   20.10
   8   4  -1  180.28   18.90
   8   4  -1  189.48   38.70
   8   4   1  142.39   19.90
   8  -4  -1  166.78   28.60
   8  -4  -1  178.68   20.40
   9   4  -1  347.87   54.99
   9  -4   1  311.07   30.30
   9  -4   1  362.66   57.49
   9  -4  -1  276.47   47.40
   9  -4  -1  333.27   29.30
  10   4  -1  234.28   45.80
  10  -4   1  371.56   43.70
  10   4  -1  343.27   22.90
  10  -4   1  341.87   43.30
  10  -4  -1  412.86   42.70
  10  -4  -1  360.66   42.70
  10   4   1  315.77   24.70
 -10   4  -1  358.86   31.50
  11  -4   1  304.97   40.30
 -11   4   1  228.68   25.00
  11   4  -1  243.88   21.30
 -11   4  -1  216.08   25.70
  11  -4  -1  267.77   39.00
  11   4   1  260.17   21.90
 -12   4   1  188.88   24.60
 -12   4  -1  171.48   26.60
 -13   4   1   66.69   14.80
  13   4  -1   53.29   10.60
  13  -4   1   39.60   17.80
  13  -4  -1   35.60   17.80
 -13   4  -1   34.30   16.60
  13   4   1   51.19   10.70
   0  -5   1  150.18    7.60
   0   5   1  142.59    7.30
   1  -5   1 3895.91  168.48
  -1   5   1 4008.50  168.18
   1   5   1 3983.70  168.08
  -1   5  -1 3817.02  168.28
  -2   5   1  279.07   12.80
   2  -5   1  285.87   13.80
  -2   5  -1  262.77   13.00
   3  -5   1 3606.04  155.58
   4  -5   1 1104.89   49.40
  -4   5   1 1148.19   48.10
   4  -5  -1 1045.40   49.70
  -5   5   1 1004.20   42.10
   5  -5   1  934.81   43.90
   5  -5  -1  909.71   44.20
   6  -5   1   45.20    8.80
  -6   5   1   42.60    7.10
   6  -5  -1   37.90    9.00
   7   5  -1  243.68   19.90
   7  -5   1  262.87   50.39
   7  -5   1  271.67   21.00
  -7   5   1  265.97   32.00
   7  -5  -1  185.48   41.30
  -7   5  -1  229.78   31.30
   7  -5  -1  288.37   20.90
   7   5   1  230.98   20.00
   8  -5   1   58.19   14.10
   8   5  -1   62.89   11.00
   8  -5   1   87.69   39.60
  -8   5   1   59.29   19.30
  -8   5  -1   24.90   18.30
   8  -5  -1   51.89   13.50
   8   5   1   50.39   10.80
   8  -5  -1   60.99   32.60
   9   5  -1   45.40   10.20
   9  -5   1   35.30   19.20
   9  -5   1   27.40   37.40
  -9   5   1   40.90   17.30
  -9   5  -1   33.60   18.10
   9   5   1   34.00   10.90
   9  -5  -1   48.00   18.00
   9  -5  -1   48.00   37.80
  10   5  -1  139.09   17.80
  10  -5   1  229.58   35.00
 -10   5   1  147.89   23.10
  10   5   1  124.69   18.60
  10  -5  -1  193.08   33.30
 -10   5  -1  162.98   25.60
  11  -5   1  127.69   29.90
  11   5  -1   98.19   12.60
  11  -5  -1  105.19   28.30
 -11   5  -1  140.89   26.00
  11   5   1   96.09   13.20
  12  -5   1   40.00   23.20
 -12   5   1   50.39   16.00
  12   5  -1   40.00   10.80
  12  -5  -1   53.49   22.60
  12   5   1   54.59   11.50
 -12   5  -1   32.20   17.70
  13  -5   1   88.19   19.90
  13   5  -1  139.79   15.80
 -13   5   1  174.98   20.10
 -13   5  -1  119.49   18.90
  13  -5  -1  106.69   20.60
  13   5   1  148.99   16.20
   0   6   1  298.87   13.80
   0  -6  -1  291.57   14.80
  -1   6   1  185.78    9.50
   1  -6   1  189.18   10.70
   1   6   1  188.18    9.40
  -2   6   1 1064.29   42.60
   2  -6   1  917.51   43.30
   2  -6  -1  931.61   43.90
  -3   6   1 1948.61   79.79
   3  -6   1 1771.02   80.89
   3  -6  -1 1807.72   81.49
   4  -6   1   26.30    7.20
  -4   6   1   44.20    6.60
   4  -6  -1   26.70    8.60
  -5   6   1 2015.40   82.99
   5  -6   1 1882.71   85.19
   5  -6  -1 1818.22   85.29
  -6   6   1   37.20    7.60
   6   6  -1   24.20    9.50
   6   6  -1   35.00   20.60
   6  -6   1   25.40   10.40
  -6   6   1   47.10   17.60
  -6   6   1   37.80   12.30
   6   6   1   28.30   10.20
   6   6   1   40.90   22.40
   6  -6  -1   45.50   11.00
  -6   6  -1   41.40   20.10
  -7   6   1   91.29   13.80
   7  -6   1  103.59   14.50
  -7   6   1  129.29   18.80
   7   6  -1   95.39   11.00
   7  -6   1  128.59   54.29
  -7   6  -1  103.49   19.80
   7   6   1  108.29   18.60
   7  -6  -1   83.29   14.60
   7  -6  -1   99.09   46.50
   8  -6   1  274.17   52.79
   8  -6   1  277.67   32.30
   8   6  -1  286.77   21.90
   8  -6  -1  284.47   54.59
   8  -6  -1  331.47   31.20
  -8   6  -1  311.77   31.70
   8   6   1  330.77   24.50
  -9   6   1  310.17   26.90
   9  -6   1  204.68   29.50
   9   6  -1  231.68   19.90
   9  -6   1  203.68   43.80
  -9   6  -1  244.18   30.20
   9  -6  -1  268.77   41.20
   9  -6  -1  276.77   44.70
   9   6   1  264.27   21.80
  10   6  -1   82.19   11.10
 -10   6   1   64.09   16.50
  10  -6   1   54.49   36.40
  10   6   1   69.89   11.30
 -10   6  -1   63.39   16.70
  10  -6  -1  125.09   36.80
  11   6  -1   62.99   10.20
 -11   6   1   63.39   15.20
  11  -6   1  112.89   32.10
  11  -6  -1  102.99   31.80
  11   6   1   63.89   11.10
 -11   6  -1  102.19   25.50
 -12   6   1   15.60   14.70
  12   6  -1    3.80    9.20
  12  -6   1   68.09   25.70
  12  -6  -1   -1.30   23.50
 -12   6  -1    8.20   17.20
  12   6   1   14.50   10.00
  13  -6   1  194.38   29.90
  13   6  -1  221.58   16.60
 -13   6   1  176.38   24.50
 -13   6  -1  191.98   36.00
  13   6   1  242.98   16.70
  13  -6  -1  159.68   29.30
   0  -7  -1   65.99    9.30
   0   7   1   72.79    6.50
  -1   7   1   21.30    4.10
   1  -7   1   32.10    5.50
   1  -7  -1   10.80    6.20
   1   7   1   21.40    4.00
   2  -7   1  150.18   13.40
  -2   7   1  147.59    9.30
   2  -7  -1  157.58   15.70
  -3   7   1  310.37   15.30
   3  -7   1  289.67   19.80
   3  -7  -1  288.67   21.80
   4  -7   1   59.09   10.80
  -4   7   1   62.89    6.60
   4  -7  -1   45.30   11.20
   5  -7   1   89.59   13.40
  -5   7   1  104.19   17.60
  -5   7   1  107.69   12.70
  -5   7   1  123.99   11.00
   5   7  -1  110.69   21.30
   5   7   1  120.09   22.50
  -5   7  -1  110.29   19.50
  -5   7  -1  149.09   21.50
   5  -7  -1  122.89   22.00
   6   7  -1  263.37   21.60
  -6   7   1  334.27   22.20
   6   7  -1  238.38   26.30
   6  -7   1  293.97   27.10
  -6   7   1  270.97   28.20
   6  -7  -1  319.77   27.00
   6   7   1  257.27   36.70
   6   7   1  294.97   23.10
  -6   7  -1  346.97   29.90
   7   7  -1  759.52   36.50
  -7   7   1  757.32   41.80
   7  -7   1  511.45   97.89
   7  -7   1  676.03   44.50
   7   7   1  761.12   38.30
   7  -7  -1  685.33  132.59
   7  -7  -1  658.33   44.40
  -7   7  -1  780.72   41.90
   8  -7   1  -23.60   54.69
   8  -7   1   17.60   22.60
  -8   7   1   45.20   16.30
   8   7  -1   47.00   10.50
   8  -7  -1  129.19   59.19
  -8   7  -1   73.49   16.80
   8  -7  -1   90.69   23.70
   8   7   1   58.99   12.20
  -9   7   1  194.78   24.30
   9   7  -1  186.68   18.90
   9  -7   1  212.18   47.00
  -9   7  -1  204.18   25.80
   9   7   1  195.58   19.50
   9  -7  -1  159.78   47.40
  10   7  -1   47.20   10.40
  10  -7   1   57.29   39.80
 -10   7   1   84.59   15.30
 -10   7  -1   78.29   16.20
  10   7   1   67.09   11.60
  10  -7  -1   55.19   38.60
  11   7  -1   81.39   11.40
  11  -7   1   79.89   35.10
 -11   7   1   96.89   21.10
 -11   7   1   79.59   16.10
 -11   7  -1   58.89   17.70
  11   7   1   60.19   12.10
  11  -7  -1   65.69   32.60
 -12   7   1  128.89   21.40
  12   7  -1  158.88   16.70
  12  -7   1   89.99   27.40
 -12   7  -1  188.08   25.60
 -12   7  -1  164.78   21.80
  12  -7  -1  123.59   27.10
   0   8   1   27.40    5.30
  -1   8   1  325.07   15.60
   1  -8   1  236.88   26.00
   1  -8  -1  278.77   21.80
  -2   8   1   14.80    5.70
   2  -8   1    6.30    9.90
   2  -8  -1   -1.10   11.40
   3  -8   1  296.37   25.70
  -3   8   1  345.47   17.50
   3   8  -1  444.86   51.29
  -3   8   1  383.86   43.70
   3  -8  -1  252.07   27.70
   4   8  -1  259.47   31.80
  -4   8   1  192.48   25.50
   4  -8   1  184.68   25.20
  -4   8   1  227.98   19.30
  -4   8   1  213.08   13.90
  -4   8   1  195.48   26.80
   4  -8  -1  194.58   26.50
  -4   8  -1  196.28   31.70
   4   8   1  217.08   32.80
  -4   8  -1  171.18   29.50
  -4   8  -1  187.48   25.30
  -5   8   1  572.94   28.90
  -5   8   1  518.65   43.10
  -5   8   1  500.45   33.90
   5   8  -1  489.15   40.10
   5  -8   1  464.15   35.10
   5   8  -1  477.45   30.60
  -5   8  -1  517.15   31.20
   5  -8  -1  458.95   36.10
   5   8   1  472.55   41.70
  -5   8  -1  554.64   34.80
  -5   8  -1  529.85   40.70
   6   8  -1   15.70   10.30
  -6   8   1   12.40   12.20
  -6   8   1   35.60   23.90
   6   8  -1    6.10   19.80
   6  -8   1   26.20   19.80
  -6   8   1   23.80   16.60
   6   8   1   28.00   13.00
   6  -8  -1  -14.70   19.50
   6   8   1   15.70   19.80
  -6   8  -1   34.30   17.30
   7  -8   1   44.40   25.70
  -7   8   1   76.89   16.10
   7   8  -1   55.29   19.90
  -7   8   1  118.69   24.70
   7   8  -1   67.09   11.10
  -7   8  -1   86.29   17.40
   7   8   1   75.29   12.80
   7  -8  -1   24.20   25.50
  -8   8   1   48.90   15.10
  -8   8   1   91.09   21.90
   8  -8   1   35.20   31.40
   8  -8   1  -37.10   57.79
   8   8  -1   32.70   10.80
  -8   8  -1   63.19   16.30
   8  -8  -1   49.90   30.70
   8   8   1   49.80   11.20
   8  -8  -1    3.00   57.89
   9   8  -1  566.34   30.00
  -9   8   1  528.95   33.00
  -9   8   1  549.54   39.50
  -9   8  -1  580.24   34.50
   9   8   1  508.15   31.40
  10   8  -1  328.47   21.70
 -10   8   1  335.37   25.10
 -10   8   1  340.07   47.50
 -10   8  -1  301.07   31.70
  10   8   1  307.67   24.70
 -11   8   1   76.19   20.60
 -11   8   1   59.79   15.70
  11   8  -1   66.39   11.30
 -11   8  -1   61.39   16.80
  11   8   1   57.79   12.10
 -11   8  -1   56.59   18.40
  11  -8  -1    0.20   32.10
  12  -8   1   11.50   25.40
 -12   8   1   46.70   13.10
 -12   8  -1   52.09   28.90
  12  -8  -1   47.80   23.40
 -12   8  -1   77.09   18.30
   0   9   1  382.36   33.90
   0   9  -1  341.37   32.00
   0   9  -1  392.16   35.40
   0   9   1  389.96   36.00
  -1   9   1  256.37   36.60
   1   9  -1  339.47   33.00
   1   9  -1  354.56   31.00
  -1   9   1  349.07   32.20
  -1   9  -1  336.17   32.00
   1   9   1  331.77   34.40
   1  -9  -1  337.47   28.90
   1   9   1  293.77   32.30
  -1   9  -1  322.57   33.30
   2   9  -1  255.87   34.00
  -2   9   1  234.08   37.70
   2  -9   1  215.28   27.10
   2   9  -1  176.48   28.60
  -2   9   1  267.87   30.70
   2  -9  -1  177.48   29.30
  -2   9  -1  245.18   31.00
   2   9   1  265.87   34.00
  -2   9  -1  213.48   34.10
   2   9   1  233.58   33.50
  -3   9   1  248.28   35.20
   3   9  -1  222.48   35.40
   3  -9   1  162.28   29.30
  -3   9   1  186.88   20.00
  -3   9   1  202.38   28.90
   3   9  -1  210.48   29.70
   3   9   1  186.38   34.60
  -3   9  -1  218.68   29.60
  -3   9  -1  265.37   30.10
  -3   9  -1  169.18   27.10
   3   9   1  165.08   22.50
  -4   9   1  209.28   35.10
   4  -9   1  238.08   33.70
   4   9  -1  298.97   31.30
  -4   9   1  246.38   27.60
  -4   9   1  234.88   21.80
  -4   9  -1  264.87   29.60
   4   9   1  228.68   32.70
   4  -9  -1  196.68   34.80
  -4   9  -1  266.07   24.90
  -4   9  -1  251.07   29.80
  -5   9   1  149.19   19.20
   5   9  -1  180.68   32.00
  -5   9   1  122.09   22.50
   5  -9   1   86.29   26.10
  -5   9   1  193.28   27.00
  -5   9  -1  197.08   22.90
  -5   9  -1  129.29   21.10
   5   9   1  122.19   22.00
  -5   9  -1  150.68   27.40
   6  -9   1  388.76   51.09
  -6   9   1  377.26   30.60
  -6   9   1  401.46   24.80
   6   9  -1  377.86   35.40
  -6   9   1  364.86   36.90
  -6   9  -1  398.96   32.10
   6   9   1  409.26   35.50
   6  -9  -1  281.07   37.50
  -6   9  -1  378.76   34.10
  -7   9   1   67.89   15.60
   7   9  -1   58.09   12.00
  -7   9   1   51.69   20.30
   7  -9   1    0.90   37.80
  -7   9  -1   40.60   18.00
  -7   9  -1   54.49   17.00
   7  -9  -1   51.89   35.10
   8   9  -1  187.58   20.60
  -8   9   1  183.28   30.50
  -8   9   1  217.58   23.90
   8  -9   1   71.79   56.59
  -8   9  -1  204.48   26.10
  -8   9  -1  211.78   26.90
   9  -9   1  113.69   77.29
  -9   9   1   -4.00   18.70
   9   9  -1   29.80   10.90
  -9   9   1   27.70   14.80
  -9   9  -1   53.39   16.40
  -9   9  -1   21.50   15.90
 -10   9   1   62.59   16.30
  10  -9   1   22.30   36.90
 -10   9   1   48.00   19.50
 -10   9  -1   52.79   17.60
  10  -9  -1  -23.00   35.10
 -10   9  -1   65.39   18.30
  11  -9   1  -28.70   30.60
 -11   9   1   71.19   14.60
  11  -9  -1    4.90   28.60
 -11   9  -1   44.80   15.40
 -11   9  -1   40.00   16.90
   0  10  -1   -2.70   16.80
   0  10   1   14.30   17.80
   0  10  -1    0.20   17.10
   0  10   1   16.50   18.70
   1  10  -1  519.35   36.50
   1  10  -1  548.25   38.70
  -1  10   1  505.55   37.30
  -1  10   1  534.85   39.10
  -1  10  -1  519.45   37.00
   1  10   1  498.35   37.10
   1  10   1  505.75   38.70
  -1  10  -1  525.65   37.10
  -2  10   1    0.10   12.80
  -2  10   1   10.00   17.20
   2  10  -1  -11.30   17.50
  -2  10   1  -27.10   21.30
   2  10  -1   26.20   20.00
  -2  10  -1   15.80   17.80
   2  10   1   45.20   20.00
  -2  10  -1   13.10   16.90
   2  10   1   18.90   18.80
  -3  10   1  156.78   23.70
   3 -10   1  118.29   26.70
  -3  10   1  162.38   21.30
  -3  10   1  129.19   14.90
   3  10  -1  154.58   20.90
   3 -10  -1  126.79   29.10
   3  10   1  223.58   32.50
  -3  10  -1  163.48   21.80
   3  10   1  198.38   32.20
  -3  10  -1  186.98   32.10
   4  10  -1  870.01   51.59
  -4  10   1  844.32   63.09
  -4  10   1  855.81   42.50
  -4  10  -1  835.52   45.00
   5  10  -1  711.43   42.20
  -5  10   1  691.03   44.70
  -5  10   1  624.94   35.20
  -5  10   1  678.73   39.50
  -5  10  -1  727.23   40.90
   5  10   1  629.84   42.60
  -5  10  -1  648.14   41.20
   6  10  -1  214.48   28.50
  -6  10   1  255.97   20.90
  -6  10   1  277.97   26.20
  -6  10   1  201.58   33.40
  -6  10  -1  255.47   27.80
   6  10   1  277.77   30.60
  -6  10  -1  237.88   28.20
  -7  10   1  118.19   16.50
  -7  10   1  103.09   20.90
  -7  10  -1  166.88   25.60
  -7  10  -1  128.69   17.30
  -8  10   1  381.16   34.80
  -8  10   1  426.56   29.20
  -8  10  -1  382.46   31.00
  -8  10  -1  459.25   31.30
  -9  10   1   28.10   19.90
  -9  10   1   28.90   15.90
  -9  10  -1   56.29   16.90
  -9  10  -1   36.60   18.60
 -10  10   1  187.78   24.40
 -10  10  -1  147.19   27.60
 -10  10  -1  142.49   18.30
 -11  10  -1   48.40   15.80
   0  11  -1   52.59   21.10
   0  11   1   15.00   18.10
   0  11  -1   29.70   19.90
   1  11  -1  186.88   27.70
   1  11  -1  212.68   30.20
  -1  11   1  194.18   28.00
  -1  11  -1  211.18   28.30
   1  11   1  168.38   25.60
   1  11   1  150.18   28.70
  -1  11  -1  152.18   21.80
  -2  11   1  338.47   34.60
   2  11  -1  288.27   32.50
   2  11  -1  340.27   32.00
  -2  11   1  305.97   31.20
   2  11   1  327.37   34.60
  -2  11  -1  324.67   31.60
  -2  11  -1  361.46   31.50
   2  11   1  362.96   33.50
   3  11  -1  544.05   36.80
  -3  11   1  538.25   34.70
  -3  11   1  526.95   31.80
  -3  11   1  502.55   38.70
  -3  11  -1  484.95   36.90
  -3  11  -1  564.14   37.70
   3  11   1  562.44   38.50
  -4  11   1 1021.20   55.39
   4  11  -1 1011.60   52.49
  -4  11   1  969.20   48.60
  -4  11   1 1033.20   52.99
  -4  11  -1  942.11   51.89
  -4  11  -1 1044.90   53.89
   4  11   1 1044.70   53.89
  -5  11   1   35.30   16.70
  -5  11   1   17.40   20.00
   5  11  -1   -1.20   15.20
  -5  11   1   34.00   12.00
  -5  11  -1   53.39   17.80
   5  11   1    8.30   17.20
  -5  11  -1   24.60   17.00
  -6  11   1  195.98   34.00
   6  11  -1  276.57   27.10
  -6  11   1  259.07   26.80
  -6  11  -1  233.78   29.30
  -6  11  -1  225.58   28.40
   6  11   1  227.28   28.70
  -7  11   1  431.96   30.70
  -7  11   1  398.26   35.20
  -7  11  -1  451.95   33.20
  -7  11  -1  467.05   32.90
  -8  11   1  257.07   34.20
  -8  11   1  194.28   26.30
  -8  11  -1  245.88   30.50
  -8  11  -1  252.67   29.30
  -9  11   1   35.60   16.20
  -9  11  -1    8.40   16.60
  -9  11  -1   13.80   16.10
 -10  11   1   88.69   13.70
 -10  11  -1  108.39   22.10
   0  12   1  521.65   38.80
   0  12  -1  555.74   36.60
   0  12  -1  535.15   35.80
   0  12   1  540.95   35.20
  -1  12   1 1447.06   69.49
   1  12  -1 1488.45   68.69
   1  12  -1 1487.15   68.89
  -1  12   1 1341.67   67.59
   1  12   1 1444.96   69.39
  -1  12  -1 1373.36   67.99
  -1  12  -1 1430.56   68.29
   1  12   1 1370.96   68.39
   2  12  -1  487.35   34.60
  -2  12   1  489.65   34.10
  -2  12   1  515.95   35.70
  -2  12  -1  461.25   34.00
   2  12   1  465.55   33.30
  -2  12  -1  519.65   34.30
   2  12   1  526.15   36.70
  -3  12   1  271.37   30.50
  -3  12   1  268.97   27.00
  -3  12   1  223.68   25.30
   3  12  -1  283.87   27.00
   3  12   1  284.77   28.80
  -3  12  -1  196.28   26.30
  -3  12  -1  221.28   27.90
  -4  12   1   69.29   14.00
  -4  12   1   57.29   18.70
   4  12  -1   46.60   15.40
  -4  12   1   45.60   16.00
  -4  12  -1   68.29   16.70
   4  12   1   72.09   16.60
  -4  12  -1   65.69   16.70
  -5  12   1  374.86   28.50
  -5  12   1  379.56   34.40
   5  12  -1  438.96   31.60
  -5  12  -1  407.56   30.80
  -5  12  -1  376.36   32.50
   5  12   1  430.56   31.30
  -6  12   1  339.87   26.50
   6  12  -1  358.86   29.00
  -6  12  -1  298.17   28.70
  -6  12  -1  342.97   28.10
  -7  12   1   44.30   20.50
  -7  12   1   10.40   15.20
  -7  12  -1   55.29   18.70
  -7  12  -1   13.00   17.10
  -8  12   1   70.39   14.30
  -8  12  -1   87.09   18.00
  -8  12  -1   35.20   16.30
  -9  12   1  131.39   19.80
  -9  12  -1  136.39   22.30
   0  13  -1   35.60   15.90
   0  13   1    3.10   14.90
   0  13  -1   -4.40   15.80
   0  13   1   -3.90   16.70
   1  13  -1  440.26   32.70
  -1  13   1  490.75   37.10
   1  13  -1  484.75   31.90
  -1  13   1  463.35   32.40
   1  13   1  484.55   31.50
  -1  13  -1  495.55   33.30
  -1  13  -1  483.75   33.20
   1  13   1  477.95   36.10
  -2  13   1   17.20   18.10
   2  13  -1   20.10   15.00
  -2  13   1    3.40   14.20
  -2  13  -1   30.80   14.90
   2  13   1   25.60   16.40
  -2  13  -1   16.70   16.00
   3  13  -1  326.47   27.90
  -3  13   1  370.46   32.80
  -3  13   1  285.87   27.00
   3  13   1  361.66   29.70
  -3  13  -1  321.57   28.70
  -3  13  -1  323.57   28.80
   4  13  -1   97.19   15.80
  -4  13   1  144.29   24.00
  -4  13  -1  128.29   23.00
  -4  13  -1   92.19   16.60
   4  13   1  124.89   18.10
  -5  13   1  865.71   50.99
  -5  13   1  864.51   51.89
  -5  13  -1  962.50   49.20
  -5  13  -1  900.21   47.90
   5  13   1  998.40   49.90
  -6  13   1   83.49   21.00
  -6  13   1   85.99   15.90
  -6  13  -1   69.69   17.00
  -6  13  -1   84.99   18.00
  -7  13   1  256.57   23.90
  -7  13  -1  266.97   25.10
  -7  13  -1  252.37   27.40
  -8  13   1  157.48   19.50
  -8  13  -1  168.28   26.70
   0  14   1 1281.67   64.59
   0  14   1 1088.89   55.69
  -1  14   1   69.79   20.40
  -1  14   1   66.19   20.50
   1  14   1   43.70   19.50
   2  14  -1  345.37   28.80
  -2  14   1  254.47   35.30
  -2  14   1  317.07   37.60
  -2  14  -1  316.57   28.20
   2  14   1  337.07   31.40
  -2  14  -1  353.76   31.20
  -3  14   1   56.99   21.50
   3  14  -1   96.19   16.20
  -3  14   1   71.79   15.60
  -3  14  -1   84.69   18.00
  -3  14  -1   73.99   16.30
   3  14   1   82.59   18.50
  -4  14   1  166.28   23.40
   4  14  -1  161.28   24.30
  -4  14   1  163.98   22.00
  -4  14  -1  151.18   24.40
   4  14   1  148.89   27.30
  -4  14  -1  190.28   26.90
  -5  14   1  227.78   23.40
  -5  14   1  219.68   34.20
   5  14  -1  261.97   25.90
  -5  14  -1  227.38   24.60
  -5  14  -1  229.78   27.80
  -6  14   1  -20.50   12.50
  -6  14  -1  -16.30   13.20
  -6  14  -1   -3.30   15.50
   0  15  -1  168.48   25.00
   0  15   1  132.69   20.40
   1  15  -1   59.59   16.00
  -1  15   1   63.49   18.90
   1  15   1   68.09   18.20
  -1  15  -1   75.89   16.80
   2  15  -1  132.69   23.60
  -2  15   1  129.69   20.40
  -2  15   1  121.19   19.80
  -2  15  -1  159.18   26.80
   2  15   1  134.69   19.70
  -3  15   1   42.40   13.50
  -3  15   1   61.89   20.10
   3  15  -1   52.69   14.40
   3  15   1   51.19   16.90
  -3  15  -1   62.69   16.10
  -3  15  -1   54.09   13.10
  -4  15   1   40.80   12.40
   4  15  -1   21.50   13.20
  -4  15  -1    0.00   12.60
  -4  15  -1   13.80   15.20
   1   0   2 6934.11  292.37
  -1   0   2 7015.30  292.57
  -1   0   2 6571.14  292.67
  -2   0   2  161.38   10.10
  -2   0   2  167.38    8.00
   2   0   2  167.98    7.90
  -3   0   2 2202.48   92.59
  -3   0   2 2074.19   93.59
   3   0   2 2205.18   92.99
   4   0   2  101.79    6.20
  -4   0   2  109.89    9.10
   5   0  -2  138.89    8.00
   5   0   2  127.39    8.00
  -5   0   2  123.89   10.60
  -6   0   2    3.80    5.90
   6   0  -2    2.80    3.90
   6   0   2    9.90    6.60
   7   0   2   26.80    6.90
   7   0  -2   30.80    6.50
   8   0   2  120.99   22.60
   8   0  -2  100.29   18.30
   8   0  -2  124.19   16.80
   8   0   2   65.99   23.10
   8   0   2   83.39   11.60
   9   0   2  175.88   25.50
   9   0  -2  153.48   27.40
   9   0  -2  141.49   16.50
   9   0  -2  101.79   20.80
   9   0   2  124.79   22.70
   9   0   2  160.68   18.50
  10   0  -2   33.00   18.80
  10   0   2   58.59   23.20
  10   0   2   59.29   21.10
  10   0  -2   62.49   16.40
  11   0   2   16.00   19.90
  11   0   2   34.00   21.00
  11   0  -2   74.59   19.90
  11   0  -2    9.40   20.20
  12   0   2  113.59   20.20
  12   0  -2  100.39   20.60
  12   0  -2  135.69   26.90
  12   0   2  112.39   21.90
  13   0  -2  395.76   35.00
  13   0   2  433.06   35.10
  13   0   2  316.57   33.40
  13   0  -2  365.76   29.30
  14   0  -2   15.80   20.10
  14   0   2    8.50   16.90
  14   0  -2   18.10   30.90
 -14   0   2   22.50   13.20
   0   1   2  436.66   19.40
   1   1  -2  310.67   14.50
  -1   1   2  335.27   14.50
   1  -1   2  333.77   14.40
  -1  -1   2  309.17   15.50
   1   1   2  327.27   14.50
  -2   1   2 1212.88   53.79
   2  -1   2 1277.57   53.59
  -2   1   2 1247.38   53.39
   2   1   2 1261.97   53.59
  -2  -1   2 1205.18   54.89
  -3   1   2 1667.63   72.59
  -3   1   2 1684.53   73.29
   3  -1   2 1712.83   73.09
  -3  -1   2 1681.73   74.39
   3   1   2 1713.13   72.89
   4  -1   2  622.94   27.40
  -4   1   2  611.34   27.80
  -4   1   2  622.24   26.70
  -4  -1   2  591.94   29.30
   4   1   2  621.64   27.30
   5  -1   2  373.86   17.70
  -5   1   2  346.67   17.80
   5   1  -2  399.76   17.30
  -5   1   2  385.26   16.70
  -5  -1   2  347.57   19.80
   5   1   2  373.56   17.60
   6  -1   2  778.52   34.60
   6   1  -2  747.63   34.00
  -6   1   2  715.93   33.30
   6  -1  -2  801.82   34.40
   6   1   2  730.83   34.20
  -6  -1   2  748.83   36.30
   7  -1   2  301.27   18.20
   7   1  -2  305.57   17.60
   7  -1  -2  309.07   18.30
   7   1   2  311.47   18.90
   8   1  -2  483.25   37.00
   8   1  -2  619.24   32.10
   8   1  -2  556.04   40.30
   8  -1   2  603.94   31.40
   8  -1   2  614.04   43.90
   8   1   2  632.24   33.80
   8  -1  -2  655.23   31.00
   8  -1  -2  542.65   40.40
   8   1   2  620.84   44.50
   8   1   2  551.24   39.20
   9   1  -2   20.30   15.90
   9  -1   2   -1.90   22.30
   9   1  -2   27.20   14.40
   9  -1   2   -5.40   27.30
   9  -1   2    3.70   13.70
   9  -1  -2   47.00   17.50
   9   1   2   17.00   18.40
   9   1   2   12.00   24.00
   9  -1  -2   54.79   26.00
   9  -1  -2    9.50   12.50
  10   1  -2  342.87   33.20
  10  -1   2  268.27   34.50
  10   1  -2  360.76   29.90
  10  -1   2  421.26   46.00
  10  -1   2  315.07   37.80
  10  -1  -2  394.26   30.70
  10   1   2  358.16   39.70
  10   1   2  378.46   32.10
  10  -1  -2  296.47   45.40
  11   1  -2  494.55   39.50
  11   1  -2  526.55   35.80
  11  -1   2  549.45   48.80
  11  -1   2  576.54   40.70
  11   1   2  540.75   41.80
  11   1   2  587.54   37.40
  11  -1  -2  522.15   37.10
  11  -1  -2  556.84   48.50
  12  -1   2   -4.00   19.60
  12   1  -2   14.50   14.60
  12   1  -2    7.80   17.90
  12  -1   2   18.60   24.10
  12   1   2   20.10   15.20
  12  -1  -2    5.30   25.40
  12  -1  -2   28.40   17.60
  12   1   2    4.60   23.40
  13  -1   2   -2.70   22.90
  13   1  -2    0.30   15.70
  13   1  -2  -24.40   17.20
  13  -1  -2   -1.70   24.50
  13   1   2  -26.10   22.70
 -13   1  -2   18.70   18.70
  13  -1  -2   -7.00   14.70
  13   1   2   -2.80   15.40
 -14   1   2  -15.90   11.80
  14   1  -2   -5.70   13.40
  14  -1   2    6.40   28.30
  14  -1   2   57.29   21.30
  14  -1  -2    2.60   23.80
  14  -1  -2   -6.60   14.40
  14   1   2  -15.80   12.70
   0  -2   2 3546.55  152.58
   0   2   2 3584.54  152.58
  -1   2   2 1767.22   73.39
   1  -2   2 1700.53   73.39
   1   2   2 1717.63   73.49
   1   2   2 1747.23   73.39
  -1  -2   2 1605.34   73.99
   2  -2   2 9807.32  416.06
  -2   2   2 9785.82  415.86
   2   2   2 9999.00  416.06
  -2  -2   2 9338.57  416.76
   3  -2   2 1632.34   69.29
  -3   2   2 1622.04   68.79
  -3  -2   2 1543.55   70.99
   3   2   2 1604.04   69.09
  -4   2   2 1336.57   56.09
   4  -2   2 1309.27   56.79
  -4  -2   2 1253.67   58.69
   4   2   2 1302.77   56.49
   5  -2   2 2092.39   96.59
  -5   2   2 2265.67   94.69
   5   2   2 2314.07   95.29
  -5  -2   2 2131.69   96.69
  -6   2   2  355.36   17.80
   6  -2   2  401.46   19.50
   6   2   2  366.96   19.30
  -6  -2   2  379.36   24.30
   6  -2  -2  406.66   19.60
   7  -2   2  171.08   14.10
  -7   2   2  173.98   12.70
   7  -2  -2  186.48   14.10
   7   2   2  143.19   17.00
   8  -2   2  508.55   43.30
   8  -2   2  492.45   27.50
   8   2  -2  439.26   36.40
   8   2  -2  421.16   30.20
   8  -2  -2  471.75   39.50
   8  -2  -2  519.35   27.00
   8   2   2  494.65   32.40
   8   2   2  493.25   47.50
   9  -2   2  168.68   42.80
   9   2  -2  193.68   22.70
   9   2  -2  192.98   29.00
   9  -2   2  212.78   29.30
   9   2   2  166.18   26.10
   9   2   2  240.18   42.20
   9  -2  -2  212.88   24.10
   9  -2  -2  211.28   31.00
  10   2  -2  185.88   21.80
  10  -2   2  195.98   26.70
  10  -2   2   96.79   37.00
  10  -2   2  168.68   25.90
  10   2  -2  184.48   35.20
  10   2   2  182.98   28.40
  10  -2  -2  175.28   24.90
  10  -2  -2  189.38   27.70
  10  -2  -2  141.09   41.50
  10   2   2  176.68   24.10
  11   2  -2  132.49   22.90
  11   2  -2  179.98   25.60
  11  -2   2  183.38   35.10
  11  -2  -2  179.38   28.90
  11   2   2  157.88   27.40
  11   2   2  196.68   24.30
  11  -2  -2  177.48   35.40
  12  -2   2   45.00   20.90
  12  -2   2   43.50   38.20
  12   2  -2   22.90   24.30
  12   2  -2    9.40   12.70
  12  -2  -2   17.20   35.70
  12  -2  -2   38.20   18.10
 -13   2   2  331.67   25.70
  13   2  -2  308.47   25.20
  13  -2   2  259.27   29.40
  13  -2   2  309.07   47.80
 -13   2  -2  319.17   30.90
  13   2   2  296.77   25.50
  13  -2  -2  248.28   26.80
  14  -2   2   42.90   29.80
 -14   2   2   31.00   17.00
  14  -2   2   10.50   16.70
  14   2   2   15.90   10.40
  14  -2  -2   14.80   14.00
   0  -3   2 3657.23  157.48
   0   3   2 3699.23  157.38
  -1   3   2 1748.43   75.59
   1  -3   2 1799.02   75.89
  -1  -3   2 1706.33   76.69
   1   3   2 1792.52   75.59
  -2   3   2 3351.26  140.99
   2  -3   2 3338.37  141.39
  -2  -3   2 3186.28  142.29
  -3   3   2 1762.52   74.49
   3  -3   2 1721.43   74.99
  -3  -3   2 1711.73   77.29
   4  -3   2 2232.48   94.99
  -4   3   2 2224.58   94.19
  -4  -3   2 2117.49   97.19
  -5   3   2 1346.47   59.89
   5  -3   2 1422.06   60.99
  -6   3   2  672.03   30.10
   6  -3   2  683.63   31.60
   6  -3  -2  648.84   31.70
  -7   3   2  808.32   36.80
   7  -3   2  830.12   38.50
   7  -3  -2  779.32   38.30
  -7  -3   2  795.82   43.80
   8  -3   2  138.39   17.70
   8   3  -2  132.39   21.70
   8  -3   2  151.18   29.30
   8   3  -2  122.29   19.20
   8   3   2  123.89   21.80
   8   3   2  191.58   33.70
   8  -3  -2  148.99   26.00
   8  -3  -2  178.98   17.90
   9  -3   2  183.48   24.70
   9  -3   2  138.09   31.10
   9   3  -2  185.08   20.50
   9   3  -2  184.58   36.40
   9   3   2  163.98   31.90
   9   3   2  129.79   23.90
   9  -3  -2  180.98   34.10
   9  -3  -2  182.48   25.00
  10   3  -2  186.58   28.90
  10  -3   2  199.28   38.20
  10  -3   2  139.29   25.80
  10   3  -2  134.99   18.80
  10  -3  -2  178.08   32.00
  10   3   2  185.68   33.70
  10  -3  -2  146.69   25.30
  10   3   2  171.18   21.60
  11   3  -2   61.59   25.80
  11  -3   2   50.79   57.89
  11  -3   2   93.49   23.60
  11   3  -2   43.60   12.40
  11   3   2   16.80   34.40
 -11   3  -2   93.99   20.20
  11  -3  -2   66.39   21.10
  11   3   2   52.09   12.50
 -12   3   2   78.39   16.10
  12   3  -2   42.90   24.20
  12  -3   2  107.99   53.89
  12  -3   2   95.39   21.90
  12   3  -2   85.49   12.40
  12   3   2   79.59   13.00
 -12   3  -2  144.49   27.20
  12  -3  -2   69.89   19.90
  13   3  -2  115.99   18.60
 -13   3   2  127.99   21.00
  13  -3   2  103.79   19.40
  13   3   2  123.19   19.40
  13  -3  -2  121.09   23.70
 -13   3  -2  142.29   20.30
   0   4   2  357.76   15.90
   0  -4   2  362.26   16.10
   1  -4   2  251.17   12.10
  -1   4   2  256.47   11.80
   1   4   2  254.17   11.60
  -1  -4   2  282.37   15.90
   2  -4   2 3287.47  141.89
  -2   4   2 3313.17  141.39
   3  -4   2 1415.66   62.49
  -3   4   2 1450.65   61.89
   4  -4   2  234.18   12.30
  -4   4   2  184.88   11.50
   5  -4   2 6305.87  270.67
  -5   4   2 6280.67  269.57
  -6   4   2  533.65   25.10
   6  -4   2  544.25   27.30
   6  -4  -2  544.35   27.80
  -7   4   2  301.47   23.90
   7   4  -2  254.37   20.10
   7  -4   2  297.87   45.70
   7  -4   2  279.77   19.30
  -7   4   2  272.57   16.80
   7   4   2  254.97   22.30
   7  -4  -2  278.07   19.60
   8   4  -2  237.98   19.90
   8  -4   2  243.68   36.50
   8  -4   2  210.48   21.30
   8   4  -2  223.38   43.90
   8  -4  -2  224.58   21.40
   8   4   2  209.68   22.00
   8  -4  -2  251.27   43.20
   9   4  -2  269.87   28.30
   9  -4   2  222.48   29.30
   9   4  -2  278.07   37.90
   9   4   2  243.58   27.90
  -9   4  -2  300.47   38.40
   9  -4  -2  279.47   30.10
  10  -4   2   38.80   25.60
  10  -4   2   10.10   27.20
  10   4  -2   46.10   10.80
  10   4  -2   33.30   32.20
  10   4   2   39.00   11.40
  10  -4  -2   37.00   24.10
 -10   4  -2   60.69   18.10
  10  -4  -2   53.79   25.90
 -11   4   2  704.63   39.00
  11   4  -2  675.33   37.00
  11  -4   2  740.23   51.59
  11   4   2  690.93   37.90
 -11   4  -2  676.63   41.30
  11  -4  -2  783.92   49.80
 -12   4   2  322.67   25.40
 -12   4  -2  293.07   31.90
  12  -4  -2  220.48   44.60
  13   4  -2   95.89   16.30
  13  -4   2   72.09   19.80
 -13   4   2   92.79   14.80
  13  -4  -2   81.19   17.70
  13   4   2  106.89   16.80
   0  -5   2 2182.78   95.29
   0   5   2 2246.88   95.09
  -1   5   2   58.39    4.30
   1  -5   2   64.69    5.30
   1   5   2   61.39    4.10
  -2   5   2  401.96   17.80
   2  -5   2  385.96   18.50
  -3   5   2  757.72   31.60
   3  -5   2  673.13   32.40
   4  -5   2 7087.09  307.97
  -4   5   2 7253.37  307.07
  -5   5   2  849.81   37.00
   5  -5   2  858.91   39.00
   5  -5  -2  782.32   39.50
   6  -5   2   41.90    8.00
  -6   5   2   41.50    6.60
   6  -5  -2   30.80    9.30
   7  -5   2  172.98   43.70
   7  -5   2  155.58   18.10
  -7   5   2  136.59   13.10
   7   5  -2  120.39   16.70
   7   5   2  146.29   19.20
   7  -5  -2  140.99   42.00
  -7   5  -2  217.58   30.50
   7  -5  -2  137.89   19.20
  -8   5   2   38.60   20.60
   8   5  -2   49.40   10.10
   8  -5   2   56.99   13.90
   8  -5   2   13.00   38.50
   8  -5  -2   38.60   32.50
   8  -5  -2   61.69   13.70
   8   5   2   44.90   12.10
  -8   5  -2   81.39   20.80
   9  -5   2 1043.60   74.89
  -9   5   2 1155.18   55.49
   9   5  -2 1118.09   51.39
   9  -5   2 1100.69   59.89
   9  -5  -2 1159.78   59.79
  -9   5  -2 1023.70   57.49
   9   5   2 1074.49   52.69
   9  -5  -2 1104.29   68.19
  10  -5   2  257.67   48.70
 -10   5   2  250.17   23.90
  10   5  -2  250.67   19.80
  10   5   2  250.07   21.90
  10  -5  -2  281.97   46.10
 -10   5  -2  263.97   29.30
  11   5  -2  112.59   17.10
 -11   5   2  152.28   21.20
  11  -5   2  217.38   42.30
  11  -5  -2  169.48   30.50
  11   5   2  110.49   18.90
 -11   5  -2  104.39   19.00
 -12   5   2   59.29   15.00
  12   5  -2   52.49   11.10
  12  -5   2   31.10   24.40
 -12   5  -2   31.00   19.40
  12  -5  -2   62.89   23.10
  12   5   2   71.99   11.40
 -13   5   2   27.50   12.50
  13  -5   2   11.90   18.60
  13   5  -2   32.00    9.00
  13  -5  -2    6.10   17.40
  13   5   2   39.00    9.20
   0  -6   2 1619.64   72.09
   0   6   2 1572.54   68.89
   1  -6   2 1747.13   74.89
  -1   6   2 1756.72   74.49
   1   6   2 1665.13   74.19
  -2   6   2  801.52   33.90
   2  -6   2  731.33   34.70
   3  -6   2  681.73   32.40
  -3   6   2  694.03   30.70
   4  -6   2  138.09   13.50
  -4   6   2  147.29    9.20
   4  -6  -2  131.09   15.80
  -5   6   2 1205.68   51.39
   5  -6   2 1186.68   54.09
   5  -6  -2 1086.89   54.59
  -6   6   2  843.02   37.60
  -6   6   2  873.21   45.50
   6   6  -2  839.92   39.60
   6  -6   2  836.72   41.40
  -6   6   2  854.31   40.50
   6   6  -2  673.23   52.49
   6  -6  -2  885.71   41.90
   6   6   2  733.93   54.49
  -6   6  -2  787.82   48.50
   6   6   2  826.02   41.70
  -7   6   2  296.27   20.80
   7  -6   2  225.88   24.70
   7   6  -2  263.47   19.00
   7  -6   2  167.58   51.09
  -7   6   2  271.77   27.80
   7  -6  -2  246.18   25.10
   7  -6  -2  150.78   49.30
  -7   6  -2  198.08   34.80
   7   6   2  249.97   22.50
   8  -6   2  273.47   31.40
   8  -6   2  281.57   51.19
   8  -6  -2  355.06   62.29
   8   6   2  282.57   35.00
  -8   6  -2  296.67   33.90
   8  -6  -2  226.38   31.20
  -9   6   2  193.98   24.80
   9  -6   2  156.08   28.40
   9  -6   2  183.78   42.30
   9   6  -2  208.88   17.60
  -9   6  -2  160.18   28.60
   9   6   2  211.88   20.50
   9  -6  -2  280.27   41.10
   9  -6  -2  347.07   65.09
 -10   6   2  336.37   27.10
  10  -6   2  323.57   54.59
  10   6  -2  334.87   21.30
  10  -6  -2  376.56   55.19
 -10   6  -2  315.17   30.10
  10   6   2  325.87   23.80
  11   6  -2   26.80    9.50
  11  -6   2   78.89   31.10
 -11   6   2   13.80   13.80
  11   6   2   26.30   10.80
  11  -6  -2   79.59   30.00
  12   6  -2  100.69   16.20
  12  -6   2   96.39   26.60
 -12   6   2  148.29   21.80
  12  -6  -2   94.49   24.80
 -12   6  -2  106.19   19.40
  12   6   2  145.09   18.10
  13   6  -2   79.29   13.00
 -13   6   2   58.39   12.20
  13   6   2   89.89   14.50
  13  -6  -2   76.09   18.70
 -13   6  -2   43.30   17.50
   0   7   2  669.63   30.00
   0  -7   2  682.93   39.10
  -1   7   2  322.37   15.00
   1  -7   2  303.47   16.50
  -1  -7   2  330.07   29.40
   1   7   2  286.17   14.80
   2  -7   2  491.05   24.70
  -2   7   2  479.85   22.40
  -3   7   2 1287.27   54.79
   3  -7   2 1208.08   56.79
   4  -7   2  103.29   16.90
  -4   7   2   95.89    9.10
   4  -7  -2   80.89   13.50
  -5   7   2  695.63   35.10
  -5   7   2  739.43   32.50
   5   7  -2  726.33   35.50
   5  -7   2  703.43   37.30
   5   7  -2  674.43   47.50
  -5   7   2  663.03   40.30
   5  -7  -2  715.13   38.90
   5   7   2  647.24   49.40
  -5   7  -2  654.63   42.60
  -6   7   2   86.29   17.50
   6   7  -2   77.69   21.00
  -6   7   2   84.79   12.30
   6   7  -2   83.69   10.90
  -6   7   2   87.29   12.40
   6  -7   2   70.89   14.60
  -6   7  -2   72.39   19.50
   6   7   2   94.99   14.10
   6   7   2   61.79   22.30
   6  -7  -2   78.29   16.20
  -7   7   2  452.05   33.40
   7   7  -2  440.96   41.10
   7  -7   2  412.06   35.30
  -7   7   2  444.66   26.90
   7   7  -2  455.85   26.20
   7  -7   2  394.66   65.19
  -7   7  -2  448.96   35.70
   7   7   2  464.55   28.80
   7  -7  -2  472.95   35.70
  -8   7   2  139.59   25.30
   8   7  -2  163.88   16.50
   8  -7   2  167.88   53.69
   8  -7   2  144.19   27.30
   8   7   2  154.08   20.00
  -8   7  -2  120.79   19.50
   8  -7  -2  120.79   61.29
   8  -7  -2  140.79   25.10
   9  -7   2   54.49   43.70
  -9   7   2   75.29   15.80
   9   7  -2   78.69   10.80
   9   7   2   77.99   12.30
   9  -7  -2  149.69   45.30
  -9   7  -2   85.19   17.40
 -10   7   2  186.38   23.00
  10   7  -2  227.08   18.40
  10  -7   2  167.48   40.30
  10   7   2  190.98   20.80
 -10   7  -2  202.98   27.40
  10  -7  -2  208.48   40.80
 -11   7   2   60.59   21.20
 -11   7   2   81.59   15.10
  11  -7   2   43.00   33.70
  11   7  -2   77.29   10.70
  11   7   2   86.29   12.50
  11  -7  -2   79.39   30.60
 -11   7  -2   53.19   19.10
  12  -7   2   57.69   27.30
 -12   7   2   80.19   14.20
  12   7  -2  103.59   14.90
  12   7   2   50.89   10.70
 -12   7  -2   75.49   14.40
 -12   7  -2   89.99   20.10
   0  -8  -2   74.49    9.50
   0   8   2   82.29    8.40
  -1   8   2  513.45   23.80
   1  -8  -2  491.55   29.80
   1   8   2  502.65   23.70
  -2   8   2 1050.09   43.60
   2  -8   2 1014.60   46.40
   2  -8  -2  845.32   48.70
  -3   8   2  429.76   19.90
  -3   8   2  388.76   31.90
   3   8  -2  376.06   42.00
   3  -8   2  376.96   27.10
   3   8  -2  357.76   35.20
   3  -8  -2  355.46   30.60
  -3   8  -2  407.46   34.20
  -4   8   2  193.48   30.30
  -4   8   2  280.27   27.90
  -4   8   2  239.38   18.80
   4   8  -2  222.68   32.30
  -4   8   2  264.77   15.10
   4  -8   2  240.98   25.80
  -4   8  -2  280.07   31.70
   4   8   2  233.18   37.10
   4  -8  -2  250.67   27.80
  -4   8  -2  230.78   29.30
  -5   8   2  227.88   15.80
   5   8  -2  260.87   34.50
  -5   8   2  210.28   19.50
  -5   8   2  225.18   29.20
  -5   8   2  223.58   26.30
   5  -8   2  199.38   28.10
   5   8  -2  243.88   20.40
   5   8   2  246.88   35.50
  -5   8  -2  165.08   30.50
  -5   8  -2  169.98   32.80
   5  -8  -2  232.38   31.00
   6  -8   2  530.95   43.20
   6   8  -2  587.94   44.30
  -6   8   2  671.03   47.60
  -6   8   2  687.53   33.50
  -6   8   2  636.44   37.30
   6   8  -2  653.93   32.80
   6   8   2  600.24   45.20
   6  -8  -2  536.35   42.90
  -6   8  -2  642.04   38.90
   6   8   2  628.04   36.50
  -7   8   2  282.47   22.30
   7   8  -2  290.17   35.60
   7  -8   2  298.67   44.90
   7   8  -2  332.87   21.70
  -7   8   2  390.26   36.50
  -7   8   2  298.87   28.50
   7   8   2  319.87   26.50
   7  -8  -2  288.77   43.00
  -7   8  -2  360.36   31.20
  -8   8   2  485.15   38.00
  -8   8   2  410.16   30.30
   8   8  -2  442.06   25.60
  -8   8  -2  396.06   32.40
   8   8   2  427.86   28.80
   8  -8  -2  479.95   54.39
   9   8  -2  214.18   19.10
   9  -8   2  116.49   51.29
  -9   8   2  235.78   33.60
  -9   8   2  203.58   23.80
   9  -8  -2  157.78   48.00
   9   8   2  207.08   22.40
  -9   8  -2  218.88   27.10
  10   8  -2   45.50   10.20
 -10   8   2  108.59   23.00
 -10   8   2   51.39   13.50
 -10   8  -2   64.19   17.50
  10  -8  -2   66.29   37.30
 -10   8  -2   61.79   22.90
 -11   8   2  137.59   21.90
  11   8  -2  197.28   18.50
 -11   8  -2  163.68   29.90
  11   8   2  204.78   20.30
 -11   8  -2  200.98   24.30
  12   8  -2   63.09   10.30
  12  -8   2   39.80   25.20
 -12   8   2   40.70   12.70
  12  -8  -2   30.20   25.40
 -12   8  -2   53.19   13.90
   0   9  -2 1782.62   81.09
   0   9  -2 1715.43   82.79
   0   9   2 1707.53   81.89
   1   9  -2  344.27   35.50
  -1   9   2  292.67   38.10
  -1   9   2  362.06   18.10
  -1   9   2  275.77   33.20
   1   9  -2  325.37   30.60
   1   9   2  378.26   31.90
  -1   9  -2  380.76   35.90
   1  -9  -2  263.37   31.60
  -1   9  -2  328.57   30.80
   1   9   2  241.08   36.70
  -2   9   2  205.68   38.60
   2  -9   2  169.38   26.50
  -2   9   2  189.48   13.90
  -2   9   2  217.38   19.20
  -2   9   2  211.58   29.30
   2   9  -2  177.98   27.80
   2   9  -2  230.68   35.60
  -2   9  -2  242.38   29.10
   2   9   2  260.87   32.70
  -2   9  -2  164.58   31.50
   2   9   2  203.28   35.10
   2  -9  -2  157.88   21.30
  -3   9   2  154.58   18.10
  -3   9   2  111.89   26.30
  -3   9   2  170.08   27.30
   3   9  -2  193.68   28.90
  -3   9   2  172.08   13.60
   3  -9   2  160.58   28.80
   3   9   2  216.08   34.80
   3  -9  -2  141.99   21.50
   3   9   2  174.28   23.30
  -3   9  -2  227.08   33.00
  -3   9  -2  185.38   27.20
  -4   9   2  909.61   55.49
   4   9  -2  897.51   49.30
   4  -9   2  738.53   51.69
  -4   9   2  921.51   44.40
  -4   9   2  888.11   42.30
  -4   9   2  874.11   47.40
  -4   9  -2  931.31   48.00
  -4   9  -2  834.52   47.50
  -4   9  -2  990.20   49.00
   4  -9  -2  745.23   52.59
   4   9   2  920.51   53.29
   5   9  -2  506.15   40.30
  -5   9   2  610.64   36.30
   5  -9   2  435.86   45.70
  -5   9   2  582.44   29.80
  -5   9   2  548.25   43.30
  -5   9  -2  526.95   38.80
   5   9   2  558.14   43.40
   5  -9  -2  420.36   45.30
  -5   9  -2  572.14   37.70
  -6   9   2   15.20   21.60
   6  -9   2    2.60   30.40
  -6   9   2   41.50   16.00
  -6   9   2   24.60   11.10
   6   9  -2   27.00   10.40
   6   9  -2   15.10   17.80
   6  -9  -2    3.80   29.90
  -6   9  -2   45.60   17.60
  -6   9  -2   48.80   18.20
   6   9   2   19.60   19.60
   7  -9   2   61.79   38.50
  -7   9   2   26.70   21.20
   7   9  -2   39.70   10.10
   7   9  -2   45.00   17.60
  -7   9   2   50.79   14.80
  -7   9  -2   45.90   17.30
  -7   9  -2   42.60   17.60
   7  -9  -2   28.80   35.30
   8  -9   2   41.00   57.39
   8   9  -2   53.59   11.10
  -8   9   2   45.50   21.10
  -8   9   2   49.60   14.60
  -8   9  -2   61.49   17.50
  -8   9  -2   58.09   16.40
  -9   9   2  -17.50   14.00
   9   9  -2   -3.10    9.40
   9  -9  -2  -18.20   45.90
  -9   9  -2   25.90   17.60
  -9   9  -2    8.50   14.30
  10   9  -2   68.79   11.60
 -10   9   2   84.89   15.50
  10  -9   2   38.20   39.90
 -10   9  -2   51.79   16.40
 -10   9  -2   78.09   20.40
  10  -9  -2    6.30   38.20
 -11   9   2  542.15   29.80
 -11   9  -2  394.56   37.00
 -11   9  -2  524.05   30.60
   0  10  -2  162.58   30.90
   0  10  -2  187.18   27.30
   0  10   2  204.38   29.60
   0  10   2  171.08   23.80
  -1  10   2  173.28   20.40
  -1  10   2  207.98   34.90
   1  10  -2  165.28   27.30
  -1  10   2  146.69   20.40
   1  10  -2  154.18   21.40
  -1  10  -2  155.98   20.90
   1  10   2  216.38   34.70
  -1  10  -2  160.48   28.20
   1  10   2  151.38   28.80
  -2  10   2  991.10   49.00
  -2  10   2 1002.30   58.09
   2  10  -2 1078.29   57.29
   2  10  -2 1042.80   54.39
  -2  10   2 1034.30   54.89
  -2  10  -2 1066.29   54.89
   2  10   2  987.00   55.99
  -2  10  -2 1067.19   55.79
   2  10   2 1061.09   56.99
   3  10  -2   45.60   17.90
  -3  10   2   75.99   11.60
  -3  10   2   53.49   23.90
  -3  10   2   35.00   18.50
   3 -10   2    4.30   32.30
  -3  10  -2   35.30   19.10
   3  10   2   51.69   20.30
   3  10   2   60.49   21.60
  -3  10  -2   42.00   18.40
   3 -10  -2   13.70   29.20
   4 -10   2   60.49   31.40
   4  10  -2   88.89   17.60
  -4  10   2  110.89   18.70
   4  10   2  121.29   26.30
  -4  10  -2  101.49   21.00
   4 -10  -2   56.79   31.80
  -5  10   2  149.79   25.00
   5  10  -2   99.79   17.90
   5 -10   2   64.09   38.90
  -5  10   2   85.59   24.30
  -5  10   2  132.69   17.60
   5  10   2  137.79   21.00
  -5  10  -2  123.09   18.40
  -5  10  -2  107.39   20.10
  -6  10   2   11.90   15.00
  -6  10   2   18.90   10.30
   6 -10   2  -48.80   45.50
   6  10  -2    1.40   16.30
  -6  10   2   -8.40   22.10
  -6  10  -2   17.40   15.60
  -6  10  -2  -12.10   17.80
   6 -10  -2  -16.80   42.30
   6  10   2   18.70   17.70
  -7  10   2   48.20   14.80
  -7  10   2   45.50   21.80
  -7  10  -2   56.39   18.40
  -7  10  -2   46.20   15.40
  -8  10   2   20.40   14.50
  -8  10   2   36.20   27.50
  -8  10  -2   27.30   14.70
  -8  10  -2   27.40   18.20
  -9  10   2  293.17   26.30
  -9  10  -2  323.37   28.60
  -9  10  -2  268.27   33.30
 -10  10   2   38.40   14.00
  10 -10   2    5.90   38.90
 -10  10  -2    5.30   15.50
 -10  10  -2   61.29   18.80
 -11  10   2   34.90   13.50
 -11  10  -2    9.70   14.80
   0  11  -2 1421.26   68.39
   0  11  -2 1393.26   67.29
   0  11   2 1351.96   67.09
   1  11  -2  247.98   29.00
  -1  11   2  320.37   29.50
  -1  11   2  212.98   29.80
   1  11  -2  297.57   32.00
   1  11   2  318.37   31.30
  -1  11  -2  231.98   29.00
   1  11   2  245.98   40.30
  -1  11  -2  264.17   30.60
  -2  11   2   97.19   22.30
   2  11  -2   49.50   18.50
  -2  11   2   82.29   13.20
  -2  11   2   61.79   17.70
   2  11  -2   51.29   16.80
   2  11   2   60.69   19.60
  -2  11  -2   61.09   17.60
  -2  11  -2   87.89   19.10
   2  11   2   45.90   21.80
   3  11  -2  809.32   44.40
  -3  11   2  749.23   43.10
  -3  11   2  739.83   38.90
  -3  11   2  748.03   47.20
  -3  11  -2  757.12   43.70
   3  11   2  802.62   46.60
  -3  11  -2  810.12   45.30
   4 -11   2  260.27   87.39
  -4  11   2   81.99   11.80
   4  11  -2   67.89   15.60
  -4  11   2   65.09   17.80
  -4  11   2   92.19   22.00
  -4  11  -2   98.79   18.10
   4  11   2   90.39   19.90
  -4  11  -2   81.09   17.40
  -5  11   2  157.68   18.00
   5  11  -2  180.98   25.80
  -5  11   2  122.39   23.50
  -5  11   2  155.58   25.20
  -5  11  -2  162.68   26.50
  -5  11  -2  130.59   19.00
   5  11   2  152.68   28.10
   6  11  -2   68.49   15.50
  -6  11   2   70.09   16.00
  -6  11   2   62.59   21.20
  -6  11  -2   48.30   17.20
  -6  11  -2   71.29   16.50
  -7  11   2  179.78   24.30
  -7  11  -2  138.09   26.60
  -7  11  -2  182.18   24.80
  -8  11   2   85.29   26.10
  -8  11   2   93.09   16.60
  -8  11  -2  100.89   18.90
  -8  11  -2   93.49   18.00
  -9  11   2   55.99   15.20
  -9  11  -2   52.89   16.20
  -9  11  -2   29.00   16.90
 -10  11   2  177.88   20.30
 -10  11  -2  219.68   37.30
   0  12  -2   53.99   15.80
   0  12  -2   63.09   16.70
   0  12   2   63.39   20.80
   0  12   2   83.79   16.30
   1  12  -2   62.59   16.70
  -1  12   2   75.09   16.40
   1  12  -2   67.09   16.60
  -1  12   2  103.79   20.50
   1  12   2   64.39   19.90
  -1  12  -2   73.59   17.30
   1  12   2   79.49   17.20
  -1  12  -2   91.09   16.10
  -2  12   2  251.57   27.10
  -2  12   2  214.98   24.00
   2  12  -2  254.77   27.30
  -2  12   2  261.77   33.70
   2  12   2  305.27   31.60
  -2  12  -2  228.98   28.30
  -2  12  -2  242.78   26.70
   2  12   2  271.47   27.10
  -3  12   2  119.19   21.50
   3  12  -2  178.18   24.60
  -3  12   2  140.89   20.50
  -3  12   2  170.18   25.00
   3  12   2  182.98   29.80
  -3  12  -2  176.78   24.30
  -3  12  -2  196.58   27.70
  -4  12   2   39.50   15.20
  -4  12   2   63.39   12.40
   4  12  -2   35.60   15.40
  -4  12  -2   18.70   16.90
   4  12   2   22.40   16.80
  -5  12   2   78.49   15.00
  -5  12   2   86.49   21.80
   5  12  -2   63.89   15.50
   5  12   2   71.49   17.70
  -5  12  -2   47.90   17.10
   6  12  -2    8.40   14.10
  -6  12   2   34.20   22.50
  -6  12   2   -6.10   14.20
  -6  12  -2   45.40   26.00
  -6  12  -2   16.70   14.80
  -7  12   2   -8.80   14.70
  -7  12   2    4.10   24.70
  -7  12  -2   14.80   17.50
  -7  12  -2    9.10   16.60
  -8  12   2   94.49   14.90
  -8  12  -2  115.59   17.60
  -8  12  -2   80.29   17.40
  -9  12   2   21.70   12.20
  -9  12  -2   20.10   17.10
  -9  12  -2   39.80   16.00
   0  13   2  689.03   39.70
   0  13  -2  705.03   40.20
   0  13   2  709.13   44.00
   0  13  -2  693.83   40.40
   1  13  -2  299.67   27.40
  -1  13   2  363.86   34.70
  -1  13   2  343.97   28.10
   1  13   2  338.37   27.40
  -1  13  -2  315.57   27.90
   1  13   2  349.96   32.70
  -1  13  -2  341.77   29.20
  -2  13   2   38.00   21.20
   2  13  -2   80.79   15.00
  -2  13   2   71.79   15.40
  -2  13  -2   87.19   15.40
   2  13   2   55.99   18.60
  -2  13  -2   81.39   16.70
  -3  13   2  140.99   22.00
  -3  13   2  140.19   23.30
   3  13  -2  144.09   22.70
  -3  13  -2  138.79   23.90
  -3  13  -2  182.28   25.00
   3  13   2  206.08   27.20
   4  13  -2  101.89   15.20
  -4  13   2  138.59   25.60
  -4  13   2  123.89   23.20
   4  13   2  135.29   25.40
  -4  13  -2  128.99   22.20
  -4  13  -2  114.39   17.20
  -5  13   2   71.79   24.30
  -5  13   2   86.99   16.00
   5  13  -2   77.09   16.20
  -5  13  -2   81.89   17.80
  -5  13  -2   94.89   16.80
  -6  13   2  264.97   24.20
  -6  13  -2  183.18   26.90
  -6  13  -2  199.98   26.00
  -7  13   2   26.10   13.50
  -7  13  -2   -9.40   14.80
  -7  13  -2  -19.90   15.60
  -8  13   2   22.60   11.80
  -8  13  -2  -17.10   16.00
   0  14   2  189.48   28.30
   0  14   2  166.18   22.40
  -1  14   2  219.18   37.40
   1  14   2  250.87   33.30
  -1  14  -2  260.07   41.60
  -2  14   2  592.14   45.80
   2  14  -2  621.84   36.00
  -2  14   2  605.44   36.00
  -2  14  -2  640.04   37.20
   2  14   2  645.84   41.30
  -2  14  -2  560.84   38.20
  -3  14   2  374.36   40.60
   3  14  -2  378.86   29.20
  -3  14   2  399.16   28.10
  -3  14  -2  408.76   30.30
  -3  14  -2  413.46   30.50
   3  14   2  335.17   34.90
  -4  14   2  147.89   21.20
  -4  14   2  124.49   25.80
   4  14  -2  119.59   16.40
  -4  14  -2  108.29   17.70
  -4  14  -2  107.89   17.20
   4  14   2  138.59   20.20
   5  14  -2  342.47   26.70
  -5  14   2  301.77   24.90
  -5  14  -2  337.67   28.80
  -5  14  -2  294.87   27.60
  -6  14   2  171.38   20.50
  -6  14  -2  208.38   23.40
  -6  14  -2  177.28   24.70
   0  15  -2  290.47   26.10
   0  15   2  315.57   34.80
  -1  15   2   50.39   21.10
   1  15  -2   57.79   14.80
   1  15   2   88.19   20.00
  -1  15  -2   47.20   15.40
  -2  15   2  254.07   22.70
   2  15  -2  302.77   25.00
  -2  15  -2  298.47   27.00
   2  15   2  277.67   32.00
  -3  15   2  177.88   22.00
   3  15  -2  192.08   23.30
  -3  15  -2  204.88   24.80
   4  15  -2  245.28   22.70
  -4  15   2  199.18   20.90
  -4  15  -2  235.28   25.40
  -4  15  -2  236.88   21.70
   0   0   3    2.50    1.70
  -1   0   3 1190.48   51.79
   1   0   3 1185.28   51.39
  -2   0   3 3513.05  148.39
  -2   0   3 3446.46  149.09
   2   0   3 3409.66  148.29
  -3   0   3 7903.41  348.17
   3   0   3 8046.49  347.57
  -3   0   3 8423.16  347.37
  -4   0   3  286.17   12.90
  -4   0   3  275.37   15.80
   4   0   3  296.87   13.80
   5   0   3 1731.33   75.39
  -6   0   3  469.65   24.70
   6   0   3  497.55   23.00
   6   0  -3  446.96   22.30
   7   0  -3  512.95   25.50
   7   0   3  514.55   26.60
  -7   0   3  520.35   27.00
   8   0   3   94.09   22.50
   8   0  -3   95.59   21.40
   8   0   3  124.69   18.10
   8   0  -3  118.89   17.10
   8   0  -3   89.29   18.10
   8   0   3  168.38   25.20
   9   0  -3    7.20   20.10
   9   0   3  -10.00   24.20
   9   0   3   -0.30   17.00
   9   0   3   24.00   20.60
   9   0  -3   -0.40   17.60
  10   0  -3   51.99   16.80
  10   0   3   43.60   22.50
  10   0  -3   71.99   19.60
  10   0   3   58.49   22.90
  11   0   3  397.56   37.30
  11   0  -3  319.77   32.40
  11   0  -3  339.27   34.40
  11   0   3  314.67   37.20
  12   0  -3   54.49   18.00
  12   0  -3   37.10   18.30
  12   0   3   59.89   19.40
  12   0   3   83.79   21.70
  13   0  -3    0.80   18.90
  13   0  -3  -24.30   14.70
  13   0   3  -23.10   20.60
  13   0   3   22.40   18.40
  14   0   3   23.50   17.90
  14   0  -3   21.70   21.60
 -14   0   3   -3.70   12.20
  14   0  -3   20.00   18.10
   0   1   3 1889.41   82.49
   0  -1   3 1970.50   82.09
   0  -1   3 1847.62   82.39
   0   1   3 1928.11   82.19
  -1   1   3 2770.42  116.99
   1  -1   3 2748.23  116.69
  -1  -1   3 2739.33  116.69
   1   1   3 2807.82  116.89
  -1  -1   3 2532.65  117.19
   2  -1   3 6190.78  267.97
  -2   1   3 6530.65  267.97
  -2   1   3 5924.11  268.17
  -2  -1   3 6406.56  268.27
   2   1   3 6335.77  268.07
  -2  -1   3 6188.18  268.97
   3  -1   3  982.60   42.10
  -3   1   3  931.51   42.50
  -3   1   3  974.50   41.70
  -3  -1   3  956.90   44.20
   3   1   3  963.20   42.00
   4  -1   3  617.44   27.70
  -4   1   3  605.74   28.40
  -4   1   3  618.64   26.90
  -4  -1   3  596.24   30.00
   4   1   3  645.94   27.70
  -5   1   3 1881.91   81.99
   5  -1   3 1897.21   82.99
   5   1   3 1891.81   82.89
  -5  -1   3 1966.10   87.89
   6   1  -3  173.28   11.30
   6  -1   3  216.28   12.50
  -6   1   3  185.58   13.20
  -6   1   3  175.58   10.10
   6  -1  -3  198.88   12.20
  -6  -1   3  184.68   17.20
   6   1   3  186.28   12.10
   7  -1   3  705.13   34.50
   7   1  -3  726.93   33.70
   7   1   3  722.93   34.90
   7  -1  -3  730.43   33.90
  -7  -1   3  691.83   36.20
   8  -1   3 1148.29   66.09
   8  -1   3 1221.68   54.49
   8  -1   3 1087.49   70.99
   8   1  -3 1210.18   54.29
   8   1  -3 1134.69   58.89
   8   1  -3 1125.89   57.09
   8   1   3 1148.59   59.39
   8  -1  -3 1070.39   59.19
   8   1   3 1147.69   65.39
   8  -1  -3 1207.88   53.59
  -8  -1   3 1162.68   54.29
   8   1   3 1154.58   55.49
   9   1  -3   61.29   18.10
   9  -1   3   65.09   14.70
   9  -1   3   44.70   24.90
   9  -1   3   44.70   28.80
   9   1  -3   64.59   15.50
   9  -1  -3   61.19   24.80
   9  -1  -3   47.30   14.20
   9  -1  -3   54.99   20.10
   9   1   3   70.49   17.30
   9   1   3   67.89   25.30
  10   1  -3  331.47   27.40
  10  -1   3  309.07   45.90
  10  -1   3  315.27   47.50
  10   1  -3  318.77   28.90
  10  -1   3  363.76   38.50
  10   1   3  368.96   39.70
  10   1   3  340.77   33.00
  10  -1  -3  255.77   41.30
  10  -1  -3  346.77   30.00
  11  -1   3  347.57   44.00
  11   1  -3  341.47   32.10
  11  -1   3  408.66   35.60
  11   1  -3  314.77   28.20
  11  -1  -3  262.37   43.90
  11   1   3  291.57   38.60
  11   1   3  316.87   31.30
  11  -1  -3  370.76   32.20
  12   1  -3   80.49   16.40
  12  -1   3  131.79   25.90
  12  -1   3   95.79   22.50
  12   1  -3   66.39   18.80
  12   1   3   90.79   16.70
  12  -1  -3   84.49   18.50
  12   1   3   93.09   25.70
  13   1  -3  148.79   24.60
  13  -1   3  110.69   20.40
  13  -1   3  131.59   24.40
  13  -1  -3  153.68   23.40
  13   1   3  143.69   17.60
  13   1   3  183.78   36.40
  13  -1  -3  162.48   26.40
  14  -1   3  134.99   21.80
  14  -1   3   94.09   22.30
  14   1   3  149.99   21.50
  14  -1  -3  108.59   21.40
  14  -1  -3  224.18   39.10
   0  -2   3  282.97   12.40
   0   2   3  282.37   13.00
   0  -2   3  242.58   14.40
  -1   2   3 5900.81  244.28
   1  -2   3 5495.15  244.28
   1   2   3 5591.44  244.38
  -1  -2   3 5696.13  244.88
   1   2   3 5722.53  244.48
  -1  -2   3 5841.22  244.18
  -2   2   3  401.26   18.40
   2  -2   3  396.36   18.50
   2   2   3  410.46   18.80
  -2  -2   3  444.66   21.90
   3  -2   3  607.34   26.40
  -3   2   3  600.14   25.90
  -3   2   3  560.74   26.30
   3   2   3  608.64   26.50
  -3  -2   3  574.34   29.80
  -4   2   3 1077.69   46.20
   4  -2   3 1082.99   47.00
  -4   2   3 1037.70   46.70
   4   2   3 1075.69   46.80
  -4  -2   3 1060.99   49.70
   5  -2   3 1192.98   50.69
  -5   2   3 1143.89   49.60
   5   2   3 1145.39   50.49
  -5  -2   3 1085.19   56.59
  -6   2   3 1305.67   55.69
   6  -2   3 1241.68   55.69
   6   2   3 1219.18   55.59
  -6  -2   3 1227.68   58.29
   7  -2   3  502.35   26.70
  -7   2   3  513.75   24.50
   7   2   3  524.05   27.90
   7  -2  -3  509.05   26.50
  -7  -2   3  514.15   31.60
   8   2  -3  621.74   34.30
   8   2  -3  550.14   39.40
   8  -2   3  649.64   32.60
   8  -2   3  644.44   49.99
   8  -2   3  520.15   73.09
   8   2   3  601.04   51.89
   8  -2  -3  627.74   32.00
   8   2   3  614.94   37.40
   8  -2  -3  520.25   40.70
  -8  -2   3  602.24   35.50
   9   2  -3    1.30   16.80
   9  -2   3   23.00   25.60
   9  -2   3    7.80   36.70
   9   2  -3   13.10   12.30
   9  -2   3  -17.90   16.60
   9   2   3   16.40   27.30
   9  -2  -3   15.80   19.50
   9   2   3    7.40   14.70
  10  -2   3  540.35   43.60
  10  -2   3  447.76   49.70
  10   2  -3  494.85   36.50
  10  -2   3  448.66   64.09
  10   2  -3  496.85   30.00
  10   2   3  411.96   49.10
  10  -2  -3  545.95   46.00
  10  -2  -3  512.55   35.50
  10   2   3  500.55   33.70
  11   2  -3  870.91   43.10
  11  -2   3  868.41   50.89
  11  -2   3  851.31   67.39
  11   2  -3  779.02   49.20
  11   2   3  818.92   56.19
  11   2   3  880.41   45.10
  11  -2  -3  713.23   65.99
  11  -2  -3  880.71   49.60
  12  -2   3  359.86   54.89
  12  -2   3  246.38   34.10
  12   2  -3  274.87   23.80
  12   2   3  232.18   41.20
 -12   2  -3  305.57   31.70
  12  -2  -3  249.28   29.80
  12   2   3  284.17   24.90
  13   2  -3  344.67   25.70
  13  -2   3  272.17   47.40
 -13   2   3  305.67   25.20
  13  -2  -3  269.17   52.79
  13   2   3  315.47   25.00
  13  -2  -3  278.07   27.70
   0  -3   3   30.80    3.30
   0   3   3   24.10    2.90
   1  -3   3 5352.26  228.38
  -1   3   3 5536.55  228.18
  -1  -3   3 5036.60  228.98
   1   3   3 5404.06  228.18
   2  -3   3  213.78   10.80
  -2   3   3  219.58   10.40
  -2  -3   3  244.78   15.90
   3  -3   3 1250.77   54.59
  -3   3   3 1280.17   53.99
  -3  -3   3 1214.48   57.29
  -4   3   3  990.90   41.70
   4  -3   3  950.90   42.50
  -4  -3   3  930.71   46.00
  -5   3   3 1103.79   53.29
   5  -3   3 1254.47   53.59
  -5  -3   3 1261.77   57.99
  -6   3   3  760.32   33.20
   6  -3   3  736.33   34.90
   6  -3  -3  737.53   35.10
  -6  -3   3  740.33   41.40
   7  -3   3  291.27   18.70
  -7   3   3  268.07   16.00
   7   3   3  291.27   29.80
   7  -3  -3  275.07   19.00
   8   3  -3   47.50   19.20
   8  -3   3   24.20   10.10
   8   3  -3   14.50   10.90
   8  -3   3   64.69   28.50
   8  -3  -3   46.90   21.50
   8   3   3   69.39   34.50
   8  -3  -3   26.30   10.70
   8   3   3   42.00   13.80
   9  -3   3  584.74   50.29
   9  -3   3  541.85   36.30
   9   3  -3  505.45   30.60
   9   3  -3  534.75   41.30
   9  -3  -3  592.84   43.00
   9   3   3  501.75   61.89
   9  -3  -3  548.65   35.50
   9   3   3  551.14   33.60
  10  -3   3  339.17   38.90
  10  -3   3  199.78   58.69
  10   3  -3  212.68   37.50
  10  -3   3  325.77   43.30
  10   3  -3  298.27   21.90
  10   3   3  323.77   25.60
  10  -3  -3  231.48   41.00
  10   3   3  295.17   55.69
  10  -3  -3  292.17   32.30
  11  -3   3  290.17   37.10
  11   3  -3  242.58   21.00
  11  -3   3  227.28   46.60
  11  -3  -3  282.17   34.80
  11   3   3  247.48   42.80
  11   3   3  293.47   24.50
 -11   3  -3  243.08   30.90
  12  -3   3  210.68   46.40
 -12   3   3  269.77   24.70
  12   3  -3  178.28   25.10
  12   3  -3  254.47   23.90
  12  -3   3  195.48   32.10
 -12   3  -3  257.87   32.80
  12  -3  -3  193.88   29.60
  12   3   3  264.67   21.40
  13  -3   3  132.89   26.80
 -13   3   3  124.69   19.90
  13   3  -3  150.88   18.80
  13  -3   3  106.49   57.69
  13   3   3  157.98   18.90
  13  -3  -3  118.99   23.40
   0   4   3    2.40    1.70
   0  -4   3    2.80    2.00
  -1   4   3  932.81   39.80
   1  -4   3  931.81   40.10
   1   4   3  921.81   39.70
  -1  -4   3  878.91   41.70
  -2   4   3 2152.08   90.09
   2  -4   3 2118.49   90.49
  -2  -4   3 2012.60   91.99
  -3   4   3 5833.52  237.48
   3  -4   3 5576.44  238.08
  -3  -4   3 5225.88  239.38
   4  -4   3  620.04   28.60
  -4   4   3  616.84   27.40
  -5   4   3 4218.68  181.28
   5  -4   3 4228.08  182.38
  -6   4   3 1299.17   57.89
   6  -4   3 1347.77   59.79
  -6  -4   3 1320.87   67.29
   6  -4  -3 1325.77   60.09
   7  -4   3  301.77   54.49
   7  -4   3  343.07   21.00
  -7   4   3  275.37   24.70
   7   4  -3  302.87   21.20
  -7   4   3  290.07   17.30
   7  -4  -3  306.77   21.20
   7   4   3  310.37   24.30
   8   4  -3  259.57   20.90
   8  -4   3  270.07   22.90
   8  -4   3  283.67   47.80
   8   4  -3  263.17   32.10
   8   4   3  267.27   23.60
   8  -4  -3  268.77   41.70
   8  -4  -3  264.57   23.20
  -8   4  -3  256.17   40.20
   9  -4   3  927.41   62.69
   9  -4   3  957.00   50.49
   9   4  -3  929.61   60.89
   9   4  -3  945.21   44.10
   9   4   3  886.91   46.10
   9  -4  -3  942.81   56.59
  -9   4  -3  766.42   62.99
   9  -4  -3  945.31   50.59
  10   4  -3  307.27   44.30
  10  -4   3  396.06   44.50
  10   4  -3  339.27   22.30
  10  -4   3  311.97   44.40
  10   4   3  310.97   25.30
  10  -4  -3  242.48   41.40
  10  -4  -3  340.97   35.50
 -10   4  -3  347.57   33.70
 -11   4   3   21.50   15.30
  11   4  -3    6.50    9.80
  11  -4   3   43.00   25.30
  11  -4  -3   32.60   22.00
  11   4   3   -3.00   11.30
 -11   4  -3  -22.50   19.40
  12  -4   3   39.90   21.80
 -12   4   3   17.10   13.70
  12   4  -3   36.70   11.10
 -12   4  -3   15.50   22.60
  12  -4  -3   43.80   19.30
  12   4   3   39.30   11.80
  13  -4   3   13.40   18.90
  13   4  -3   24.70    9.50
 -13   4   3   45.70   13.30
  13  -4  -3   15.50   16.10
  13   4   3   13.80    9.40
   0  -5   3 6523.95  274.27
   0  -5   3 6202.78  272.87
   0   5   3 6389.66  272.57
  -1   5   3  657.03   28.10
   1  -5   3  633.94   28.50
   1   5   3  649.43   28.00
  -1  -5   3  615.54   31.10
   2  -5   3   51.59    6.00
  -2   5   3   54.79    4.30
  -2  -5   3   56.59    9.60
   2   5   3   48.40    3.90
  -3   5   3  575.24   25.70
   4  -5   3 5560.94  236.48
  -4   5   3 5424.36  235.38
  -5   5   3 2882.11  122.59
   5  -5   3 2803.52  123.99
  -6   5   3  282.37   15.90
   6  -5   3  305.17   20.00
   6  -5  -3  313.27   21.30
   7  -5   3  981.80   45.70
   7  -5   3  976.80   72.59
  -7   5   3  956.30   45.30
  -7   5   3  878.21   42.20
   7   5  -3  915.01   43.80
  -7   5  -3  865.31   54.59
   7   5   3  921.61   46.00
   7  -5  -3 1004.00   45.90
   7  -5  -3  776.52   69.39
  -8   5   3  184.88   31.10
   8  -5   3  164.38   39.20
   8   5  -3  207.48   18.20
   8  -5   3  163.98   24.70
   8   5   3  174.78   21.70
   8  -5  -3  225.58   35.20
   8  -5  -3  183.48   24.20
  -8   5  -3  193.58   24.10
   9  -5   3  212.88   34.90
  -9   5   3  194.68   26.90
   9   5  -3  242.38   18.90
   9  -5   3  269.67   51.69
   9  -5  -3  205.78   35.00
   9  -5  -3  238.08   43.20
   9   5   3  245.78   22.00
  -9   5  -3  179.28   34.20
  10  -5   3  290.17   49.40
 -10   5   3  300.67   25.40
  10   5  -3  324.77   20.80
  10  -5  -3  330.87   45.70
 -10   5  -3  276.57   33.90
  10   5   3  317.37   24.20
  11   5  -3  211.28   18.90
  11  -5   3  249.38   44.30
 -11   5   3  224.78   22.60
  11  -5  -3  252.67   40.10
 -11   5  -3  223.98   31.60
  11   5   3  184.08   20.70
  12   5  -3  208.08   17.80
  12  -5   3  128.89   25.90
  12  -5  -3  184.88   32.80
  12   5   3  190.08   19.80
 -12   5  -3  120.79   24.40
  13   5  -3   27.40    8.70
  13  -5   3   10.20   19.00
 -13   5   3   40.30   12.10
  13  -5  -3    7.70   16.60
  13   5   3   38.20    9.20
   0  -6   3   70.49    6.40
   0   6   3   65.29    5.20
   1  -6   3  486.85   23.30
  -1   6   3  532.15   22.70
   1   6   3  488.35   22.40
   2  -6   3  428.06   21.50
  -2   6   3  468.45   20.50
   2   6   3  422.66   20.10
  -2  -6   3  492.35   30.80
   3  -6   3 1088.89   49.10
  -3   6   3 1092.39   47.60
  -3  -6   3 1077.59   56.79
  -4   6   3  179.48   10.50
   4  -6   3  176.48   14.70
  -5   6   3  590.54   27.60
   5  -6   3  599.14   31.40
   5  -6  -3  594.44   32.80
   6  -6   3  266.77   21.10
   6   6  -3  178.28   25.60
   6   6  -3  224.18   18.50
  -6   6   3  265.27   19.70
  -6   6   3  252.77   14.80
  -6   6   3  201.48   27.80
   6  -6  -3  247.48   22.60
   6   6   3  224.88   23.30
  -6   6  -3  259.37   34.20
  -7   6   3 1700.03   76.79
  -7   6   3 1777.22   74.39
  -7   6   3 1672.93   72.99
   7  -6   3 1351.26  105.19
   7   6  -3 1691.43   73.49
   7  -6  -3 1780.02   82.39
  -7   6  -3 1548.95   79.19
   7   6   3 1697.63   75.09
   7  -6  -3 1416.86  107.59
   8   6  -3  954.50   45.60
  -8   6   3  964.00   49.90
   8  -6   3  868.91   52.89
   8  -6  -3 1024.30   51.79
  -8   6  -3  896.71   52.59
   8  -6  -3  809.12   74.69
   9   6  -3   11.40    9.00
   9  -6   3  -12.20   39.00
   9  -6   3   26.60   26.30
  -9   6   3   27.00   15.10
   9  -6  -3   46.70   24.80
   9  -6  -3   56.19   34.80
  -9   6  -3   35.50   19.60
   9   6   3   17.20   11.10
  10   6  -3  118.09   15.60
 -10   6   3  134.39   22.00
  10  -6   3  133.19   36.40
 -10   6  -3  165.08   30.50
  10  -6  -3   93.69   33.30
  10   6   3   98.69   13.30
  11  -6   3   69.59   31.40
 -11   6   3  100.59   14.90
  11   6  -3   96.49   14.80
 -11   6  -3   40.40   21.80
  11   6   3   94.59   12.10
 -12   6   3  169.98   21.50
  12  -6   3  147.09   27.40
  12   6  -3  141.39   16.10
  12  -6  -3  143.49   24.50
  12   6   3  172.08   18.10
 -13   6   3   49.90   11.30
  13   6  -3   61.59    8.40
  13  -6   3   23.00   20.00
 -13   6  -3   39.70   12.50
  13  -6  -3   30.80   18.50
  13   6   3   53.49    9.30
   0   7   3  919.31   40.20
   0  -7   3  906.81   48.20
   1  -7   3 1596.54   72.79
  -1   7   3 1726.83   72.09
  -2   7   3 1254.97   54.39
   2  -7   3 1230.48   55.79
   3  -7   3  316.77   19.70
  -3   7   3  303.97   15.60
   4  -7   3  419.66   25.70
  -4   7   3  436.76   20.90
   5  -7   3   65.99   12.50
  -5   7   3   81.69   11.00
   5   7  -3  103.59   20.80
  -5   7   3   76.09   17.40
  -5   7   3   65.19    9.90
   5   7  -3   80.99   10.30
  -5   7  -3   57.99   22.40
   5  -7  -3   54.59   15.10
   5   7   3  110.69   24.30
   6   7  -3  255.27   38.30
   6  -7   3  197.58   63.09
   6  -7   3  370.76   28.20
  -6   7   3  326.37   18.90
  -6   7   3  296.07   29.50
  -6   7   3  322.17   21.40
   6   7  -3  330.17   21.60
   6   7   3  326.67   27.10
  -6   7  -3  326.57   34.10
   6  -7  -3  342.67   28.60
   7  -7   3  517.35   39.40
  -7   7   3  517.85   28.90
   7   7  -3  549.85   28.80
  -7   7   3  548.15   29.80
   7   7  -3  471.85   42.50
   7  -7   3  373.46   62.89
  -7   7   3  584.84   35.90
  -7   7  -3  513.15   39.80
   7  -7  -3  629.04   38.80
   7   7   3  528.25   33.40
   8   7  -3  446.16   25.00
   8  -7   3  411.16   76.69
  -8   7   3  450.65   31.80
   8  -7   3  319.27   45.20
   8  -7  -3  490.05   44.10
  -8   7  -3  456.35   35.80
   8  -7  -3  360.76   55.39
   8   7   3  415.06   28.50
  -9   7   3   28.50   15.10
   9   7  -3   35.50    8.70
   9  -7   3   60.49   42.30
  -9   7  -3   45.40   18.60
   9  -7  -3  -13.80   43.60
   9   7   3   31.50   11.60
  10   7  -3   99.69   14.90
 -10   7   3   81.19   32.20
 -10   7   3   53.19   14.50
  10  -7   3   10.10   39.70
  10  -7  -3   60.59   38.90
  10   7   3   66.59   12.00
 -10   7  -3   71.99   19.20
  11   7  -3  209.98   17.50
 -11   7   3  173.28   23.00
  11  -7   3  139.79   35.30
 -11   7  -3  142.39   24.70
  11   7   3  225.18   21.00
  11  -7  -3  245.58   42.50
  12   7  -3   11.60    8.40
 -12   7   3    1.80   12.40
  12  -7   3  -16.10   26.60
  12  -7  -3   13.00   22.70
 -12   7  -3   -2.20   12.50
  12   7   3   20.00   10.40
   0  -8   3  522.95   40.90
   0   8   3  456.35   22.50
   1  -8   3  188.58   16.40
   1  -8   3  159.98   24.70
  -1   8   3  168.68   10.70
   1   8   3  169.38   10.80
   1  -8  -3  125.89   21.20
   2  -8   3  191.08   18.40
  -2   8   3  176.08   11.40
   2   8   3  172.68   12.40
   2  -8  -3  149.09   24.00
  -3   8   3  233.08   13.40
  -3   8   3  189.58   27.90
  -3   8   3  229.08   18.00
   3  -8   3  228.08   22.40
   3   8  -3  217.58   30.30
  -3   8  -3  195.48   27.20
   3  -8  -3  149.69   26.20
   3   8   3  185.08   40.70
   3   8   3  201.88   27.30
   4  -8   3  323.07   27.90
  -4   8   3  382.76   19.00
  -4   8   3  362.66   21.50
  -4   8   3  361.96   30.30
   4   8  -3  345.07   35.00
   4   8  -3  284.37   24.30
   4   8   3  345.97   40.30
  -4   8  -3  359.76   36.30
   4  -8  -3  324.07   31.10
  -4   8  -3  401.86   30.60
  -5   8   3  134.59   17.70
  -5   8   3  124.29   13.00
   5   8  -3  141.79   20.30
   5  -8   3  115.39   17.50
   5   8  -3  131.29   18.40
  -5   8   3   80.89   29.70
  -5   8   3  135.39   15.70
  -5   8  -3  122.79   20.20
  -5   8  -3  123.29   21.70
   5  -8  -3  120.19   19.90
   5   8   3  144.39   24.00
   6   8  -3 1648.64   70.09
  -6   8   3 1556.24   72.99
  -6   8   3 1503.85   81.39
   6   8  -3 1503.35   77.79
  -6   8   3 1550.54   69.79
   6  -8   3 1446.66   77.89
  -6   8   3 1619.34   70.19
   6   8   3 1515.95   72.79
  -6   8  -3 1578.34   75.59
   6   8   3 1589.84   78.39
   6  -8  -3 1565.44   78.59
  -7   8   3  302.27   42.20
   7   8  -3  266.37   33.70
   7   8  -3  276.67   20.10
  -7   8   3  303.77   27.30
  -7   8   3  302.97   21.00
   7  -8   3  194.68   31.70
   7  -8  -3  282.67   42.60
   7   8   3  230.78   26.90
  -7   8  -3  324.37   34.00
   8  -8   3   60.69   52.59
  -8   8   3   23.50   15.00
   8  -8   3   71.29   36.70
  -8   8   3   -0.40   25.10
   8   8  -3    2.40    8.20
  -8   8  -3   15.00   19.00
   8  -8  -3  -11.40   33.60
   8  -8  -3   77.09   70.49
  -9   8   3  194.68   22.50
   9  -8   3   99.99   50.29
  -9   8   3  167.58   26.70
   9   8  -3  185.68   16.30
  -9   8  -3  180.98   22.80
   9   8   3  172.48   22.40
   9  -8  -3  105.59   46.80
 -10   8   3   10.80   12.90
  10  -8   3   45.00   44.00
  10   8   3    7.90   12.90
  10  -8  -3  -11.30   35.60
 -10   8  -3   20.20   21.70
 -10   8  -3    9.30   19.00
 -11   8   3   29.00   13.30
  11   8  -3   13.00    9.10
  11  -8   3  -12.60   33.20
 -11   8  -3   69.89   24.20
  11  -8  -3   36.50   28.00
 -11   8  -3   21.70   13.80
  11   8   3   33.20   12.40
  12  -8   3   59.09   25.40
 -12   8   3   34.60   12.00
  12  -8  -3    7.50   26.80
 -12   8  -3   43.80   12.90
   0   9   3   88.09   19.70
   0   9  -3  104.29   20.70
   0   9   3   83.19   26.20
   0   9   3  117.69   11.60
   0   9  -3  112.59   17.90
  -1   9   3   91.79   19.90
   1   9  -3   95.69   17.10
  -1   9   3  144.09   27.40
   1   9  -3   86.69   21.30
   1  -9   3   89.99   30.00
  -1   9   3   95.79   11.10
  -1   9   3   87.79   12.20
   1   9   3  102.39   19.10
  -1   9  -3  115.69   21.30
   1   9   3  115.69   12.70
  -1   9  -3  101.19   18.10
   1  -9  -3   80.99   18.80
   1   9   3   92.69   25.10
  -2   9   3  255.97   30.10
   2  -9   3  263.77   29.40
   2   9  -3  285.07   37.20
  -2   9   3  251.67   19.20
   2   9  -3  288.47   28.70
  -2   9   3  237.28   15.50
  -2   9   3  179.18   30.10
  -2   9  -3  255.27   28.80
  -2   9  -3  286.97   31.90
   2   9   3  224.48   38.80
   2   9   3  248.48   34.10
  -3   9   3  248.18   28.00
   3  -9   3  219.98   30.70
  -3   9   3  151.58   30.60
   3   9  -3  224.68   29.70
  -3   9   3  235.08   18.30
  -3   9   3  232.48   15.20
   3   9   3  256.57   38.30
  -3   9  -3  269.27   27.80
   3   9   3  245.78   35.70
   3  -9  -3  183.48   33.40
  -3   9  -3  231.18   35.40
  -4   9   3  287.97   29.40
  -4   9   3  297.77   45.80
   4   9  -3  265.27   31.10
   4  -9   3  280.87   34.90
  -4   9   3  317.27   19.70
  -4   9   3  280.17   20.00
   4  -9  -3  219.98   36.10
  -4   9  -3  203.78   33.80
   4   9   3  271.27   37.80
  -4   9  -3  279.57   29.40
  -5   9   3   14.80   10.20
   5  -9   3   42.60   24.10
  -5   9   3   14.60   22.40
   5   9  -3   20.70   19.10
  -5   9   3   15.10   27.60
   5   9  -3    2.80   10.40
  -5   9   3   23.60   11.10
   5   9   3   11.40   21.80
   5  -9  -3  -42.50   23.20
  -5   9  -3  -31.50   18.70
  -5   9  -3   45.30   20.60
  -6   9   3  576.24   29.90
   6   9  -3  547.45   30.70
  -6   9   3  539.85   47.10
   6   9  -3  563.74   40.00
  -6   9   3  570.74   34.70
   6  -9   3  446.26   57.69
  -6   9  -3  557.14   40.30
  -6   9  -3  541.65   36.30
   6   9   3  565.84   41.60
   7   9  -3  255.87   31.60
   7  -9   3   63.39   70.89
   7  -9   3  215.88   42.10
  -7   9   3  241.18   18.90
  -7   9   3  278.47   24.70
  -7   9   3  208.58   39.00
   7   9  -3  255.97   19.20
  -7   9  -3  214.98   26.70
   7  -9  -3  240.18   37.70
  -7   9  -3  212.98   31.80
   8   9  -3   44.20    9.30
  -8   9   3   61.99   14.50
   8  -9   3   11.20   55.69
  -8   9   3   15.80   24.80
  -8   9  -3   52.39   19.70
  -8   9  -3   28.20   15.20
   9   9  -3   23.70    9.30
  -9   9   3   10.80   13.50
  -9   9  -3   12.90   14.10
   9  -9  -3   20.10   61.09
  10  -9   3  -41.30   38.90
  10  -9  -3  -22.60   35.20
 -10   9  -3   82.39   15.40
 -10   9  -3   71.49   23.30
  11  -9   3    0.50   31.20
  11  -9  -3   -0.40   53.49
   0  10   3  108.39   19.80
   0  10  -3  159.18   20.70
   0  10   3  128.89   18.10
   0  10  -3  117.89   17.60
   0  10   3   70.39   24.50
   1  10  -3   55.59   16.40
  -1  10   3   69.09   11.40
  -1  10   3   86.99   23.80
  -1  10   3   62.19   18.40
  -1  10   3   80.89   11.20
   1  10  -3   90.49   19.70
  -1  10  -3   58.59   17.30
   1  10   3   85.79   24.40
   1  10   3   86.99   19.40
  -1  10  -3   95.29   19.50
  -2  10   3  130.19   21.20
  -2  10   3  156.28   16.70
   2  10  -3  147.19   27.30
  -2  10   3  147.89   17.60
   2  10  -3  195.38   32.80
  -2  10   3  210.88   39.10
   2 -10   3  150.58   56.19
  -2  10  -3  194.08   32.40
   2  10   3  182.98   32.90
   2  10   3  143.09   24.90
  -2  10  -3  138.89   19.70
  -3  10   3   16.40   25.30
   3  10  -3    4.30   16.50
  -3  10   3    5.90   18.20
  -3  10   3   13.00   10.90
  -3  10   3    6.60    9.90
   3  10   3  -12.10   21.80
  -3  10  -3    0.50   16.80
  -3  10  -3   47.80   19.70
   3  10   3   -0.40   20.30
   4 -10   3   48.90   33.10
   4  10  -3   38.80   16.50
  -4  10   3   27.50   16.40
  -4  10   3   33.20   10.50
   4 -10  -3   43.90   31.60
   4  10   3   17.30   21.00
  -4  10  -3   15.30   16.60
  -4  10  -3   18.80   20.90
   5  10  -3  997.20   52.69
  -5  10   3  981.40   50.89
  -5  10   3  969.80   46.60
  -5  10   3  866.21   60.49
   5  10   3 1034.20   54.59
  -5  10  -3 1074.69   54.69
  -5  10  -3 1000.40   50.99
  -6  10   3  664.53   34.30
  -6  10   3  579.44   49.30
  -6  10   3  679.33   38.50
   6  10  -3  730.83   41.50
  -6  10  -3  718.43   38.70
  -6  10  -3  689.93   43.50
  -7  10   3  128.09   27.70
  -7  10   3  182.78   23.50
  -7  10  -3  163.78   31.70
  -7  10  -3  218.28   23.50
  -8  10   3    2.50   13.50
   8 -10   3   -8.20   57.69
  -8  10  -3   34.20   13.80
  -9  10   3   31.80   14.70
   9 -10   3   36.00   47.70
  -9  10  -3   20.80   14.40
  -9  10  -3   68.99   22.60
  10 -10   3   72.69   38.20
 -10  10   3   54.99   13.70
 -10  10  -3   37.80   14.10
 -10  10  -3   -0.80   20.90
   0  11  -3   51.49   15.30
   0  11   3   58.19   17.60
   0  11   3   23.50   29.80
   0  11  -3   51.69   18.90
   0  11   3   42.60   14.90
  -1  11   3   97.99   18.40
   1  11  -3   88.99   16.70
  -1  11   3   75.89   26.30
  -1  11  -3   98.39   16.70
   1  11   3  164.68   29.60
   1  11   3  120.89   23.50
  -1  11  -3  101.59   19.60
   2  11  -3  112.79   18.10
  -2  11   3  147.59   17.50
  -2  11   3   94.39   24.10
  -2  11   3  163.08   26.60
  -2  11  -3  196.18   26.40
   2  11   3  162.28   23.20
  -2  11  -3  151.18   20.30
   2  11   3  158.58   22.00
   3  11  -3  296.97   29.50
  -3  11   3  333.47   39.10
   3 -11   3  307.77   78.39
  -3  11   3  259.27   21.30
  -3  11   3  314.67   28.40
  -3  11  -3  300.47   32.40
   3  11   3  385.66   36.50
  -3  11  -3  293.87   28.50
   4 -11   3  274.87   86.19
  -4  11   3  170.68   24.80
  -4  11   3  100.99   16.90
  -4  11   3  138.69   26.60
   4  11  -3  146.79   24.80
  -4  11  -3  164.58   25.60
  -4  11  -3  189.08   29.70
   4  11   3  164.18   30.50
  -5  11   3  225.78   19.30
  -5  11   3  206.48   37.80
  -5  11   3  261.57   26.40
   5  11  -3  222.08   27.10
   5  11   3  203.18   29.90
  -5  11  -3  268.67   27.20
  -5  11  -3  312.97   29.40
  -6  11   3  150.18   16.40
  -6  11   3  166.18   24.10
   6  11  -3  138.09   24.80
  -6  11  -3  162.68   25.70
  -6  11  -3  167.78   24.50
  -7  11   3   38.20   14.80
  -7  11  -3   53.99   14.70
  -7  11  -3   59.49   17.20
  -8  11   3   84.09   15.90
  -8  11  -3   77.09   15.80
  -8  11  -3   43.30   19.80
  -9  11   3  389.76   27.10
  -9  11  -3  351.66   28.10
  -9  11  -3  325.07   32.40
 -10  11   3  104.89   18.50
 -10  11  -3  137.49   21.30
   0  12  -3   43.40   17.30
   0  12   3   28.80   21.00
   0  12   3   37.10   15.80
   0  12  -3   11.90   14.50
   1  12  -3  509.45   33.80
  -1  12   3  389.06   27.40
  -1  12   3  467.75   32.20
   1  12  -3  461.05   32.60
  -1  12   3  464.45   41.90
   1  12   3  481.05   40.10
  -1  12  -3  443.26   34.90
  -1  12  -3  433.96   31.30
   1  12   3  500.25   33.60
  -2  12   3  186.68   24.80
  -2  12   3  236.18   26.30
   2  12  -3  204.28   25.40
  -2  12   3  178.58   19.70
  -2  12  -3  212.68   25.00
   2  12   3  230.38   32.50
  -2  12  -3  224.28   28.30
   2  12   3  246.88   26.90
   3  12  -3  280.77   25.70
  -3  12   3  229.08   26.30
  -3  12   3  248.98   20.10
  -3  12   3  284.37   36.70
   3  12   3  220.68   31.50
  -3  12  -3  234.68   25.00
  -3  12  -3  243.08   29.00
  -4  12   3  149.59   18.70
  -4  12   3  155.78   25.00
  -4  12   3  171.78   23.80
   4  12  -3  234.18   25.00
   4  12   3  203.38   30.80
  -4  12  -3  175.48   28.20
  -4  12  -3  184.08   25.10
  -5  12   3  202.28   23.10
   5  12  -3  183.08   24.40
  -5  12   3  239.18   37.80
  -5  12   3  149.29   17.40
  -5  12  -3  169.38   25.20
   5  12   3  156.68   21.00
  -5  12  -3  146.39   27.80
   6  12  -3   29.60   14.80
  -6  12   3   37.40   14.50
  -6  12  -3   23.70   22.00
  -6  12  -3   40.80   14.20
  -7  12   3   39.90   14.70
  -7  12  -3   37.40   15.80
  -7  12  -3   58.89   19.00
  -8  12   3   54.89   13.70
  -8  12  -3   59.19   18.30
  -8  12  -3   66.19   15.40
  -9  12   3   65.29   11.90
  -9  12  -3   75.49   13.80
   0  13   3  327.97   27.00
   0  13   3  260.07   36.20
   0  13  -3  238.58   27.10
   0  13  -3  268.17   26.80
  -1  13   3   14.00   22.20
   1  13  -3   24.70   13.30
  -1  13   3   11.10   14.40
  -1  13  -3    6.40   13.80
   1  13   3   16.60   19.70
  -1  13  -3   28.20   16.40
   1  13   3   21.40   14.30
  -2  13   3   72.39   24.10
  -2  13   3   52.79   14.90
   2  13  -3   21.80   14.00
  -2  13   3   42.60   13.90
  -2  13  -3   69.49   17.00
  -2  13  -3   58.39   14.30
   2  13   3   53.89   19.60
  -3  13   3  262.97   25.80
   3  13  -3  276.07   24.80
   3  13   3  229.48   32.10
  -3  13  -3  287.87   25.10
  -3  13  -3  255.17   28.30
   4  13  -3  282.57   25.00
  -4  13   3  296.27   41.80
  -4  13   3  295.67   25.40
  -4  13  -3  251.47   24.30
   5  13  -3   56.29   15.00
  -5  13   3  100.19   16.10
  -5  13  -3   81.59   15.80
  -5  13  -3   70.09   18.70
  -6  13   3   79.79   15.10
  -6  13  -3   52.29   18.80
  -6  13  -3   83.99   14.70
  -7  13   3  602.44   32.10
  -7  13  -3  588.84   32.70
  -7  13  -3  482.25   35.40
  -8  13   3  205.58   19.10
   0  14   3   60.19   22.30
   1  14  -3   63.89   23.40
  -1  14   3   49.90   17.30
  -1  14   3   26.00   23.30
   1  14   3   35.60   21.40
  -1  14  -3   27.40   17.20
  -2  14   3  157.48   27.90
  -2  14   3  207.48   24.60
   2  14  -3  204.28   23.80
  -2  14  -3  172.68   24.60
   2  14   3  193.58   24.20
  -2  14  -3  182.28   26.30
  -3  14   3  329.77   26.40
   3  14  -3  337.07   27.50
  -3  14  -3  330.87   31.50
  -3  14  -3  361.46   28.00
   3  14   3  405.46   35.70
  -4  14   3   71.49   14.20
   4  14  -3   67.79   14.70
  -4  14  -3   45.40   17.90
  -4  14  -3   55.69   15.90
   5  14  -3   19.50   13.50
  -5  14   3   19.80   13.30
  -5  14  -3    2.50   16.40
  -5  14  -3   36.60   14.30
  -6  14   3   76.49   13.00
  -6  14  -3  101.89   14.20
   0  15   3   37.20   23.90
   0  15  -3   10.10   13.10
   1  15  -3  132.09   21.30
  -1  15  -3  138.79   22.20
   2  15  -3    8.60   12.90
  -2  15   3   -7.80   12.00
  -2  15  -3   12.40   13.30
   2  15   3   34.60   20.60
  -3  15   3   19.00   12.90
   3  15  -3   43.50   13.30
  -3  15  -3   38.60   13.70
   4  15  -3   17.60   11.70
  -4  15   3   19.90   11.70
  -4  15  -3   21.90   13.20
   0   0   4 6859.41  293.67
   1   0   4 2050.89   88.49
   2   0   4   48.70    4.50
  -2   0   4   52.59    7.40
  -2   0   4   42.90    7.60
  -3   0   4   39.60    5.60
  -3   0   4   42.30    6.50
   3   0   4   37.60    4.30
   4   0   4 1413.76   61.69
  -4   0   4 1447.26   61.09
  -4   0   4 1380.06   62.69
  -5   0   4   36.90    4.20
   5   0   4   40.40    6.10
  -5   0   4   36.30    7.70
  -6   0   4  438.56   24.40
   6   0   4  441.36   22.20
   7   0   4 2551.24  110.19
   7   0  -4 2464.55  109.09
   8   0  -4  840.52   47.70
   8   0   4  925.11   54.89
   8   0   4  801.42   53.39
   8   0  -4  885.41   42.10
   8   0  -4  771.92   50.29
   8   0   4  895.81   43.90
   9   0  -4  232.88   31.70
   9   0   4  219.08   38.60
   9   0  -4  217.08   28.30
   9   0   4  161.98   25.20
   9   0   4  230.98   31.40
  10   0  -4 1260.17   65.29
  10   0   4 1354.76   69.49
  10   0   4 1342.27   70.19
  10   0  -4 1288.07   64.59
  11   0  -4  263.37   26.10
  11   0   4  210.48   33.30
  11   0  -4  187.48   29.10
  11   0   4  233.28   37.10
  12   0   4   73.09   18.60
  12   0   4   81.69   23.30
  12   0  -4   70.49   18.70
  13   0  -4  587.34   39.10
  13   0   4  585.04   37.20
  13   0  -4  429.96   32.00
  13   0   4  445.86   39.40
 -14   0   4   97.19   12.80
   0  -1   4 5992.00  248.98
   0  -1   4 5539.65  249.08
   0   1   4 5862.11  249.38
   0   1   4 5861.21  249.08
  -1   1   4 1429.16   62.09
   1  -1   4 1453.25   61.49
   1   1   4 1414.76   61.69
  -1  -1   4 1457.65   61.49
  -1  -1   4 1341.27   62.39
   2  -1   4 8501.55  365.86
  -2   1   4 8747.42  365.96
  -2  -1   4 8464.25  366.86
   2   1   4 8490.95  365.96
   3  -1   4 3292.97  140.09
  -3   1   4 3142.49  140.19
  -3   1   4 3462.15  139.79
  -3  -1   4 3125.69  141.39
   3   1   4 3275.27  139.99
  -3  -1   4 3227.78  140.09
   4  -1   4  222.18   11.40
  -4   1   4  224.78   10.60
  -4   1   4  216.28   13.00
   4   1   4  217.38   11.50
  -4  -1   4  216.98   15.90
  -5   1   4   51.19    4.70
  -5   1   4   64.59   10.50
   5   1   4   52.69    7.10
  -5  -1   4   86.89   15.40
  -6   1   4  890.21   41.10
  -6   1   4  844.52   39.30
   6  -1   4  874.71   40.90
  -6  -1   4  905.61   43.20
   6   1   4  970.10   41.20
   7  -1   4  717.93   34.70
  -7   1   4  663.03   32.70
   7   1  -4  718.33   33.30
   7  -1  -4  700.33   33.80
  -7  -1   4  705.53   36.90
   7   1   4  725.43   35.10
   8   1  -4  140.19   21.70
   8   1  -4  134.49   16.80
   8  -1   4  187.98   26.90
   8  -1   4  114.49   29.20
   8   1  -4  140.29   25.60
   8  -1   4  153.38   18.90
  -8  -1   4  154.28   20.10
   8   1   4  142.79   23.90
   8  -1  -4  119.19   37.10
   8   1   4  131.69   27.00
   8  -1  -4  156.08   28.50
   8  -1  -4  126.89   17.50
   8   1   4  162.68   29.30
   9  -1   4  297.97   49.10
   9   1  -4  340.67   31.80
   9   1  -4  321.87   29.00
   9  -1   4  381.46   40.70
   9  -1  -4  361.76   32.70
   9   1   4  352.36   43.50
   9   1   4  348.47   34.20
   9  -1  -4  357.56   29.00
  10  -1   4   10.60   26.60
  10  -1   4    1.90   22.20
  10   1  -4    4.60   14.70
  10   1  -4   25.10   13.90
  10  -1   4  -22.10   29.10
  10   1   4    3.10   16.50
  10  -1  -4   25.20   15.80
  10  -1  -4   36.10   24.60
  10   1   4  -44.80   25.10
  11  -1   4  506.85   47.10
  11   1  -4  527.45   33.20
  11   1  -4  495.45   35.50
  11  -1   4  529.25   41.30
  11  -1  -4  556.14   34.70
  11   1   4  524.85   43.70
  11  -1  -4  503.25   46.40
  11   1   4  501.05   36.30
  12  -1   4  108.09   22.30
  12   1  -4   91.89   19.60
  12   1  -4   68.19   20.10
  12   1   4   83.39   16.50
  12  -1  -4   73.29   18.40
  12  -1  -4  113.99   27.60
  13  -1   4   23.40   22.20
  13   1  -4   45.10   16.00
  13  -1   4   14.40   19.40
  13   1  -4   10.10   16.10
  13  -1  -4   27.50   24.00
  13  -1  -4   22.60   14.80
  13   1   4   26.60   14.60
  13   1   4   17.40   27.90
   0  -2   4 2257.47   92.09
   0   2   4 2138.79   92.39
   0  -2   4 2013.30   92.59
  -1   2   4 6471.75  276.47
   1  -2   4 6489.75  276.37
  -1  -2   4 6674.73  276.37
   1   2   4 6179.68  276.47
  -1  -2   4 6305.37  276.97
   1   2   4 6603.44  276.77
   2  -2   4 6078.19  263.67
  -2   2   4 6575.24  263.67
  -2  -2   4 5765.02  264.57
   2   2   4 6075.09  263.97
   2   2   4 6283.27  263.87
  -3   2   4 3756.82  165.18
   3  -2   4 3775.42  165.28
  -3   2   4 4004.70  164.98
  -3  -2   4 3728.03  166.88
   3   2   4 3968.10  165.48
  -4   2   4   48.90    4.40
  -4   2   4   43.60    6.30
   4  -2   4   50.49    5.50
   4   2   4   58.49    6.70
  -4  -2   4   53.89   10.00
  -5   2   4  640.74   29.50
  -5   2   4  687.53   30.90
   5  -2   4  680.93   30.90
  -5  -2   4  685.03   35.80
   5   2   4  650.43   30.90
   6  -2   4   69.09   10.00
  -6   2   4   75.19    7.00
   6   2   4   74.99   11.20
  -6  -2   4   66.39   12.70
   7  -2   4  693.43   34.60
  -7   2   4  707.03   32.40
   7  -2  -4  713.93   34.60
  -7  -2   4  704.83   39.20
   7   2   4  721.23   36.80
   8  -2   4  183.08   28.60
   8   2  -4  164.48   21.80
   8  -2   4   83.19   42.80
   8  -2   4  194.18   20.20
   8   2  -4  204.18   27.80
   8   2   4  184.78   26.70
   8  -2  -4  195.98   30.50
   8   2   4  229.08   33.50
   8  -2  -4  211.18   18.80
  -8  -2   4  225.48   25.30
   9  -2   4  278.47   40.30
   9   2  -4  270.57   23.90
   9   2  -4  238.98   31.10
   9  -2   4  258.97   38.80
   9  -2   4  294.77   29.90
   9   2   4  271.17   50.39
   9   2   4  261.97   29.00
   9  -2  -4  264.07   26.80
  -9  -2   4  279.97   30.20
   9  -2  -4  268.17   32.50
  10   2  -4  487.65   36.00
  10  -2   4  531.65   43.40
  10  -2   4  553.44   51.19
  10  -2   4  439.96   61.39
  10   2  -4  497.45   30.90
  10  -2  -4  566.84   36.10
  10  -2  -4  489.65   48.70
  10   2   4  528.55   34.50
  10   2   4  582.14   52.39
  11   2  -4  271.57   30.40
  11  -2   4  237.28   35.80
  11   2  -4  302.97   23.60
  11  -2   4  270.07   35.40
  11   2   4  354.96   45.20
  11  -2  -4  190.28   57.29
 -11   2  -4  253.47   38.00
  11  -2  -4  278.27   27.90
  11   2   4  287.87   26.70
  12   2  -4  279.27   34.60
  12  -2   4  226.88   34.70
  12   2  -4  209.88   32.00
  12  -2   4  230.98   32.00
  12   2   4  149.99   33.40
  12  -2  -4  151.88   50.69
  12  -2  -4  195.38   27.90
  12   2   4  202.48   23.20
 -13   2   4  201.08   21.10
  13  -2   4  126.79   20.80
  13   2  -4  162.58   21.80
  13  -2   4  203.78   30.20
  13   2   4  160.28   20.70
  13  -2  -4  146.29   22.80
   0  -3   4    6.60    2.20
   0  -3   4   -4.90    5.00
   0   3   4    2.40    3.00
  -1   3   4 1280.87   53.79
   1  -3   4 1249.07   53.79
   1   3   4 1251.07   53.89
  -1  -3   4 1243.38   53.79
  -1  -3   4 1159.68   54.89
   2  -3   4  199.28   10.40
  -2   3   4  207.48   10.20
   2   3   4  204.88   11.30
  -2  -3   4  227.38   16.10
   2   3   4  199.58   10.90
   3  -3   4  223.58   12.20
  -3   3   4  238.68   11.50
   3   3   4  255.07   13.10
  -3  -3   4  260.87   19.80
  -4   3   4 3410.26  145.09
   4   3   4 3512.55  145.89
  -4  -3   4 3213.28  149.69
  -5   3   4 3812.32  158.98
   5  -3   4 3697.93  160.08
   5   3   4 3629.74  159.88
  -5  -3   4 3669.53  162.58
   6  -3   4   25.10    6.60
  -6   3   4   34.90    4.90
  -6  -3   4   18.10   14.90
   6   3   4   25.60    8.80
  -7   3   4  419.06   21.60
   7  -3   4  471.95   24.70
   7  -3   4  444.46   49.00
   7   3  -4  372.56   26.20
  -7  -3   4  477.25   34.50
   7  -3  -4  447.86   24.70
   7   3   4  410.36   30.00
   8   3  -4  373.36   26.10
   8  -3   4  442.16   26.60
   8  -3   4  479.65   46.50
  -8   3   4  374.06   24.80
   8   3  -4  393.66   34.80
   8   3   4  461.95   64.89
   8   3   4  413.76   29.50
   8  -3  -4  404.86   37.50
  -8  -3   4  444.76   35.30
   8  -3  -4  420.06   26.30
   9  -3   4  551.74   75.49
   9   3  -4  577.54   41.10
   9  -3   4  635.64   39.90
  -9  -3   4  695.73   43.40
   9  -3  -4  621.74   38.70
   9   3   4  614.94   65.89
  10  -3   4  760.32   81.79
  10   3  -4  789.42   38.60
  10   3  -4  698.73   45.20
  10  -3   4  680.33   57.39
  10  -3   4  709.43   51.89
  10   3   4  773.62   40.80
  10  -3  -4  789.62   45.80
  10   3   4  776.92   65.99
  10  -3  -4  778.62   55.19
  11  -3   4  626.54   45.90
  11   3  -4  577.84   31.90
  11  -3   4  383.96   72.19
 -11   3  -4  507.65   43.10
  11   3   4  585.14   33.80
  11  -3  -4  623.64   39.50
  12  -3   4   44.80   43.50
  12   3  -4    5.50   16.60
  12   3  -4   52.79   20.90
  13  -3   4   10.40   18.60
 -13   3   4   52.49   12.60
  13   3  -4   46.80   11.10
  13  -3  -4   39.90   15.60
  13   3   4   19.10   10.50
   0   4   4 6297.47  259.27
   0  -4   4 5873.61  260.37
   0  -4   4 5999.20  259.47
  -1   4   4  539.85   23.80
   1  -4   4  532.85   24.10
  -1  -4   4  518.25   26.40
   1   4   4  544.15   23.70
  -2   4   4 3532.75  145.59
   2  -4   4 3393.46  146.09
   2   4   4 3399.96  145.49
  -2  -4   4 3244.88  147.49
   3  -4   4   30.70    4.00
  -3   4   4   25.50    3.80
  -3  -4   4   29.80    9.60
  -4   4   4 1050.29   46.90
   4  -4   4 1055.89   48.00
  -4  -4   4 1125.89   54.89
   5  -4   4 1393.66   61.99
  -5   4   4 1395.06   60.49
  -5  -4   4 1381.16   69.29
   6  -4   4   55.79    8.60
  -6   4   4   69.79    7.90
  -6  -4   4   66.99   19.50
   7  -4   4  295.87   20.30
  -7   4   4  273.17   16.40
   7   4  -4  255.77   20.20
   7  -4   4  284.87   50.89
  -7   4   4  331.97   23.60
  -7  -4   4  306.37   37.30
   7  -4  -4  307.77   21.20
   7   4   4  216.98   24.00
   7  -4  -4  281.87   45.90
   8   4  -4   79.59   11.30
  -8   4   4   63.39   12.20
   8  -4   4   87.09   32.00
   8   4  -4   61.59   26.50
  -8   4  -4   74.99   26.40
   8   4   4   85.99   13.70
   8  -4  -4   85.29   24.10
   9   4  -4   25.90   32.20
   9  -4   4   -5.90   31.10
   9  -4   4   23.50   19.20
   9   4  -4   22.00   10.30
   9  -4  -4   66.69   17.60
   9  -4  -4   44.70   24.30
   9   4   4   -1.10   12.50
  10   4  -4   63.39   27.40
  10   4  -4   53.89   10.40
  10  -4   4   78.89   28.80
 -10   4  -4   36.80   23.10
  10   4   4   64.99   12.70
  10  -4  -4   74.69   21.10
  11  -4   4  168.38   29.00
  11   4  -4  178.28   17.70
 -11   4   4  136.79   23.00
  11   4  -4  157.28   33.80
  11  -4  -4  251.37   35.90
 -11   4  -4  124.79   24.80
  11   4   4  181.28   20.50
  12  -4   4  212.18   36.20
 -12   4   4  223.98   22.70
  12   4  -4  261.37   21.10
  12  -4  -4  263.67   31.50
  12   4   4  262.87   22.80
  13   4  -4  222.58   18.20
  13  -4   4  188.08   29.30
 -13   4   4  232.28   21.10
  13   4   4  212.98   18.90
  13  -4  -4  208.48   25.00
   0   5   4 5014.60  209.18
   0  -5   4 4765.02  210.68
   0  -5   4 4869.61  209.48
  -1   5   4  196.78    9.40
   1  -5   4  183.58   10.20
   1   5   4  190.98    9.20
  -1  -5   4  175.48   15.40
   2  -5   4   91.89    7.10
  -2   5   4   82.89    6.70
   2   5   4   88.99    5.40
  -2  -5   4   74.59   12.80
  -3   5   4  153.68    8.70
   3  -5   4  163.88   10.90
  -3  -5   4  182.08   24.50
   4  -5   4   58.39    9.40
  -4   5   4   61.79    6.00
  -4  -5   4   52.89   19.30
   5  -5   4  150.78   13.60
  -5   5   4  135.69    9.40
  -5  -5   4  147.39   24.80
   6   5  -4 1246.28   58.59
  -6   5   4 1274.77   56.59
  -6   5   4 1306.47   58.99
   6  -5   4 1360.56   59.39
   6   5   4 1231.58   62.59
   7   5  -4  279.07   19.90
  -7   5   4  262.27   22.70
  -7   5   4  280.07   17.40
   7  -5   4  287.87   22.70
   7  -5   4  295.57   57.49
   7   5   4  287.17   24.80
   7  -5  -4  339.17   23.90
  -7  -5   4  345.77   47.40
  -7   5  -4  347.27   45.90
   7  -5  -4  214.38   36.60
   8  -5   4  141.29   24.70
  -8   5   4  133.49   19.40
   8  -5   4  174.08   39.80
  -8   5   4  153.08   23.00
   8   5  -4  140.89   17.30
   8  -5  -4  198.28   31.60
   8   5   4  168.68   22.50
  -8   5  -4  254.27   42.40
   8  -5  -4  151.28   25.10
   9  -5   4  170.08   35.10
  -9   5   4  110.19   18.70
   9   5  -4  136.99   15.70
   9  -5   4  117.89   25.10
   9   5   4  121.29   14.50
   9  -5  -4  112.09   22.40
   9  -5  -4  140.39   29.70
  -9   5  -4   60.09   25.30
  10   5  -4  168.98   16.40
 -10   5   4  161.18   21.80
  10  -5   4  176.98   33.30
  10  -5  -4  199.18   27.20
  10   5   4  165.48   21.20
 -10   5  -4  203.48   34.20
  11  -5   4   34.70   29.90
 -11   5   4   88.39   14.00
  11   5  -4   85.19   14.10
  11   5   4   91.59   12.70
  11  -5  -4   92.49   25.20
  12  -5   4    7.30   22.90
  12   5  -4   55.79   10.00
 -12   5   4   57.99   13.90
  12  -5  -4   29.50   20.70
  12   5   4   39.90   11.20
  13  -5   4  -23.00   19.00
  13   5  -4   10.80    7.90
 -13   5   4    4.80   11.20
  13   5   4   23.30    9.10
  13  -5  -4  -17.80   16.50
   0   6   4  408.86   19.20
   0  -6   4  446.86   27.00
   0  -6   4  394.46   19.80
   1  -6   4 1624.94   72.89
  -1   6   4 1719.73   72.19
  -1  -6   4 1734.43   76.29
   1   6   4 1600.34   71.99
   2  -6   4  146.09   12.30
  -2   6   4  133.89    8.10
  -2  -6   4  199.58   24.50
   2   6   4  132.49    7.80
  -3   6   4  203.78   11.10
   3  -6   4  214.48   14.20
  -3  -6   4  206.78   30.80
  -4   6   4   40.30    6.70
   4  -6   4   39.30    7.70
  -4  -6   4   44.80   25.80
  -5   6   4  616.54   33.40
  -5   6   4  641.44   29.00
   5  -6   4  621.54   32.80
  -6   6   4  275.07   16.60
   6   6  -4  263.77   40.40
   6   6  -4  304.87   19.60
   6  -6   4  240.08   50.39
  -6   6   4  268.27   29.40
   6  -6   4  308.07   23.30
  -6   6   4  353.76   21.10
  -6   6  -4  304.57   45.60
   6  -6  -4  332.27   24.60
   6   6   4  254.07   26.60
   7  -6   4  102.39   16.10
  -7   6   4   94.59   14.10
   7  -6   4  143.79   44.70
  -7   6   4  102.19   13.50
  -7   6   4  132.69   18.50
   7   6  -4  112.29   15.30
   7  -6  -4  128.49   18.50
   7  -6  -4   87.49   40.50
   7   6   4   74.49   13.90
  -8   6   4  177.88   25.80
  -8   6   4  128.89   22.40
   8  -6   4  173.08   24.00
   8  -6   4  321.07   61.29
  -8   6   4  210.18   19.50
   8   6  -4  168.48   17.30
   8  -6  -4  214.48   33.00
   8   6   4  170.38   22.80
   9   6  -4  215.18   17.50
   9  -6   4  192.18   39.80
   9  -6   4  184.88   31.50
  -9   6   4  182.28   24.10
  -9   6  -4  191.88   35.90
   9   6   4  195.58   22.30
   9  -6  -4  259.47   42.10
   9  -6  -4  284.97   49.90
  10  -6   4   13.80   35.10
 -10   6   4   52.39   14.30
  10   6  -4   43.40    8.70
  10   6   4   27.30   11.10
 -10   6  -4   42.30   22.00
  10  -6  -4   94.59   34.30
 -11   6   4  118.49   17.50
  11   6  -4  130.09   16.90
  11  -6  -4  119.79   33.40
 -12   6   4   46.70   13.20
  12   6  -4   51.99    9.20
  12  -6   4   12.60   25.20
  12  -6  -4   35.90   22.60
  12   6   4   57.89   10.70
   0   7   4  308.57   15.30
   0  -7   4  336.87   29.70
   1  -7   4   46.40   16.80
  -1   7   4   71.69    6.60
   1  -7   4   66.19    9.80
  -1  -7   4   82.99   15.60
   1   7   4   60.89    6.60
   2  -7   4  154.68   13.30
  -2   7   4  155.28    9.30
  -2  -7   4  164.38   21.50
   2   7   4  131.89    9.30
   3  -7   4 1288.47   59.09
  -3   7   4 1307.07   56.99
  -4   7   4   77.89   17.80
  -4   7   4  100.09    9.30
  -4   7   4   82.59   10.30
   4  -7   4  107.69   17.00
  -5   7   4  232.18   13.80
  -5   7   4  223.18   17.00
   5  -7   4  224.78   22.50
   5   7  -4  196.48   34.70
  -5   7   4  206.88   27.00
   5   7  -4  215.28   18.60
  -5   7  -4  206.68   27.70
   5   7   4  178.88   27.60
   5  -7  -4  224.48   25.10
   5   7   4  197.38   33.10
  -6   7   4 1309.37   62.29
   6  -7   4 1284.87   62.89
   6   7  -4 1321.87   58.19
  -6   7   4 1313.67   57.49
  -6   7   4 1352.26   58.69
   6   7  -4 1134.29   67.69
   6   7   4 1236.28   61.49
  -6   7  -4 1142.29   66.29
   6  -7  -4 1400.26   64.59
   7  -7   4  626.84   91.09
   7  -7   4  867.71   51.09
  -7   7   4  829.32   41.40
   7   7  -4  754.32   61.19
   7   7  -4  865.41   45.70
   7  -7  -4  969.20   49.90
  -7   7  -4  853.41   53.09
   7   7   4  899.71   44.90
   8  -7   4   -4.50   26.90
   8   7  -4   15.80    8.70
  -8   7   4   -0.80   15.60
   8  -7   4   -5.70   47.60
  -8   7   4    9.60   10.70
  -8   7  -4   40.70   22.30
   8  -7  -4   30.30   44.60
   8  -7  -4   13.40   24.10
   8   7   4   -3.20   11.70
  -9   7   4  106.39   16.40
   9  -7   4   45.40   43.30
   9   7  -4   86.79   10.20
  -9   7  -4   82.89   21.80
   9  -7  -4  101.89   41.70
   9   7   4  100.49   13.40
  10   7  -4  105.69   14.70
  10  -7   4  120.19   41.00
 -10   7   4  139.69   21.50
  10   7   4  116.59   20.10
  10  -7  -4  173.98   38.50
  11  -7   4   64.19   35.10
 -11   7   4   55.19   14.00
  11   7   4   52.49   12.10
  11  -7  -4   52.79   27.60
 -12   7   4   42.20   11.80
  12  -7   4   -8.30   25.80
  12   7  -4   56.09    8.70
 -12   7  -4   26.80   11.80
  12  -7  -4   29.70   21.10
   0   8   4   27.50    5.20
   0  -8   4   56.39   21.40
   1  -8   4  371.06   23.70
  -1   8   4  362.76   18.50
   1  -8   4  372.06   38.00
  -1  -8   4  463.15   42.00
   1   8   4  358.26   18.40
  -2   8   4  223.38   38.80
   2  -8   4  299.67   21.90
  -2   8   4  283.27   14.30
   2   8  -4  201.68   31.30
  -2   8  -4  238.78   27.30
   2   8   4  245.78   14.80
   3   8  -4  117.79   19.80
  -3   8   4  147.99   27.00
  -3   8   4  137.09   14.50
   3  -8   4  140.29   20.70
  -3   8   4  149.99   10.90
  -3   8  -4  145.79   17.30
   3   8   4   87.79   27.00
   3   8   4  104.79   28.90
  -4   8   4  799.72   45.50
   4   8  -4  770.02   48.40
  -4   8   4  918.61   38.20
   4   8  -4  879.61   40.50
   4  -8   4  844.52   44.80
  -4   8   4  837.52   39.40
   4  -8  -4  703.93   46.40
  -4   8  -4  774.12   51.49
  -4   8  -4  902.11   45.10
   4   8   4  829.62   56.49
   5   8  -4  362.06   22.40
   5  -8   4  283.27   31.60
  -5   8   4  356.96   29.30
  -5   8   4  375.66   21.40
   5   8  -4  305.97   34.70
   5  -8  -4  357.26   32.80
  -5   8  -4  324.17   38.70
  -5   8  -4  330.37   33.00
   5   8   4  275.07   39.20
   6   8  -4  430.36   42.90
  -6   8   4  506.85   28.10
  -6   8   4  489.85   27.10
   6  -8   4  493.85   41.50
   6  -8   4  333.97   74.69
   6   8  -4  525.65   28.00
   6  -8  -4  483.95   41.20
  -6   8  -4  557.64   41.70
  -7   8   4  772.22   41.50
   7   8  -4  698.93   46.80
  -7   8   4  738.73   36.70
   7   8  -4  800.92   36.40
   7  -8   4  705.93   58.59
  -7   8   4  695.63   39.80
   7   8   4  735.13   41.70
   7  -8  -4  761.92   55.09
  -7   8  -4  754.92   48.10
  -8   8   4  231.98   25.00
   8   8  -4  221.58   18.20
   8   8   4  176.38   24.70
  -8   8  -4  273.17   35.20
  -9   8   4   83.99   14.70
   9  -8   4   11.90   47.90
   9   8  -4   57.99    9.60
   9   8   4   65.09   13.80
  -9   8  -4   85.29   22.90
   9  -8  -4  120.19   44.50
  10  -8   4   37.10   41.20
  10  -8  -4   82.29   33.70
  10   8   4   60.49   13.70
 -10   8  -4   86.39   28.80
 -11   8   4   24.70   12.60
  11  -8   4   37.40   33.30
  11   8  -4   21.50    8.70
  11  -8  -4   42.10   26.80
 -11   8  -4   18.60   13.30
 -12   8   4    1.30   10.90
  12  -8   4    5.70   26.30
 -12   8  -4   13.60   11.30
  12  -8  -4   -1.90   21.80
   0   9   4   11.10    9.40
   0   9  -4   23.00   21.30
   0   9   4   21.90   19.60
   0   9   4    2.60   28.40
   0  -9   4   -5.00   28.40
   0   9  -4    3.00   15.80
   0   9   4    6.20    6.80
  -1   9   4  -22.80   29.60
   1  -9   4   12.50   29.60
   1   9  -4   15.70   15.40
   1   9  -4   30.50   20.80
  -1   9   4  -16.60    8.80
  -1   9   4    2.70    6.60
  -1   9   4   20.20   19.00
   1   9   4  -13.10   19.10
  -1   9  -4    1.20   16.00
  -1   9  -4   -2.20   21.80
   1   9   4    2.10   27.60
   1  -9  -4   15.90   18.60
   1   9   4   18.90    7.90
   1   9   4   15.30   10.30
   2  -9   4   64.09   16.70
   2   9  -4   51.09   16.30
  -2   9   4   48.70   18.30
  -2   9   4   48.30    7.60
   2  -9   4   39.90   32.50
  -2   9   4   46.50    9.50
   2   9  -4   60.49   20.80
  -2   9   4   84.39   47.80
   2  -9  -4   24.10   18.80
  -2   9  -4   99.49   22.70
   2   9   4    4.70   26.90
  -2   9  -4   46.90   16.00
   2   9   4   32.20   11.90
   2   9   4   20.80   21.20
   3  -9   4  317.77   32.50
  -3   9   4  222.68   17.10
   3   9  -4  252.07   29.20
  -3   9   4  241.38   15.40
  -3   9   4  186.78   28.10
  -3   9  -4  199.58   26.80
   3  -9  -4  195.08   33.70
  -3   9  -4  220.58   36.10
   3   9   4  213.48   27.70
   3   9   4  283.27   36.90
  -4   9   4  429.06   22.40
   4   9  -4  387.86   25.70
  -4   9   4  411.96   23.10
   4  -9   4  420.06   38.50
  -4   9   4  407.66   33.00
   4   9  -4  374.66   33.80
  -4   9  -4  345.27   31.70
  -4   9  -4  441.66   40.90
   4   9   4  386.36   42.20
  -5   9   4 1108.39   50.69
   5  -9   4  954.40   65.29
   5   9  -4 1207.38   50.89
  -5   9   4 1035.30   60.89
   5  -9  -4  934.51   62.89
  -5   9  -4 1195.68   59.19
  -6   9   4  165.98   24.20
   6  -9   4   75.89   35.60
   6   9  -4  153.98   20.10
   6   9  -4  142.39   17.20
  -6   9   4  171.68   15.70
  -6   9   4  115.19   17.10
   6  -9  -4  110.19   32.20
  -6   9  -4  140.89   25.20
  -6   9  -4  135.19   23.40
  -7   9   4  378.36   27.40
  -7   9   4  365.16   22.20
   7   9  -4  372.46   34.00
   7  -9   4  241.08   66.29
   7   9  -4  350.96   22.40
  -7   9  -4  355.56   28.10
  -7   9  -4  319.37   38.10
  -8   9   4  196.08   23.20
   8  -9   4  211.18   57.69
   8   9  -4  212.28   17.90
  -8   9  -4  195.98   37.00
  -8   9  -4  180.48   23.80
  -9   9   4   55.99   13.70
   9  -9   4   19.80   54.39
  -9   9  -4   71.49   26.10
  -9   9  -4   61.49   13.90
  10   9  -4   12.40    9.50
 -10   9   4    7.80   13.40
  10  -9   4   31.10   38.60
  10  -9  -4  -22.10   33.30
 -10   9  -4   14.00   13.60
  11  -9   4   -7.20   30.90
 -11   9  -4   31.00   11.70
  11  -9  -4  -16.00   29.00
   0  10   4  146.79   16.20
   0  10  -4  105.79   21.00
   0  10   4  114.19   27.70
   0  10   4  103.79   20.20
   0  10  -4   97.89   17.40
   0  10   4  120.49   16.70
  -1  10   4  195.78   29.50
  -1  10   4  222.78   18.10
  -1  10   4  244.88   31.00
   1  10  -4  209.48   27.50
   1 -10   4  213.98   63.59
   1  10   4  261.87   33.10
  -1  10  -4  283.67   34.00
   1  10   4  245.58   40.60
  -1  10  -4  218.88   28.90
   1  10   4  212.08   19.30
  -2  10   4   67.39   19.90
  -2  10   4   83.29   11.40
   2 -10   4   68.79   46.90
  -2  10   4   69.79   10.10
  -2  10   4  101.99   27.50
   2  10  -4   88.99   17.30
  -2  10  -4   99.49   18.30
   2  10   4   86.09   22.20
   2  10   4   54.59   11.80
  -2  10  -4   62.79   21.20
   2  10   4   97.39   25.60
   3 -10   4  194.38   55.49
  -3  10   4  160.28   31.30
  -3  10   4  202.68   18.80
  -3  10   4  242.88   18.20
   3  10   4  212.18   27.20
   3  10   4  221.38   39.80
   3 -10  -4  167.58   32.60
  -3  10  -4  264.37   34.00
  -4  10   4  236.38   27.20
   4 -10   4  174.98   37.50
   4  10  -4  209.38   28.60
  -4  10   4  239.58   20.50
  -4  10   4  253.07   17.70
  -4  10  -4  221.68   33.20
   4  10   4  215.48   37.20
  -4  10  -4  210.68   27.10
   5  10  -4  525.85   35.10
  -5  10   4  478.95   33.10
  -5  10   4  487.95   26.90
   5  10   4  448.76   39.30
  -5  10  -4  546.35   33.20
  -5  10  -4  441.76   38.40
  -6  10   4  348.77   22.20
  -6  10   4  384.36   28.40
   6  10  -4  346.57   31.70
  -6  10  -4  367.26   27.50
  -6  10  -4  340.87   36.70
  -7  10   4  968.20   46.40
  -7  10   4 1041.50   49.99
  -7  10  -4 1001.60   49.30
  -7  10  -4  957.30   56.69
  -8  10   4  250.37   24.30
  -8  10  -4  254.97   41.80
  -8  10  -4  272.27   23.10
   9 -10   4   -2.90   44.70
  -9  10  -4    1.00   22.60
  10 -10   4   86.69   38.80
 -10  10   4   62.69   13.70
 -10  10  -4   73.59   13.80
   0  11   4   44.20   25.60
   0  11  -4   50.99   14.60
   0  11   4   48.80   17.60
   0 -11   4   -9.10   70.59
   0  11  -4   29.90   18.50
   0  11   4   29.20   10.10
  -1  11   4  539.75   28.20
  -1  11   4  532.75   36.00
  -1  11   4  485.55   47.10
   1  11  -4  519.65   34.00
   1  11  -4  588.94   38.30
   1  11   4  453.15   28.80
  -1  11  -4  542.45   33.80
   1  11   4  545.85   37.90
   1  11   4  515.35   47.70
  -1  11  -4  532.55   39.30
   2  11  -4   98.99   16.70
   2 -11   4   59.19   72.59
  -2  11   4   82.29   27.20
  -2  11   4   72.79   17.70
  -2  11   4   78.79   10.70
   2  11   4   87.29   23.30
  -2  11  -4   88.99   19.80
  -2  11  -4   63.39   16.10
   2  11   4   71.19   20.20
  -3  11   4  304.47   28.30
   3 -11   4  299.57   81.09
  -3  11   4  243.38   41.70
   3  11  -4  323.47   28.60
  -3  11   4  270.47   19.40
  -3  11  -4  284.57   27.30
  -3  11  -4  284.57   34.00
   3  11   4  341.97   36.90
  -4  11   4   25.00   16.90
   4  11  -4   29.70   14.50
  -4  11   4   20.30   34.40
  -4  11   4    8.30    9.00
   4  11   4   -7.90   20.70
  -4  11  -4   20.80   19.30
  -4  11  -4   27.50   14.90
  -5  11   4  507.15   33.70
   5  11  -4  511.95   34.50
  -5  11   4  501.25   27.30
   5  11   4  548.35   39.10
  -5  11  -4  542.55   33.30
  -5  11  -4  492.85   38.70
  -6  11   4  167.08   16.60
  -6  11   4  178.68   24.20
   6  11  -4  170.68   25.10
  -6  11  -4  160.18   23.50
  -6  11  -4  164.68   22.60
  -7  11   4   26.10   14.40
  -7  11  -4   41.00   13.90
  -7  11  -4   47.20   23.20
  -8  11   4   18.70   14.40
  -8  11  -4   35.60   14.50
  -8  11  -4    9.90   21.80
  -9  11   4  205.68   22.80
  -9  11  -4  216.48   23.20
 -10  11   4  159.48   18.30
 -10  11  -4  157.78   19.90
   0  12   4  -36.70   23.90
   0  12  -4   49.30   17.10
   0  12   4   25.00   10.60
   0  12   4   54.79   16.10
   0  12  -4   12.30   13.90
  -1  12   4   91.79   16.60
   1  12  -4   79.19   15.60
  -1  12   4   62.59   25.50
  -1  12   4   70.19   10.90
  -1  12  -4   94.39   18.00
  -1  12  -4   78.89   14.40
   1  12   4   52.49   23.00
   1  12   4   82.09   18.20
  -2  12   4   -8.40   15.70
  -2  12   4    1.20   27.00
  -2  12   4    6.50    9.10
   2  12  -4   10.30   13.70
  -2  12  -4   25.80   13.80
   2  12   4   10.60   15.80
  -2  12  -4   24.90   17.60
   2  12   4   56.49   21.90
  -3  12   4  190.38   17.30
  -3  12   4  161.68   28.80
   3  12  -4  142.09   23.90
  -3  12   4  215.58   24.90
  -3  12  -4  166.18   22.80
   3  12   4  179.18   32.50
  -3  12  -4  206.08   29.10
  -4  12   4  163.38   16.60
  -4  12   4  161.98   23.50
   4  12  -4  169.28   24.20
  -4  12  -4  204.18   25.40
  -4  12  -4  155.98   29.00
   4  12   4  207.08   30.50
  -5  12   4  651.13   33.40
   5  12  -4  715.93   38.50
  -5  12   4  659.43   37.70
  -5  12  -4  641.74   41.60
  -5  12  -4  679.33   37.90
  -6  12   4  157.88   27.90
  -6  12  -4  200.88   32.50
  -7  12   4  296.57   25.30
  -7  12  -4  284.67   26.00
  -7  12  -4  205.48   33.50
  -8  12   4    3.10   12.80
  -8  12  -4   14.80   13.60
  -9  12   4  120.79   16.30
  -9  12  -4  102.69   19.30
   0  13  -4  541.15   33.00
   0  13   4  495.35   33.60
   1  13  -4  285.87   25.00
  -1  13   4  273.07   26.60
  -1  13   4  247.68   43.00
  -1  13   4  249.08   23.20
   1  13   4  277.17   38.00
  -1  13  -4  339.07   28.80
   1  13   4  268.67   25.90
  -1  13  -4  223.58   24.90
  -2  13   4  137.89   18.80
   2  13  -4  157.28   22.70
  -2  13   4  147.69   24.10
  -2  13  -4  204.28   27.90
  -2  13  -4  147.99   22.30
   2  13   4  146.29   22.50
  -3  13   4  761.12   40.60
   3  13  -4  735.03   39.80
  -3  13  -4  723.93   43.00
  -3  13  -4  744.83   39.80
   3  13   4  767.12   53.99
  -4  13   4  429.36   25.70
   4  13  -4  430.36   31.60
  -4  13   4  466.45   38.10
  -4  13  -4  388.26   33.20
  -4  13  -4  544.95   35.60
   5  13  -4  568.44   34.50
  -5  13   4  540.05   34.30
  -5  13  -4  549.25   33.00
  -5  13  -4  557.34   38.80
  -6  13   4   34.30   14.40
  -6  13  -4   16.40   13.20
  -6  13  -4   32.30   19.10
  -7  13   4  124.79   20.10
  -7  13  -4  136.69   19.80
   0  14  -4   23.50   13.30
   0  14   4    8.90   13.60
   0  14   4  -14.50   26.00
   1  14  -4  205.88   23.50
  -1  14   4  157.18   24.30
  -1  14  -4  127.79   24.00
   1  14   4  154.38   26.30
  -2  14   4  319.67   27.90
   2  14  -4  335.37   26.60
   2  14   4  271.87   38.70
  -2  14  -4  353.36   27.10
   3  14  -4   52.89   13.90
  -3  14   4   65.99   14.50
  -3  14  -4   61.69   18.00
  -3  14  -4   78.59   15.00
   4  14  -4  116.09   15.60
  -4  14   4  128.99   20.40
  -4  14  -4   86.39   15.40
  -4  14  -4   91.19   19.10
  -5  14   4  278.97   23.30
   5  14  -4  284.87   24.90
  -5  14  -4  235.78   23.50
  -5  14  -4  216.68   28.30
  -6  14   4  132.89   18.60
  -6  14  -4  139.19   20.00
   0  15  -4   20.40   12.50
   1  15  -4  452.85   28.50
  -1  15  -4  465.55   29.20
  -2  15   4  359.06   25.10
   2  15  -4  365.86   25.70
  -2  15  -4  377.36   25.70
   3  15  -4   17.60   12.40
  -3  15   4   -3.10   12.20
  -3  15  -4   23.80   12.50
  -4  15   4   42.10   11.60
   4  15  -4   17.80   11.60
  -4  15  -4   23.00   12.40
   0   0   5    3.80    3.00
   1   0   5   76.59    6.20
   2   0   5  670.93   29.40
  -2   0   5  628.04   31.50
  -2   0   5  668.33   30.50
   3   0   5 1308.07   57.49
  -3   0   5 1247.58   58.79
  -3   0   5 1386.26   57.69
  -4   0   5 4216.18  187.88
   4   0   5 4342.57  187.28
  -4   0   5 4493.05  186.78
  -5   0   5  122.09    7.50
  -5   0   5  130.09   14.80
   5   0   5  110.59   11.40
   6   0   5 1880.51   82.69
  -6   0   5 1866.31   83.29
   7   0   5    1.10    8.50
   7   0  -5   -1.50    7.20
  -7   0   5    2.90   10.20
   8   0  -5 2739.93  129.09
  -8   0   5 3000.00  126.09
   8   0  -5 2862.41  125.69
   8   0   5 2913.01  133.19
   8   0   5 2889.81  131.19
   8   0   5 2969.80  127.29
   8   0  -5 2719.93  128.69
   9   0   5  250.67   38.60
   9   0   5  242.48   32.50
   9   0  -5  225.48   32.10
   9   0  -5  219.78   27.60
  10   0  -5  154.08   19.30
  10   0   5  144.79   22.20
  11   0  -5  170.58   22.20
  11   0   5  136.09   26.30
  11   0   5  172.38   22.90
  11   0  -5  147.19   20.80
  12   0  -5   53.89   16.70
  12   0  -5   39.90   21.10
  13   0  -5   45.00   15.00
  13   0   5   42.90   18.10
  13   0  -5   68.19   20.30
   0  -1   5  944.11   39.90
   0   1   5  898.51   39.90
   0   1   5  865.61   40.80
  -1   1   5 6743.62  279.37
   1  -1   5 6572.44  278.87
  -1  -1   5 6008.60  279.27
  -1  -1   5 6603.14  278.77
   1   1   5 6606.54  278.97
  -2   1   5 1339.77   57.59
   2  -1   5 1308.87   57.19
  -2  -1   5 1284.47   59.19
   2   1   5 1309.77   57.29
  -3   1   5 1464.35   61.39
   3  -1   5 1434.26   61.49
  -3   1   5 1313.07   61.89
  -3  -1   5 1479.05   61.99
  -3  -1   5 1310.07   63.39
   3   1   5 1437.56   61.59
  -4   1   5 1789.32   79.29
   4  -1   5 1865.81   79.09
  -4   1   5 1812.42   78.29
  -4  -1   5 1728.73   80.59
  -4  -1   5 1857.61   78.59
   4   1   5 1815.82   78.99
   5  -1   5  142.09   10.00
  -5   1   5  123.69    7.80
  -5   1   5  142.99   13.40
   5   1   5  118.69    9.90
  -5  -1   5  153.08   18.20
  -6   1   5  383.16   22.30
   6  -1   5  392.86   21.10
  -6  -1   5  371.96   25.50
   6   1   5  409.86   21.70
   7   1  -5  939.11   43.90
   7  -1   5  941.71   45.30
  -7   1   5  935.61   42.60
  -7   1   5  929.31   44.50
   7   1   5  978.10   46.00
  -7  -1   5  988.60   47.30
   8  -1   5  242.48   22.40
   8   1  -5  223.38   26.10
   8   1  -5  203.28   27.50
   8  -1   5  191.08   30.60
   8  -1   5  199.38   39.10
   8   1   5  190.28   33.30
   8  -1  -5  157.58   32.40
   8   1   5  274.37   31.50
   8  -1  -5  231.78   20.30
   8  -1  -5  226.68   28.50
   8   1   5  240.78   27.60
  -8  -1   5  235.08   24.00
   9   1  -5 1360.96   65.59
   9  -1   5 1424.76   68.59
   9  -1   5 1417.76   74.79
   9   1  -5 1356.76   67.69
   9  -1   5 1338.97   76.59
   9  -1  -5 1323.97   72.89
   9  -1  -5 1334.77   67.99
   9   1   5 1344.77   77.99
   9   1   5 1474.05   69.19
  10   1  -5  535.25   37.10
  10  -1   5  573.74   62.39
  10   1  -5  603.04   35.60
  10  -1   5  560.24   45.90
  10  -1   5  535.85   50.09
  10  -1  -5  538.75   44.70
  10   1   5  643.04   48.40
  10  -1  -5  632.74   38.00
  10   1   5  557.24   38.80
  11   1  -5  408.86   29.30
  11  -1   5  369.06   39.30
  11  -1   5  345.07   43.70
  11   1  -5  409.66   29.90
  11  -1  -5  426.76   30.30
  11  -1  -5  368.96   41.70
  11   1   5  429.66   33.00
  11   1   5  396.96   42.50
  12  -1   5  100.59   25.20
  12   1  -5  106.99   18.40
  12  -1  -5  124.19   22.90
  12   1   5   88.59   20.90
  12   1   5  114.89   27.80
  12  -1  -5  114.79   27.50
  13   1  -5   53.29   15.80
  13  -1   5   38.20   21.70
  13  -1   5   25.70   20.40
  13  -1  -5   39.40   13.90
  13  -1  -5   64.19   25.10
  13   1   5   42.90   14.90
   0   2   5 1898.01   82.99
   0  -2   5 1819.62   82.99
   0  -2   5 1994.60   82.49
  -1   2   5  666.73   30.10
   1  -2   5  667.83   29.50
  -1  -2   5  677.93   29.60
   1   2   5  659.23   29.80
  -1  -2   5  629.64   31.10
   1   2   5  654.63   30.50
   2  -2   5 1041.60   44.60
  -2   2   5 1046.20   44.70
   2   2   5 1016.30   45.40
  -2  -2   5  962.60   46.60
   2   2   5  993.20   44.80
  -3   2   5 3416.66  142.49
   3  -2   5 3282.87  142.79
  -3  -2   5 3341.17  143.19
   3   2   5 3284.37  143.19
   3   2   5 3336.07  142.89
  -3  -2   5 3213.38  144.49
  -4   2   5 1561.94   70.29
  -4   2   5 1657.53   69.79
   4   2   5 1614.64   70.69
  -5   2   5  399.76   20.00
   5  -2   5  410.26   19.90
  -5   2   5  344.27   19.30
   5   2   5  387.86   20.40
  -5  -2   5  429.76   27.00
   6  -2   5 1782.82   80.89
  -6   2   5 1782.92   79.09
  -6  -2   5 1811.82   83.39
   6   2   5 1938.91   81.29
   7   2  -5  473.25   38.10
   7  -2   5  477.35   27.30
   7  -2   5  544.95   46.10
  -7   2   5  488.95   24.30
   7  -2  -5  534.45   46.90
   7   2   5  502.55   35.50
  -7  -2   5  524.75   33.60
   7   2   5  532.65   31.30
   8  -2   5  188.08   38.10
   8  -2   5  317.07   40.50
   8   2  -5  226.08   23.40
   8   2  -5  258.07   28.70
   8  -2   5  252.77   23.00
   8   2   5  245.78   28.70
   8  -2  -5  218.08   30.00
  -8  -2   5  243.58   28.10
   8  -2  -5  276.87   21.40
   8   2   5  362.06   56.09
   9   2  -5  412.76   29.80
   9  -2   5  468.35   35.60
   9  -2   5  427.86   63.29
   9   2  -5  398.96   35.30
   9   2   5  438.26   54.99
   9  -2  -5  510.85   33.90
  -9  -2   5  425.16   36.90
  10   2  -5  200.08   21.20
  10  -2   5  172.18   34.40
  10  -2   5  139.79   32.50
  10  -2   5  173.68   27.00
  10   2  -5  162.18   24.90
  10  -2  -5  241.98   27.40
  10   2   5  175.58   33.60
  10   2   5  183.28   24.80
  11   2  -5   84.19   19.40
  11  -2   5   41.50   31.60
  11  -2   5   95.69   23.80
  11   2   5   74.79   32.80
  11   2   5   66.89   14.80
  11  -2  -5   72.39   16.10
  12   2  -5  441.66   34.50
  12  -2   5  564.24   56.79
  12  -2  -5  503.55   43.80
  13   2  -5   68.09   19.20
 -13   2   5   83.29   12.90
  13  -2   5   60.29   19.70
  13   2  -5   67.59   13.20
  13  -2   5   71.29   26.60
  13  -2  -5   73.19   14.90
  13   2   5   72.69   13.20
   0  -3   5  892.51   42.80
   0  -3   5  970.70   41.50
   0   3   5  960.50   41.70
   1  -3   5 2630.74  112.19
  -1   3   5 2645.24  112.09
   1   3   5 2594.44  112.29
  -1  -3   5 2637.94  112.09
  -1  -3   5 2487.45  113.19
   2  -3   5 4673.83  205.88
  -2   3   5 5089.39  205.68
   2   3   5 4717.23  205.88
  -2  -3   5 4629.64  207.18
   2   3   5 4858.41  206.08
   3  -3   5 3891.91  167.88
  -3   3   5 3989.30  167.28
   3   3   5 3997.60  167.98
  -3  -3   5 3704.93  169.68
   4  -3   5  879.91   39.00
  -4   3   5  848.22   38.10
  -4  -3   5  862.91   45.20
   4   3   5  858.21   39.30
   5  -3   5  620.04   29.40
  -5   3   5  647.24   27.80
  -5  -3   5  624.14   38.30
   5   3   5  579.94   30.20
  -6   3   5   82.69    8.10
   6  -3   5   84.69   12.20
  -6  -3   5   75.29   16.80
  -7   3   5  401.66   20.50
   7   3  -5  391.86   24.70
   7  -3   5  428.26   46.60
   7  -3   5  408.06   24.20
   7   3  -5  381.36   33.90
  -7   3   5  415.66   28.80
   7   3   5  353.96   30.40
  -7  -3   5  400.06   35.00
   7  -3  -5  379.66   42.10
   8  -3   5  110.49   19.70
   8  -3   5  155.08   30.20
   8   3  -5  142.09   18.40
   8   3  -5  143.29   27.70
  -8   3   5  143.69   17.10
   8   3   5  139.19   24.40
  -8  -3   5  173.28   31.30
   8  -3  -5  157.48   20.30
   8  -3  -5  209.58   31.70
   8   3   5  194.58   51.59
   9  -3   5  530.55   49.10
   9  -3   5  476.85   37.60
   9   3  -5  380.46   40.70
   9  -3   5  400.36   55.99
   9   3  -5  440.36   27.50
   9   3   5  450.05   66.39
   9   3   5  466.55   31.30
   9  -3  -5  490.05   35.10
   9  -3  -5  421.36   37.40
  -9  -3   5  509.15   42.50
  10  -3   5  -23.50   43.60
  10  -3   5   66.89   26.70
  10   3  -5   55.69   18.70
  10   3  -5   29.50   10.70
  10  -3   5   69.89   28.70
  10  -3  -5   61.69   25.70
  10  -3  -5   66.79   17.80
  10   3   5   26.40   13.00
  11   3  -5   90.39   21.80
  11   3  -5   79.89   11.70
  11  -3   5  148.69   42.80
  11  -3   5  119.29   25.70
  11   3   5   88.99   14.20
  11  -3  -5  105.39   18.00
  12  -3   5   30.80   40.60
 -12   3   5   19.70   14.90
  12   3  -5   47.00   12.50
  12   3  -5   33.00   20.10
  12  -3   5   54.39   21.70
  12   3   5   34.60   12.40
  12  -3  -5   38.00   16.50
  13   3  -5   46.70   10.70
 -13   3   5   65.39   12.10
  13  -3   5   27.90   19.20
  13  -3   5   73.49   41.50
  13   3   5   39.10   10.80
  13  -3  -5   37.60   15.00
   0  -4   5 3512.45  155.78
   0  -4   5 3630.44  154.78
   0   4   5 3647.03  154.48
  -1   4   5 2954.90  125.09
   1  -4   5 2929.31  125.39
  -1  -4   5 2941.61  125.29
   1   4   5 2980.50  125.09
  -1  -4   5 2730.33  126.49
   2  -4   5 1706.83   74.89
  -2   4   5 1806.82   74.49
  -2  -4   5 1643.74   77.09
   2   4   5 1721.93   74.49
   3  -4   5 1061.99   49.70
  -3   4   5 1124.89   48.30
  -3  -4   5 1136.99   53.49
  -4   4   5 1571.34   67.09
   4  -4   5 1511.05   68.29
  -4  -4   5 1559.84   74.09
   5  -4   5  209.28   14.50
  -5   4   5  210.18   11.40
  -5  -4   5  209.48   33.20
   6  -4   5  241.68   17.20
  -6   4   5  225.28   13.30
  -6  -4   5  277.57   36.00
   7  -4   5   25.40    9.60
  -7   4   5   14.00    7.40
   7   4  -5   22.20    8.90
  -7   4   5   30.30   13.10
   7  -4   5    8.40   31.60
   7   4  -5   35.30   19.80
   7  -4  -5   -1.60   27.20
   7  -4  -5   18.60    9.90
  -7  -4   5   55.19   21.70
   7   4   5   -0.40   13.40
  -8   4   5  954.50   48.30
   8   4  -5 1055.89   60.49
   8  -4   5 1099.99   52.29
   8   4  -5 1048.30   49.20
   8  -4   5 1099.59   67.79
   8  -4  -5 1062.29   61.09
   8   4   5 1032.70   52.09
   8  -4  -5 1082.99   51.49
  -8  -4   5  935.51   69.59
   9  -4   5  154.28   32.00
   9   4  -5  103.99   24.30
   9   4  -5   96.79   16.00
   9  -4   5   99.29   22.40
   9  -4  -5  105.89   20.10
   9   4   5  102.79   14.50
  -9  -4   5  107.39   30.20
   9  -4  -5  116.19   23.70
  10  -4   5  187.28   31.70
  10   4  -5  184.38   29.40
  10   4  -5  203.88   18.40
  10   4   5  208.88   22.10
  10  -4  -5  225.28   31.90
  11  -4   5   47.50   26.60
  11   4  -5   42.80    9.60
 -11   4   5   38.80   14.40
  11   4  -5  -29.20   39.50
  11  -4  -5   37.90   19.40
  11   4   5   59.99   12.20
  12   4  -5   -1.90    9.80
 -12   4   5    7.30   12.30
  12  -4   5  -23.20   22.50
  12  -4  -5    6.70   17.40
  12   4   5   11.20   10.90
  13   4  -5    0.70    8.70
  13  -4   5   17.70   18.00
 -13   4   5   16.80   11.50
  13  -4  -5    4.30   14.80
  13   4   5   16.60    9.60
   0   5   5  375.56   17.40
   0  -5   5  378.46   18.30
   1  -5   5 1321.97   58.39
  -1  -5   5 1322.07   61.49
   1   5   5 1346.07   57.69
  -2   5   5  437.86   19.30
   2  -5   5  405.86   20.10
  -2  -5   5  452.45   28.40
   2   5   5  389.86   19.00
  -3   5   5  154.38    9.10
   3  -5   5  164.98   11.40
  -3  -5   5  209.98   26.50
   4  -5   5  672.33   32.90
  -4   5   5  681.93   31.00
  -4  -5   5  736.13   46.80
   5  -5   5  594.14   30.60
  -5   5   5  593.34   27.70
  -5  -5   5  643.94   48.60
  -6   5   5  224.88   33.70
   6   5  -5  261.77   42.80
   6  -5   5  302.67   20.50
  -6   5   5  278.07   15.50
   6   5  -5  275.67   20.00
   6  -5   5  323.07   57.09
  -6   5   5  310.37   21.20
   6   5   5  240.28   26.00
  -6  -5   5  278.47   46.50
  -7   5   5  225.28   15.40
   7  -5   5  246.08   23.00
  -7   5   5  254.17   19.80
   7   5  -5  206.78   17.60
  -7   5   5  232.78   33.70
   7   5   5  189.88   24.30
   7  -5  -5  248.38   23.10
   7  -5  -5  273.57   52.29
  -8   5   5  244.08   21.20
   8  -5   5  213.28   42.40
  -8   5   5  186.08   19.80
   8  -5   5  214.98   29.40
   8  -5  -5  254.97   44.10
   8  -5  -5  265.07   27.80
   8   5   5  186.88   25.20
   9   5  -5   55.39    9.60
  -9   5   5   90.39   16.80
   9  -5   5  116.99   25.20
   9  -5   5   66.49   34.20
   9  -5  -5  100.39   27.10
   9  -5  -5   96.69   23.20
   9   5   5   59.79   12.60
  10   5  -5   25.60    9.10
 -10   5   5   33.40   13.60
  10  -5   5   16.20   30.60
  10  -5  -5   40.50   23.20
  10   5   5   17.60   11.40
 -11   5   5   74.99   13.60
  11   5  -5   64.69    9.90
  11  -5   5  122.29   29.70
  11   5   5   71.39   12.20
  11  -5  -5  137.99   27.40
  12   5  -5   24.70    9.10
 -12   5   5   29.80   13.50
  12  -5   5   17.50   23.10
  12   5   5   33.90   10.60
  12  -5  -5   38.30   20.00
  13   5  -5   92.79   13.20
  13  -5   5   55.89   19.30
 -13   5   5   63.59   11.30
  13  -5  -5   61.09   16.80
  13   5   5   94.99   14.70
   0  -6   5 1452.35   67.29
   0  -6   5 1391.46   63.69
   0   6   5 1508.05   62.89
   1  -6   5  437.56   30.80
   1  -6   5  429.16   22.30
  -1   6   5  488.35   21.10
  -1  -6   5  513.15   30.20
   1   6   5  442.36   21.00
   2  -6   5 1366.86   58.69
  -2   6   5 1355.96   57.49
   2   6   5 1232.28   57.09
  -2  -6   5 1323.37   64.49
   3  -6   5 1126.09   50.69
  -3   6   5 1118.89   48.90
  -3  -6   5 1098.79   59.59
   4  -6   5  536.85   28.40
  -4   6   5  543.15   25.30
  -4  -6   5  580.64   50.79
  -5   6   5  459.05   21.90
  -5   6   5  451.15   24.80
  -5   6   5  401.26   33.60
   5   6  -5  440.26   25.90
   5  -6   5  485.65   26.60
   6  -6   5   63.09   12.40
  -6   6   5  103.49   16.20
   6  -6   5   64.89   45.30
  -6   6   5   63.59   18.40
   6   6  -5   91.49   15.10
  -6   6   5   88.79   10.60
   6   6  -5   93.39   23.70
   6  -6  -5  129.29   21.50
   6   6   5   71.09   15.10
   7  -6   5  160.58   43.90
   7   6  -5  187.48   16.30
  -7   6   5  166.58   16.00
  -7   6   5  153.98   27.20
  -7   6   5  183.98   18.50
   7  -6   5  172.28   26.50
   7   6   5  171.38   24.40
   7  -6  -5  181.18   26.10
   7  -6  -5  163.48   37.30
   8  -6   5  888.41   80.29
  -8   6   5 1012.50   52.89
  -8   6   5 1130.09   54.79
  -8   6   5 1152.48   51.39
   8  -6   5 1074.39   60.99
   8   6  -5 1125.09   50.49
   8  -6  -5 1163.38   74.59
   8   6   5 1070.69   53.39
   8  -6  -5 1140.49   59.19
   9  -6   5   52.49   37.80
   9   6  -5   64.29    9.50
  -9   6   5   49.00   15.20
   9   6   5   64.59   12.90
   9  -6  -5   31.90   30.20
 -10   6   5   26.80   13.80
  10  -6   5   47.70   35.90
  10   6   5   18.60   11.50
  10  -6  -5  -10.60   28.40
  11   6  -5   46.30   10.20
  11  -6   5   75.09   32.50
 -11   6   5   48.80   18.60
  11  -6  -5   70.69   28.20
  11   6   5   58.29   11.90
  12   6  -5  424.36   22.60
  12  -6   5  328.07   42.10
 -12   6   5  415.86   26.10
  12   6   5  383.96   25.10
   0  -7   5  401.76   31.50
   0  -7   5  310.67   19.70
   0   7   5  358.96   16.80
   1  -7   5   11.60   15.70
  -1   7   5   29.10    4.50
   1  -7   5   36.60    7.50
   1   7   5   26.80    4.20
  -1  -7   5   33.20   16.10
   2  -7   5    4.90    7.20
  -2   7   5    7.90    4.30
  -2  -7   5   11.30   20.00
   2   7   5    7.30    4.10
  -3   7   5  181.38   11.00
   3  -7   5  182.48   17.70
  -3  -7   5  148.09   26.70
  -4   7   5  158.58   27.10
   4   7  -5  192.98   35.30
   4   7  -5  205.28   19.30
  -4   7   5  184.78   15.80
  -4   7   5  224.18   12.90
   4  -7   5  244.98   20.40
  -4  -7   5  222.68   36.90
  -5   7   5  379.16   19.40
   5   7  -5  365.36   22.70
   5  -7   5  377.96   62.19
  -5   7   5  385.46   21.30
   5   7  -5  290.07   38.60
   5  -7   5  416.46   27.20
  -5   7   5  334.97   30.40
   5   7   5  401.86   47.40
   5   7   5  332.77   34.40
  -6   7   5 1422.76   65.49
   6   7  -5 1397.16   60.89
  -6   7   5 1423.86   61.39
  -6   7   5 1284.97   62.09
   6   7  -5 1227.38   70.59
   6  -7   5 1338.57   70.19
   6  -7  -5 1405.16   66.79
  -6   7  -5 1227.68   92.09
   6   7   5 1345.37   65.09
  -7   7   5  907.81   47.40
  -7   7   5  811.52   42.90
   7  -7   5  852.31   55.59
   7   7  -5  930.81   42.30
  -7   7   5  890.51   42.70
   7  -7  -5  972.60   52.99
  -7   7  -5  845.52   71.59
   8  -7   5   71.59   47.20
  -8   7   5  143.89   24.60
  -8   7   5  139.19   15.90
  -8   7   5  115.79   20.60
   8  -7   5   73.59   29.60
   8   7  -5  117.59   14.70
   8  -7  -5  152.38   27.80
   8   7   5  111.09   14.90
  -8   7  -5  124.99   47.60
   8  -7  -5  156.18   43.50
  -9   7   5    6.50   14.50
   9   7  -5    5.00    7.90
   9  -7   5  -18.40   43.40
   9  -7  -5   68.39   35.80
   9   7   5  -14.00   12.10
 -10   7   5   93.59   14.40
  10  -7   5   53.39   40.60
  10   7  -5   83.79   13.50
  10  -7  -5   75.59   35.00
  10   7   5   84.69   12.70
 -11   7   5   44.10   13.20
  11   7  -5   32.40    8.80
  11  -7   5    7.30   32.60
  11   7   5   35.70   12.00
  11  -7  -5   48.90   27.00
  12   7  -5   -7.10    7.30
  12  -7   5  -23.60   25.30
 -12   7  -5   -4.10   10.40
  12  -7  -5   31.80   20.20
   0   8   5    1.30    5.00
   0  -8   5   -8.30   20.00
   1  -8   5  429.06   40.90
   1  -8   5  400.26   25.40
   1   8  -5  274.67   32.60
  -1   8   5  364.26   18.10
  -1   8  -5  301.47   32.50
  -1  -8   5  405.56   43.30
   1   8   5  360.66   18.20
  -2   8   5  279.87   14.80
   2  -8   5  260.97   43.20
   2  -8   5  268.57   22.80
  -2   8   5  259.17   30.90
   2   8  -5  247.98   30.80
  -2   8   5  265.17   18.20
  -2   8  -5  240.98   27.50
   2   8   5  286.07   15.60
  -2  -8   5  283.97   47.60
   3  -8   5  291.17   25.40
   3   8  -5  312.47   23.60
  -3   8   5  312.87   16.00
   3   8  -5  214.28   31.90
  -3   8   5  263.07   30.40
  -3   8   5  295.27   18.30
   3   8   5  265.57   25.50
  -3  -8   5  304.87   53.99
   3   8   5  288.77   49.40
   3   8   5  234.58   30.40
  -3   8  -5  322.37   28.30
   4   8  -5  502.75   27.70
  -4   8   5  528.15   24.50
  -4   8   5  506.95   25.80
   4  -8   5  518.45   34.20
   4   8  -5  440.76   38.40
  -4   8   5  512.45   34.90
  -4  -8   5  429.76   64.59
  -4   8  -5  407.86   49.50
   4   8   5  521.55   51.69
  -4   8  -5  498.85   34.50
   4   8   5  451.85   31.90
  -5   8   5  167.08   14.20
  -5   8   5  139.69   26.20
   5   8  -5  130.29   16.70
  -5   8   5  169.38   15.90
   5  -8   5  277.57   93.49
   5   8  -5  172.48   32.00
   5  -8  -5  146.19   22.50
   5   8   5  112.09   26.90
  -5   8  -5  245.28   42.20
   5   8   5  146.29   16.80
  -5   8  -5  182.68   28.80
  -6   8   5 3997.70  163.98
   6  -8   5 3577.84  170.38
  -6   8   5 3739.63  166.58
  -6   8   5 3688.83  163.78
  -6   8  -5 3670.73  169.08
   6  -8  -5 3959.90  169.38
   6   8   5 3787.42  165.48
   7   8  -5  312.27   35.30
   7  -8   5  241.98   35.90
  -7   8   5  331.87   27.50
   7  -8   5  185.48   61.29
  -7   8   5  340.57   20.90
  -7   8   5  269.27   26.10
   7   8  -5  335.67   19.90
   7  -8  -5  277.27   47.10
  -7   8  -5  329.67   44.30
   7   8   5  264.77   29.00
   7   8   5  319.17   29.20
   8   8  -5  264.97   18.10
  -8   8   5  272.27   18.90
   8  -8   5  149.09   53.89
  -8   8   5  271.07   25.30
  -8   8  -5  252.57   33.00
   8   8   5  229.08   26.50
   9  -8   5  224.58   50.69
  -9   8   5  272.77   24.60
   9   8  -5  263.97   18.60
   9  -8  -5  320.07   59.39
   9   8   5  315.27   27.20
  10  -8   5  147.19   43.80
 -10   8   5  209.28   22.40
  10   8  -5  252.37   17.70
  10   8   5  286.37   24.20
 -10   8  -5  208.68   24.50
  10  -8  -5  163.28   35.10
 -11   8   5   38.10   12.30
  11  -8   5  104.19   33.60
  11   8  -5   45.50    8.70
 -11   8  -5   27.40   12.80
  11  -8  -5    8.60   24.80
   0  -9   5  404.46   51.29
   0   9   5  294.37   34.60
   0   9  -5  329.17   40.40
   0   9   5  369.76   18.70
   0   9  -5  336.77   31.20
   0   9   5  323.17   21.30
   1   9  -5  105.19   16.90
   1   9  -5  127.99   23.30
  -1   9   5  125.19   20.80
  -1   9   5   98.79   14.50
   1  -9   5  121.69   30.70
  -1   9   5   94.59   11.20
   1   9   5  109.29   21.80
   1   9   5   89.49   13.00
   1   9   5  125.09   16.00
  -1   9  -5   78.99   17.40
  -1  -9   5  115.79   34.20
  -1   9  -5  120.79   23.60
  -2   9   5  523.65   27.10
   2  -9   5  565.54   57.19
  -2   9   5  607.34   26.20
  -2   9   5  524.55   37.20
   2   9  -5  489.75   35.40
   2  -9   5  603.14   38.40
  -2   9  -5  489.75   35.30
  -2   9  -5  481.25   45.90
   2   9   5  524.65   29.80
   2   9   5  400.66   53.59
   2   9   5  503.25   43.20
  -2  -9   5  625.64   64.49
   3   9  -5   46.10   11.40
   3   9  -5   77.79   16.90
  -3   9   5   50.89   13.60
  -3   9   5   68.19   18.30
  -3   9   5   59.39    9.20
   3  -9   5   64.69   19.00
  -3   9  -5   58.09   15.80
  -3  -9   5   90.19   44.70
   3   9   5   91.49   23.70
   3   9   5   43.90   27.10
   3   9   5   69.59   13.00
  -3   9  -5  112.39   25.30
   3  -9  -5   38.30   20.90
  -4   9   5 1292.47   63.39
  -4   9   5 1305.47   57.79
   4  -9   5 1121.59   71.49
  -4   9   5 1347.97   57.69
   4   9  -5 1225.38   63.79
   4   9  -5 1377.76   58.19
  -4   9  -5 1282.77   61.99
  -4   9  -5 1217.28   67.89
   4   9   5 1216.98   59.59
   4   9   5 1322.27   71.49
   5   9  -5 1548.15   74.99
  -5   9   5 1694.33   69.19
  -5   9   5 1569.54   69.49
   5  -9   5 1338.57   83.19
  -5   9   5 1704.93   73.39
  -5   9  -5 1645.94   72.69
   5   9   5 1380.76   71.49
   5   9   5 1594.34   83.29
   5  -9  -5 1305.67   81.19
  -6   9   5 1848.02   82.09
   6   9  -5 1909.81   78.99
   6  -9   5 1453.85   99.29
  -6   9   5 1845.52   79.19
   6   9  -5 1805.02   85.09
  -6   9   5 1645.24   80.79
  -6   9  -5 1903.21   81.99
  -6   9  -5 1725.63   88.39
   6  -9  -5 1792.32   95.19
  -7   9   5  158.28   22.50
  -7   9   5  154.08   15.10
   7   9  -5  137.29   15.40
   7  -9   5  144.09   58.89
   7   9  -5  142.39   20.10
  -7   9  -5  148.59   22.60
  -7   9  -5  103.89   27.60
  -8   9   5  361.86   26.60
   8   9  -5  334.97   20.80
  -8   9  -5  345.77   26.50
  -8   9  -5  296.07   46.20
   9   9  -5   11.30    9.30
   9  -9   5  -42.10   46.50
  -9   9   5    0.60   12.70
  -9   9  -5  -15.80   13.00
 -10   9   5  357.96   25.20
  10   9  -5  311.67   21.10
 -10   9  -5  327.57   25.40
 -11   9   5   62.69   11.70
  11  -9   5   39.00   33.10
 -11   9  -5   77.29   11.80
   0  10  -5  467.55   32.60
   0  10   5  304.97   50.09
   0  10   5  422.16   36.40
   0  10   5  409.96   23.60
   0  10  -5  378.56   38.00
   0  10   5  414.26   26.60
   0 -10   5  495.55   71.19
  -1  10   5   34.00   10.50
  -1  10   5   63.89   20.00
  -1  10   5   34.50    9.20
   1  10  -5   34.20   15.50
   1 -10   5   25.80   42.90
   1  10  -5   84.19   20.60
  -1  10  -5   34.20   22.50
   1  10   5   34.10    9.90
   1  10   5   63.19   20.80
  -1 -10   5   17.50   47.00
   1  10   5    7.30   29.70
  -1  10  -5   47.00   15.90
  -2  10   5  236.38   17.60
  -2  10   5  243.18   31.40
   2  10  -5  230.48   30.30
   2 -10   5  274.17   49.30
  -2  10   5  208.08   18.10
   2  10   5  191.08   18.90
  -2  10  -5  219.08   36.60
   2  10   5  278.97   35.50
  -2  10  -5  243.08   45.50
  -2 -10   5  224.48   56.99
   2  10   5  234.38   29.50
   3 -10   5  543.15   86.59
  -3  10   5  562.64   35.80
  -3  10   5  510.65   28.40
   3  10  -5  544.95   35.10
  -3  10   5  550.04   27.00
   3  10   5  454.85   29.40
   3 -10  -5  382.56   52.99
  -3  10  -5  510.35   34.50
  -4  10   5  435.06   32.30
  -4  10   5  425.76   23.90
   4  10  -5  422.56   33.20
  -4  10   5  385.36   27.50
   4 -10   5  317.07   75.39
  -4  10  -5  451.95   31.10
  -4  10  -5  450.45   42.00
   4  10   5  436.16   42.20
   4  10   5  465.35   33.40
  -5  10   5  321.57   28.50
  -5  10   5  294.47   25.80
  -5  10   5  286.57   20.00
   5  10  -5  320.67   30.20
  -5  10  -5  331.37   26.70
  -5  10  -5  350.76   39.00
  -6  10   5  147.99   15.20
  -6  10   5  158.48   23.40
   6  10  -5  129.39   18.60
  -6  10  -5  146.59   21.60
  -6  10  -5  196.08   34.80
   7 -10   5  159.08   60.19
  -7  10   5  243.78   24.40
  -7  10   5  215.98   17.10
  -7  10  -5  265.27   33.80
  -7  10  -5  197.58   22.70
   8 -10   5   93.29   53.69
  -8  10   5  210.18   21.70
  -8  10  -5  165.98   20.10
  -8  10  -5  140.59   38.10
  -9  10   5  153.28   21.50
   9 -10   5  123.39   46.80
  -9  10  -5  120.59   21.40
  10 -10   5    6.70   36.40
 -10  10   5    7.80   11.90
 -10  10  -5    4.80   12.20
   0  11   5  282.87   49.50
   0  11   5  307.57   31.20
   0  11  -5  315.47   33.80
   0  11   5  253.27   19.00
   0  11  -5  292.87   26.90
  -1  11   5  -26.20   42.70
  -1  11   5    4.60   17.30
  -1  11   5    5.70    8.00
   1 -11   5  -26.40   67.19
   1  11  -5   12.40   13.80
   1  11   5   10.80   18.40
  -1  11  -5  -10.50   19.70
   1  11   5  -38.50   26.70
  -1  11  -5  -12.00   13.50
   2 -11   5  603.84   83.89
  -2  11   5  773.82   43.20
  -2  11   5  779.02   35.80
   2  11  -5  787.82   42.30
  -2  11   5  731.63   41.10
   2  11   5  719.73   45.40
  -2  11  -5  743.33   47.20
  -2  11  -5  777.62   41.30
   2  11   5  667.73   36.30
   2  11   5  758.42   52.49
   3  11  -5  441.66   32.50
  -3  11   5  475.55   24.80
  -3  11   5  400.96   32.40
  -3  11   5  461.15   32.90
   3 -11   5  489.15   82.39
   3  11   5  460.05   40.90
  -3  11  -5  497.35   38.50
  -3  11  -5  480.85   31.20
  -4  11   5   61.99    9.50
  -4  11   5   79.59   17.90
   4  11  -5   75.79   15.20
  -4  11  -5   73.29   21.00
   4  11   5   65.59   21.90
  -4  11  -5   86.09   15.40
  -5  11   5  347.57   21.00
  -5  11   5  356.46   28.80
   5  11  -5  339.07   30.10
  -5  11  -5  413.86   27.50
  -5  11  -5  295.97   37.40
   6  11  -5   91.99   16.20
  -6  11   5  113.49   16.50
  -6  11   5   97.49   14.10
  -6  11  -5  144.79   22.80
  -6  11  -5  143.89   22.30
  -7  11   5   17.50   14.10
  -7  11  -5   45.10   25.20
  -7  11  -5   17.10   12.30
  -8  11   5   45.30   14.60
  -8  11  -5   53.69   14.20
  -9  11   5   24.20   13.50
  -9  11  -5   45.20   12.90
   0  12  -5   32.10   16.90
   0  12   5  -10.80   16.50
   0  12   5   37.80   27.30
   0  12  -5   21.30   13.70
   0  12   5    1.10    9.00
  -1  12   5  408.46   30.10
  -1  12   5  339.07   22.00
   1  12  -5  316.67   28.90
  -1  12   5  438.06   61.19
   1  12   5  390.36   32.60
   1  12   5  370.76   22.70
   1  12   5  369.76   44.80
  -1  12  -5  365.26   33.90
  -1  12  -5  396.06   27.50
  -2  12   5   87.49   14.30
   2  12  -5   79.19   14.70
  -2  12   5  102.49   17.20
   2  12   5  110.19   24.30
   2  12   5   65.19   17.20
  -2  12  -5   97.09   19.50
  -2  12  -5   94.29   14.90
   3  12  -5  331.77   27.70
  -3  12   5  368.76   29.20
  -3  12   5  351.66   20.60
  -3  12  -5  260.87   34.30
  -3  12  -5  379.36   26.80
   3  12   5  374.16   39.90
  -4  12   5   22.70    9.20
   4  12  -5   38.30   14.60
  -4  12   5   38.40   15.10
  -4  12  -5   57.49   20.20
  -4  12  -5   42.30   14.50
   4  12   5   31.40   22.30
   5  12  -5  164.68   24.50
  -5  12   5  161.28   22.30
  -5  12   5  132.59   15.20
  -5  12  -5  179.58   22.90
  -6  12   5   12.50    9.00
   6  12  -5    3.80   17.20
  -6  12   5   22.80   16.60
  -6  12  -5   17.20   22.50
  -6  12  -5   17.40   15.50
  -7  12   5  371.86   27.40
  -7  12  -5  361.66   27.30
  -8  12   5   25.00   12.70
  -8  12  -5   26.30   13.00
   0  13  -5   48.90   14.10
   0  13   5   47.30   16.70
  -1  13   5   64.19   16.00
   1  13  -5   22.90   13.00
  -1  13   5   51.59   11.20
   1  13   5   24.60   15.00
   1  13   5  110.39   42.60
  -1  13  -5   23.00   13.20
  -2  13   5  142.89   24.20
   2  13  -5  130.49   22.20
  -2  13  -5  185.68   28.50
  -2  13  -5  134.19   21.70
  -3  13   5   64.99   10.20
   3  13  -5   59.09   13.40
   3  13   5  112.69   25.60
  -3  13  -5   70.49   13.10
  -3  13  -5  120.69   26.90
   4  13  -5  111.89   27.20
  -4  13   5   68.19   10.00
  -4  13   5  108.09   18.40
  -4  13  -5   50.19   21.90
  -5  13   5   15.30    9.30
  -5  13   5   20.00   15.10
   5  13  -5   29.50   14.40
  -5  13  -5   33.90   13.10
  -5  13  -5    9.80   21.40
  -6  13   5   56.39   14.50
  -6  13  -5   58.49   12.40
  -7  13   5    4.90   12.70
  -7  13  -5   26.10   11.20
   0  14   5   13.00   14.30
   0  14  -5    0.20   13.20
   1  14  -5   82.49   14.70
  -1  14   5   54.09   16.00
  -1  14  -5   50.99   14.70
   2  14  -5   47.00   13.90
  -2  14   5   52.89   15.40
  -2  14   5   21.10   12.30
  -2  14  -5   71.69   14.20
   3  14  -5   47.90   13.30
  -3  14   5   13.40   14.30
  -3  14   5   -2.80   10.80
  -3  14  -5   37.20   13.50
  -4  14   5   53.99   13.60
   4  14  -5   40.30   13.50
  -4  14  -5   18.90   13.20
  -5  14   5   69.29   13.00
   5  14  -5   53.99   13.90
  -5  14  -5   47.00   12.40
  -6  14   5   46.40   11.10
  -6  14  -5   30.90   11.50
   0  15  -5   33.90   12.30
   1  15  -5   21.60   11.90
  -1  15  -5   12.70   12.10
  -2  15   5  137.29   19.10
   2  15  -5  140.89   19.50
  -2  15  -5  140.39   19.50
  -3  15   5   68.49   12.60
   3  15  -5   88.09   12.90
   0   0   6 1232.38   54.19
   1   0   6  593.34   27.20
  -2   0   6  455.75   22.90
   2   0   6  452.65   21.40
   3   0   6  878.01   39.50
  -3   0   6  900.11   39.90
  -3   0   6  865.61   41.50
   4   0   6 1348.47   60.79
  -4   0   6 1407.36   60.39
  -5   0   6 1232.68   55.89
   5   0   6 1311.27   57.39
  -5   0   6 1300.67   58.79
  -6   0   6  151.58   10.10
   6   0   6  170.28   15.00
  -6   0   6  203.48   18.80
  -7   0   6  304.07   23.90
   7   0   6  374.66   37.60
   7   0  -6  313.67   33.60
   7   0   6  330.57   46.40
   7   0   6  326.27   23.00
  -8   0   6  159.78   21.10
   8   0  -6  135.39   20.10
   8   0  -6  166.08   21.30
   8   0   6  143.39   24.80
   8   0  -6  121.49   20.10
   8   0   6  133.69   23.50
   8   0   6  225.58   44.70
   9   0   6  406.06   54.09
   9   0   6  509.25   44.80
   9   0  -6  428.56   35.80
  10   0   6   33.10   26.00
  10   0  -6   29.70   15.30
  10   0   6    8.30   19.10
  10   0  -6   38.20   18.20
  11   0  -6  341.07   27.30
  11   0  -6  317.37   32.80
  11   0   6  345.67   40.30
  11   0   6  357.66   34.60
  12   0   6  665.83   48.80
  12   0  -6  802.32   46.80
  12   0  -6  634.84   47.50
  12   0   6  794.82   46.50
  13   0   6  205.18   27.70
  13   0  -6  215.58   21.60
  13   0   6  152.58   28.70
  13   0  -6  199.38   31.10
   0   1   6 1471.95   67.19
   0  -1   6 1563.64   66.39
   0   1   6 1519.85   66.39
   1  -1   6  382.56   18.40
  -1   1   6  369.06   20.00
  -1  -1   6  391.36   18.30
   1   1   6  389.16   18.60
  -2   1   6  940.41   42.30
   2  -1   6  942.71   41.70
  -2  -1   6  926.81   44.50
   2   1   6  941.61   41.90
  -3   1   6   94.89   11.50
  -3   1   6  114.39    9.00
   3  -1   6  111.49    7.90
   3   1   6  105.49    8.70
  -3  -1   6  112.79   15.20
  -3  -1   6  118.39   11.40
   4  -1   6 1245.88   58.59
  -4   1   6 1335.37   56.89
  -4  -1   6 1274.57   57.29
  -4  -1   6 1349.16   60.49
   4   1   6 1289.67   57.59
  -5   1   6  168.28   12.00
   5  -1   6  176.58   12.40
  -5   1   6  164.08   15.30
  -5  -1   6  141.89   10.60
   5   1   6  176.08   13.20
  -5  -1   6  195.58   20.60
  -6   1   6  537.35   24.80
   6  -1   6  510.25   27.60
  -6   1   6  544.05   28.60
  -6  -1   6  543.75   32.10
   6   1   6  569.44   28.60
  -7   1   6  678.43   34.00
  -7   1   6  667.63   31.10
   7   1  -6  666.83   42.90
   7  -1   6  687.13   34.80
   7  -1   6  674.73   52.09
   7   1   6  648.64   42.50
  -7  -1   6  656.73   37.50
   7  -1  -6  648.54   44.00
   7   1   6  708.93   62.09
   7   1   6  642.94   36.20
   8  -1   6   35.00   25.50
   8   1  -6   41.00   16.20
   8   1  -6   38.40   14.60
   8  -1   6   29.60   13.00
   8  -1   6   49.80   26.70
  -8  -1   6   36.40   14.80
   8  -1  -6   60.29   18.00
   8  -1  -6   30.90   11.50
   8   1   6   35.00   17.40
   8  -1  -6   35.60   35.00
   8   1   6   34.50   17.10
   9   1  -6  158.98   29.50
   9  -1   6  247.58   40.70
   9   1  -6  162.58   26.60
   9  -1   6  154.88   43.40
   9  -1   6  190.58   23.90
   9  -1  -6  165.08   28.60
   9  -1  -6  203.08   30.80
  -9  -1   6  182.38   29.20
   9  -1  -6  129.29   27.70
  10  -1   6  163.68   28.10
  10  -1   6  167.08   26.70
  10   1  -6  202.78   25.10
  10  -1   6  184.18   54.09
  10   1  -6  212.98   23.10
  10   1   6  180.28   28.90
  10   1   6  258.57   40.50
  10  -1  -6  179.18   25.00
  10  -1  -6  160.38   25.00
  11   1  -6   29.60   13.10
  11   1  -6   62.29   16.00
  11  -1   6   16.40   23.50
  11  -1   6   27.30   22.60
  11   1   6   73.39   28.50
  11  -1  -6   69.89   22.00
  11  -1  -6   53.39   14.50
  11   1   6   28.30   15.60
  12   1  -6  443.66   33.80
  12  -1   6  668.83   47.10
  12   1  -6  626.14   36.40
  12  -1   6  482.55   41.90
  12  -1  -6  554.34   48.00
  12   1   6  571.74   36.60
  12  -1  -6  534.35   38.80
  13  -1   6   31.80   20.20
  13   1  -6   11.30   14.90
  13  -1   6   -8.40   21.10
 -13   1   6    2.90   14.40
  13   1  -6    9.00   15.00
  13  -1  -6   50.29   29.20
  13   1   6   27.80   13.90
  13  -1  -6   -6.00   13.20
   0  -2   6  758.82   33.10
   0  -2   6  692.43   34.10
   0   2   6  751.72   34.10
  -1   2   6  343.37   18.10
   1  -2   6  361.06   17.20
  -1  -2   6  377.76   17.40
   1   2   6  353.96   19.00
   1   2   6  357.76   17.70
  -1  -2   6  343.17   20.50
   2  -2   6 1023.80   44.40
  -2   2   6 1025.20   44.60
   2   2   6 1026.20   45.60
  -2  -2   6  913.11   46.40
   2   2   6 1009.00   44.70
   3  -2   6 3288.07  140.69
  -3   2   6 3340.37  140.29
   3   2   6 3265.87  141.29
  -3  -2   6 3280.57  141.29
  -3  -2   6 3111.29  142.49
   3   2   6 3247.38  140.79
  -4   2   6  502.75   26.30
   4  -2   6  548.05   24.90
  -4  -2   6  542.85   32.50
   4   2   6  503.85   25.10
   4   2   6  521.55   27.70
  -4  -2   6  489.75   25.60
   5  -2   6  209.28   13.50
  -5   2   6  194.68   10.80
  -5   2   6  167.18   13.80
   5   2   6  194.98   15.60
  -5  -2   6  213.88   23.70
  -6   2   6  186.28   16.00
   6  -2   6  200.88   15.70
  -6   2   6  201.08   11.70
  -6  -2   6  220.58   26.30
   6   2   6  219.08   18.90
   7  -2   6  805.92   54.89
   7  -2   6  791.02   39.30
   7   2  -6  806.22   46.30
   7   2  -6  740.83   41.30
  -7   2   6  772.02   35.70
   7   2   6  779.52   44.10
   7  -2  -6  686.13   48.70
  -7  -2   6  815.32   43.60
   7   2   6  836.92   42.80
   8  -2   6  126.29   28.60
   8   2  -6   73.49   13.30
   8  -2   6   89.59   14.40
   8   2  -6   56.39   17.10
   8  -2   6  104.99   34.10
   8  -2  -6   98.59   12.90
   8  -2  -6  104.69   20.70
   8   2   6  118.99   38.00
   8   2   6  123.89   18.10
  -8  -2   6   97.99   19.80
   9   2  -6  604.24   34.50
   9   2  -6  608.64   38.70
   9  -2   6  643.94   51.39
   9  -2   6  608.34   44.90
  -9  -2   6  648.24   42.50
   9  -2  -6  640.24   39.60
   9  -2  -6  612.24   42.00
   9   2   6  641.04   38.80
  10  -2   6  537.35   57.89
  10  -2   6  633.34   46.90
  10   2  -6  553.54   32.80
  10  -2   6  501.35   60.09
  10   2  -6  540.85   36.30
  10   2   6  612.84   36.60
  10  -2  -6  606.34   38.40
  10   2   6  593.04   55.19
  11   2  -6  112.79   19.90
  11   2  -6  163.78   24.10
  11  -2   6  198.18   35.20
  11  -2   6  142.49   33.90
  11  -2  -6  172.08   23.90
  11   2   6  166.08   23.30
  11   2   6  118.19   38.20
  12  -2   6   48.40   22.40
  12   2  -6   96.59   15.00
  12   2  -6  123.29   24.10
  12  -2   6  121.89   31.20
  12  -2  -6  108.89   18.90
  12   2   6  102.59   15.30
  13  -2   6  113.59   26.40
  13   2  -6  176.88   20.90
  13  -2   6  121.59   21.10
 -13   2   6  164.68   18.00
  13  -2  -6  138.09   21.30
  13   2   6  157.18   20.10
   0   3   6   38.20    5.50
   0  -3   6   45.50    6.30
   0  -3   6   51.19    7.60
   1  -3   6 2189.28   91.79
  -1   3   6 2115.49   91.79
   1  -3   6 2049.79   92.69
  -1  -3   6 2051.09   92.99
   1   3   6 2062.59   91.99
  -1  -3   6 2211.48   91.79
  -2   3   6 2062.89   86.39
   2  -3   6 2014.00   86.69
   2   3   6 2055.39   86.99
   2   3   6 1968.30   86.89
  -2  -3   6 1855.51   88.29
   3  -3   6 1459.25   70.69
   3   3   6 1586.04   68.49
   3   3   6 1614.24   68.59
  -3  -3   6 1550.44   73.69
  -4   3   6 1757.42   72.79
   4  -3   6 1663.73   73.89
   4   3   6 1604.64   73.99
  -4  -3   6 1680.83   78.69
  -5   3   6  193.58   10.80
   5  -3   6  193.88   13.60
   5   3   6  188.28   17.30
  -5  -3   6  213.78   29.00
   6  -3   6  255.17   17.60
  -6   3   6  247.18   13.70
   6   3   6  239.28   22.60
  -6  -3   6  261.97   31.60
  -7   3   6  417.16   21.70
   7   3  -6  427.56   35.90
  -7   3   6  445.96   29.30
   7  -3   6  437.86   25.80
   7  -3   6  494.65   46.90
   7   3  -6  415.36   26.70
   7   3   6  405.76   49.40
   7  -3  -6  398.66   42.40
  -7  -3   6  436.26   37.20
   7   3   6  370.56   30.90
   8   3  -6 1158.48   54.59
   8   3  -6 1169.68   59.09
  -8   3   6 1142.39   53.09
   8  -3   6 1253.37   68.39
   8  -3   6 1131.09   60.39
   8   3   6 1252.07   57.79
  -8  -3   6  988.30   71.99
   9  -3   6 1206.48   68.49
   9   3  -6 1120.49   53.29
   9   3  -6 1130.89   58.59
   9  -3   6 1178.78   62.69
   9  -3   6  919.91   90.79
   9  -3  -6 1122.69   59.09
  -9  -3   6 1127.99   65.99
   9   3   6 1110.49   56.09
   9  -3  -6 1194.58   60.29
  10   3  -6   70.69   10.90
  10   3  -6   99.39   18.90
  10  -3   6  124.69   43.80
  10  -3   6  113.09   26.60
  10   3   6   59.89   14.40
  11   3  -6   40.50   21.20
  11  -3   6   39.90   23.90
  11   3  -6   24.60   10.30
  11  -3   6   52.49   38.80
  11   3   6   39.60   12.60
  11  -3  -6   58.09   17.10
  12  -3   6  168.78   38.60
  12  -3   6  106.69   23.40
  12   3  -6  104.29   18.70
 -12   3   6   94.79   15.10
  12   3   6  104.19   14.10
  12  -3  -6  104.29   18.10
  13   3  -6  239.68   19.20
  13  -3   6  163.48   36.10
 -13   3   6  217.28   19.00
  13  -3   6  143.29   28.70
  13  -3  -6  203.98   22.70
  13   3   6  236.78   19.20
   0   4   6  167.28    9.90
   0  -4   6  165.18   10.20
   0  -4   6  153.58   14.90
   1  -4   6 6121.29  263.07
  -1   4   6 6142.29  261.67
   1  -4   6 6153.18  262.07
  -1  -4   6 5929.51  263.27
  -1  -4   6 6168.48  261.97
   1   4   6 6108.29  261.77
   2  -4   6  817.22   37.90
  -2   4   6  881.71   37.40
  -2  -4   6  873.31   42.80
   2   4   6  796.22   37.60
   3  -4   6 1996.30   86.59
  -3   4   6 2055.89   85.59
  -3  -4   6 1876.71   89.99
   4  -4   6  198.68   13.20
  -4   4   6  194.68   10.70
  -4  -4   6  218.28   30.40
   4   4   6  187.18   15.40
   5  -4   6  771.02   38.20
  -5   4   6  838.82   36.20
  -5  -4   6  811.32   50.89
  -6   4   6  506.55   23.90
   6  -4   6  532.45   51.69
   6   4  -6  449.86   28.30
   6  -4   6  495.35   27.40
  -6   4   6  535.35   30.80
   6   4   6  475.75   33.00
  -6  -4   6  545.95   42.30
   7  -4   6 1120.29   65.79
  -7   4   6  975.50   45.70
   7   4  -6  960.40   55.89
  -7   4   6 1062.99   48.70
   7  -4   6 1034.10   49.60
   7   4  -6  980.50   48.10
   7   4   6  978.40   50.99
  -7  -4   6 1067.89   60.29
   7  -4  -6  961.50   63.99
   8  -4   6   14.20   14.70
   8   4  -6    2.80   17.90
   8   4  -6   27.70    9.80
   8  -4   6   57.79   33.30
  -8   4   6   56.49   13.80
   8   4   6   17.50   13.30
   8  -4  -6   23.30   14.10
   8  -4  -6   46.30   22.40
  -8  -4   6   21.60   26.00
   9  -4   6  260.27   40.20
   9   4  -6  306.47   20.80
   9  -4   6  364.06   45.90
   9   4  -6  315.37   32.90
   9  -4  -6  327.37   38.70
  -9  -4   6  324.97   51.79
   9  -4  -6  321.67   34.40
   9   4   6  281.47   26.20
  10   4  -6   42.60   21.70
  10  -4   6   50.79   28.30
 -10   4   6   35.70   18.10
  10   4  -6   26.30    9.30
  10   4   6   20.20   12.40
  10  -4  -6   73.39   19.70
  11   4  -6  627.74   32.50
 -11   4   6  639.34   34.70
  11  -4   6  649.64   49.50
  11   4   6  630.24   34.70
  11  -4  -6  634.34   40.20
 -12   4   6   47.20   12.60
  12   4  -6   41.80   10.00
  12  -4   6   51.49   22.60
  12  -4  -6   18.60   16.80
  12   4   6   26.40   11.60
 -13   4   6   42.20   11.10
  13  -4   6   21.50   18.20
  13   4  -6   33.60    9.00
  13   4   6   52.69    9.80
  13  -4  -6   35.10   14.80
   0  -5   6  540.75   26.60
   0  -5   6  596.74   31.70
   1  -5   6  137.59   10.10
  -1   5   6  153.68    8.80
   1  -5   6  140.69   19.80
  -1  -5   6  122.89   11.20
  -1  -5   6  152.98   19.50
   1   5   6  138.19    8.80
  -2   5   6 3323.07  142.09
   2  -5   6 3381.66  142.99
  -2  -5   6 3314.97  145.79
   2   5   6 3190.68  141.89
   3  -5   6 1438.36   64.59
  -3   5   6 1461.15   63.29
  -3  -5   6 1460.95   70.59
  -4   5   6   64.89    6.90
   4  -5   6   54.49    7.70
  -4  -5   6   41.30   21.30
   5  -5   6  503.75   27.40
  -5   5   6  475.55   23.60
  -5  -5   6  562.24   48.30
  -6   5   6  304.67   32.60
   6   5  -6  303.97   21.30
   6  -5   6  332.77   41.30
  -6   5   6  372.76   22.20
   6  -5   6  337.27   22.70
   6   5  -6  268.67   50.89
  -6   5   6  340.97   17.50
  -6  -5   6  428.76   47.90
   6   5   6  269.07   27.90
  -7   5   6  117.29   13.30
   7  -5   6  146.29   37.60
   7   5  -6  139.79   15.60
  -7   5   6  106.79   17.00
  -7   5   6  128.19   21.60
  -7  -5   6  206.68   46.80
   7  -5  -6  159.78   32.40
   7   5   6  150.78   23.40
   8  -5   6   39.20   19.20
   8  -5   6   -8.50   33.90
  -8   5   6    1.60   18.60
   8   5  -6   39.10    9.00
  -8   5   6   71.79   12.70
  -8   5   6   51.69   14.20
  -8  -5   6   55.99   32.60
   8   5   6   19.10   13.00
   8  -5  -6   35.80   18.10
   9  -5   6  603.34   50.69
   9  -5   6  461.35   56.99
  -9   5   6  579.94   34.20
   9   5  -6  591.94   29.80
  -9  -5   6  487.55   65.69
   9  -5  -6  662.53   46.50
   9   5   6  555.54   33.70
   9  -5  -6  509.15   48.10
 -10   5   6  182.68   21.50
  10  -5   6  191.78   33.80
  10   5  -6  146.39   16.20
  10  -5  -6  185.58   34.40
  10   5   6  152.08   20.80
 -11   5   6  159.98   18.70
  11  -5   6  145.79   30.80
  11   5  -6  151.28   14.70
  11   5   6  133.89   17.80
 -12   5   6    7.30   12.30
  12  -5   6    1.90   22.10
  12   5  -6   15.10    8.80
  12   5   6   17.90   10.60
  12  -5  -6   37.40   19.40
   0  -6   6   30.90    6.30
   0  -6   6   28.80   13.30
   0   6   6   29.00    4.10
  -1   6   6   32.80    5.70
   1  -6   6   33.50   13.00
   1   6   6   30.80    4.00
  -1  -6   6   36.80   13.70
   2  -6   6  339.57   19.30
  -2   6   6  333.67   16.30
  -2  -6   6  329.07   32.90
   3  -6   6  166.88   15.10
  -3   6   6  179.18   10.50
  -3  -6   6  208.68   35.40
   4  -6   6  221.68   17.60
  -4   6   6  203.08   12.10
  -4  -6   6  210.08   31.10
  -5   6   6  341.07   17.80
   5  -6   6  375.16   23.70
  -5   6   6  357.56   20.70
   5   6  -6  329.17   22.00
  -5   6   6  349.27   31.60
   5  -6   6  318.97   51.29
   5   6  -6  225.38   43.10
  -5  -6   6  381.36   54.79
   5   6   6  332.77   33.50
   6   6  -6  526.75   27.50
  -6   6   6  516.05   25.40
   6  -6   6  468.75   70.09
   6  -6   6  529.55   32.00
  -6   6   6  495.15   35.90
   6   6  -6  470.15   48.20
  -6   6   6  502.85   27.80
   6   6   6  510.35   35.10
  -6  -6   6  587.84   62.89
  -7   6   6   13.50    9.80
   7  -6   6  -12.50   43.90
   7  -6   6   34.50   16.30
  -7   6   6    2.60   10.30
  -7   6   6  -14.20   17.40
   7   6  -6    0.30    8.10
   7   6   6    8.20   14.40
   7  -6  -6   -8.00   15.70
   7  -6  -6   22.80   34.20
  -7  -6   6  -20.00   36.30
  -8   6   6   42.20   11.00
   8  -6   6   57.09   24.80
  -8   6   6   30.50   16.30
   8  -6   6   33.50   41.00
  -8   6   6   42.50   16.40
   8   6  -6   48.30    8.90
   8  -6  -6   57.29   21.80
   8   6   6   24.00   13.10
   8  -6  -6   43.80   28.90
  -8  -6   6  -26.70   44.40
   9   6  -6  301.67   18.70
  -9   6   6  247.58   25.50
   9  -6   6  247.28   41.00
   9  -6  -6  292.97   45.40
   9   6   6  270.07   24.70
  10  -6   6  146.99   37.80
  10   6  -6  132.99   15.30
 -10   6   6  179.58   22.60
  10  -6  -6  167.88   28.00
  10   6   6  108.49   19.80
  11   6  -6  111.99   14.60
  11  -6   6   58.49   31.90
 -11   6   6   77.79   15.10
  11   6   6   72.89   13.10
  11  -6  -6  106.69   25.30
 -12   6   6  204.38   19.80
  12   6  -6  211.18   15.70
  12  -6   6  131.49   27.00
  12  -6  -6  214.48   29.70
  12   6   6  159.48   18.80
   0   7   6 2530.25  105.79
   0  -7   6 2314.57  107.09
   0  -7   6 2507.85  111.19
   1  -7   6  887.81   42.20
  -1   7   6  885.21   39.50
   1  -7   6  876.41   50.39
  -1  -7   6  913.71   51.19
   1   7   6  885.51   39.40
   2  -7   6  103.79   21.70
  -2   7   6  109.49    8.90
   2  -7   6  144.49   16.20
  -2  -7   6  101.49   23.20
   2   7   6  130.59    9.00
   3  -7   6  259.67   20.90
  -3   7   6  250.17   14.00
  -3   7  -6  259.47   27.50
  -3  -7   6  284.47   44.30
  -4   7   6  565.74   25.60
  -4   7   6  515.55   27.00
   4   7  -6  543.45   29.20
  -4   7   6  508.85   35.80
   4  -7   6  595.54   31.90
   4   7   6  412.66   63.09
   4   7   6  459.15   34.20
  -4  -7   6  651.03   65.29
  -4  -7   6  586.04   61.89
   5   7  -6  427.46   41.90
   5  -7   6  412.46   61.19
  -5   7   6  506.45   23.60
  -5   7   6  469.95   33.40
   5   7  -6  462.45   26.40
  -5   7   6  445.86   25.00
   5  -7   6  522.15   31.50
   5   7   6  403.46   39.20
  -5  -7   6  524.95   66.59
  -6   7   6  160.88   15.60
  -6   7   6  176.88   16.80
  -6   7   6  200.58   28.00
   6  -7   6  200.38   29.40
   6   7  -6  190.58   25.30
   6   7  -6  180.58   17.40
   6  -7   6  113.89   54.39
   6   7   6  178.78   28.40
   6  -7  -6  259.47   28.90
  -7   7   6  435.06   28.60
   7   7  -6  512.35   26.40
   7  -7   6  403.86   79.49
  -7   7   6  522.35   26.80
   7  -7   6  434.06   44.50
  -7   7   6  527.85   34.10
   7   7   6  470.25   33.10
   7  -7  -6  509.05   42.40
  -8   7   6   10.60   19.50
   8   7  -6    7.10    7.60
   8  -7   6   41.70   47.20
   8  -7   6  -24.30   30.10
  -8   7   6    4.50    9.50
  -8   7   6   -4.60   15.30
   8  -7  -6   83.39   40.40
   8  -7  -6   25.90   26.10
   8   7   6    7.90   13.00
   9   7  -6   54.29    8.40
  -9   7   6   39.20   14.70
   9  -7   6   71.49   43.40
   9  -7  -6   39.20   35.40
   9   7   6   35.20   13.00
  10   7  -6   75.19   12.10
  10  -7   6   64.39   38.80
 -10   7   6   54.29   13.40
  10   7   6   57.59   14.70
  10  -7  -6   68.99   35.10
 -11   7   6  250.77   21.70
  11   7  -6  218.78   17.00
  11   7   6  191.58   21.90
  11  -7  -6  229.48   38.60
  12  -7   6   79.79   26.30
 -12   7   6   73.29   11.30
  12   7  -6   79.19   12.10
  12  -7  -6   76.09   20.00
 -12   7  -6   54.99   11.20
   0   8   6  151.98   10.80
   0   8   6  161.68   15.70
   0  -8   6  159.28   24.40
   0   8  -6  118.79   18.60
  -1   8   6  335.77   20.20
  -1   8   6  359.16   37.10
   1  -8   6  362.66   27.50
  -1   8   6  365.66   18.00
   1   8  -6  284.17   31.90
   1  -8   6  328.17   40.70
  -1  -8   6  407.46   45.60
  -1   8  -6  339.37   31.00
   1   8   6  369.86   18.20
   1   8   6  356.66   22.60
   2   8  -6  753.22   46.80
  -2   8   6  888.61   37.10
   2  -8   6  910.01   42.80
   2   8  -6  760.92   40.80
  -2   8   6  868.21   38.40
  -2   8   6  760.22   47.20
  -2   8  -6  767.52   44.40
   2   8   6  733.43   56.69
   2   8   6  839.92   37.30
   2   8   6  794.82   40.60
  -2  -8   6  891.01   60.09
   3   8  -6  347.17   24.30
  -3   8   6  341.57   20.00
   3   8  -6  298.57   34.20
  -3   8   6  348.47   34.00
   3  -8   6  347.67   28.10
  -3   8   6  337.17   18.10
   3   8   6  317.47   25.00
  -3   8  -6  337.37   30.30
  -3  -8   6  446.26   56.69
   3   8   6  422.06   52.49
   3   8   6  335.07   46.70
  -4   8   6   39.20    8.00
   4  -8   6   46.60   15.90
   4   8  -6   37.80    9.80
   4   8  -6   28.00   18.70
  -4   8   6   57.19   17.10
  -4   8   6   38.50    8.20
  -4  -8   6   66.79   44.20
   4   8   6   12.50   29.50
  -4   8  -6   57.09   15.30
   4   8   6   58.59   13.40
  -4  -8   6   24.40   36.90
  -5   8   6  493.15   26.00
   5   8  -6  513.55   27.40
  -5   8   6  512.75   35.10
   5  -8   6  487.05   91.89
   5  -8   6  472.55   39.70
   5   8  -6  480.35   40.40
  -5   8   6  530.85   26.20
  -5   8  -6  498.25   35.50
   5  -8  -6  516.15   38.50
   5   8   6  460.15   31.20
  -5  -8   6  453.25   84.69
  -6   8   6  612.24   35.10
   6  -8   6  660.53   90.79
   6   8  -6  741.83   34.00
  -6   8   6  699.63   34.20
   6  -8   6  611.04   53.29
   6   8  -6  657.33   47.00
  -6   8   6  710.53   40.10
   6   8   6  696.63   39.40
  -6   8  -6  713.13   41.20
   6  -8  -6  705.53   49.30
   7  -8   6  289.17   57.29
   7   8  -6  235.78   17.00
  -7   8   6  217.28   17.10
   7  -8   6  157.98   36.30
  -7   8   6  230.08   25.10
  -7   8   6  186.18   24.30
   7   8   6  231.88   24.60
   7  -8  -6  214.68   30.90
   8   8  -6  316.07   18.50
  -8   8   6  278.17   24.60
   8  -8   6  253.77   51.79
  -8   8   6  264.37   19.10
   8   8   6  224.98   25.80
   9  -8   6   75.99   45.70
   9   8  -6   20.40    7.80
  -9   8   6   22.10   13.70
  -9   8  -6    3.70   14.40
   9   8   6   -0.30   16.40
 -10   8   6  137.59   21.30
  10  -8   6  130.09   41.30
  10   8  -6  182.08   15.30
 -10   8  -6  181.48   21.20
 -11   8   6  186.38   19.20
  11  -8   6  113.89   34.00
  11   8  -6  216.48   15.10
 -11   8  -6  141.79   19.40
   0   9  -6  986.40   59.49
   0   9   6  984.10   46.30
   0   9   6  882.51   55.79
   0   9   6 1053.69   45.70
   0  -9   6 1202.68   68.89
   0   9  -6  995.90   52.19
  -1   9   6  430.56   24.20
   1   9  -6  437.96   32.90
  -1   9   6  472.35   23.10
   1  -9   6  520.55   56.49
   1   9  -6  433.96   42.70
  -1   9   6  519.95   36.80
  -1   9  -6  467.65   32.60
   1   9   6  440.06   25.70
  -1  -9   6  479.35   57.89
   1   9   6  443.76   40.70
  -1   9  -6  457.65   45.70
   1   9   6  428.86   24.00
  -2   9   6   87.29   20.30
   2   9  -6  106.89   16.70
   2   9  -6   89.89   12.90
  -2   9   6   99.09   13.40
  -2   9   6   95.49   11.40
  -2   9  -6  104.69   16.80
   2   9   6   95.09   25.80
  -2   9  -6   81.19   26.00
  -2  -9   6  155.18   39.30
   2   9   6  112.69   17.10
   2   9   6  105.49   41.30
   3  -9   6  377.96   63.79
  -3   9   6  368.36   20.00
  -3   9   6  353.76   20.30
  -3   9   6  343.67   32.90
   3  -9   6  387.16   41.00
   3   9  -6  319.17   23.50
   3   9  -6  283.47   31.90
  -3  -9   6  344.47   55.49
  -3   9  -6  376.36   29.20
   3   9   6  361.36   24.20
   3   9   6  291.27   41.90
  -3   9  -6  332.47   47.50
   3   9   6  333.17   50.89
  -4   9   6  521.45   26.40
   4   9  -6  451.35   38.60
   4  -9   6  472.25   46.30
   4   9  -6  556.54   28.10
  -4   9  -6  481.25   53.89
   4   9   6  477.25   29.50
  -4  -9   6  590.74   99.99
   4   9   6  458.65   49.80
   5   9  -6  656.73   31.00
  -5   9   6  620.64   30.30
  -5   9   6  570.64   32.40
   5   9  -6  599.74   41.10
   5  -9   6  544.25   57.09
  -5   9   6  625.74   38.50
   5  -9   6  468.15   79.39
   5  -9  -6  616.94   50.69
  -5   9  -6  654.93   36.60
   5   9   6  573.04   33.90
   6  -9   6   -4.10   38.10
   6  -9   6   -0.90   61.69
  -6   9   6   12.60   15.40
   6   9  -6   31.80    8.20
  -6   9   6   40.30    9.30
   6   9  -6   26.70   18.40
  -6   9   6   32.60   16.00
  -6   9  -6   45.10   14.40
   6   9   6   32.10   12.40
   6  -9  -6   46.40   30.40
  -7   9   6  221.38   17.50
  -7   9   6  252.27   24.70
   7  -9   6  130.09   58.99
   7   9  -6  230.88   16.90
   7   9   6  217.98   23.80
  -7   9  -6  246.48   23.80
   8  -9   6   15.80   52.29
   8   9  -6   58.99    8.70
  -8   9   6   66.69    9.90
  -8   9   6   60.29   14.60
  -8   9  -6   53.59   13.90
   9   9  -6  163.78   16.00
   9  -9   6   63.39   46.20
  10   9  -6  162.28   15.80
 -10   9   6  143.19   20.70
 -10   9  -6  151.98   21.00
 -11   9   6  141.89   17.20
  11  -9   6   69.79   32.00
 -11   9  -6  137.39   17.20
   0  10   6   46.00   21.40
   0 -10   6   85.49   47.30
   0  10  -6   47.60   17.00
   0  10  -6   48.70   22.80
   0  10   6   45.80   11.80
   0  10   6   29.60    8.80
  -1  10   6    4.80    8.50
   1 -10   6   15.80   46.70
  -1  10   6    4.30   10.70
  -1  10   6   -7.30   21.10
   1  10   6   -4.70    8.70
   1  10   6   36.10   22.20
  -1 -10   6    2.50   48.70
  -1  10  -6   -6.80   24.20
  -2  10   6  375.06   35.10
   2  10  -6  314.97   34.00
  -2  10   6  345.37   21.90
   2 -10   6  381.16   56.39
  -2  10  -6  334.87   44.90
   2  10   6  296.77   51.19
  -2  10  -6  301.67   28.90
   2  10   6  277.67   27.10
  -2 -10   6  416.06   60.89
  -3  10   6  131.69   17.80
   3 -10   6  128.29   62.39
  -3  10   6  115.19   13.70
  -3  10   6  158.28   28.80
   3  10  -6  119.49   17.30
   3 -10  -6   42.00   32.80
  -3  10  -6  146.69   24.50
   3  10   6  194.58   30.60
   3  10   6  110.89   11.90
  -3  10  -6  107.79   25.90
   4 -10   6  879.81  107.39
   4  10  -6  664.93   41.20
  -4  10   6  747.03   33.90
  -4  10   6  680.33   41.30
  -4  10   6  630.54   36.90
   4  10   6  718.73   35.80
  -4  10  -6  720.13   39.40
   4  10   6  773.32   50.69
  -4  10  -6  620.64   51.19
   5 -10   6   26.20   57.89
   5  10  -6   53.39   16.20
  -5  10   6   20.80   19.80
  -5  10   6   45.20    9.00
  -5  10   6   61.89   16.70
   5 -10  -6   16.70   37.60
   5  10   6   74.09   11.20
  -5  10  -6   77.09   25.40
  -5  10  -6   73.19   14.40
  -6  10   6  130.39   13.90
   6 -10   6   59.59   62.39
   6  10  -6  122.29   18.30
  -6  10   6  112.59   16.70
  -6  10  -6  129.59   21.50
  -7  10   6  318.47   26.60
  -7  10   6  346.37   20.60
  -7  10  -6  314.07   24.90
   8 -10   6   39.20   52.29
   9 -10   6    1.90   43.40
  -9  10   6   27.80   13.40
  -9  10  -6   35.00   13.30
 -10  10   6   42.80   12.20
  10 -10   6   60.89   41.70
 -10  10  -6   44.60   11.80
   0  11  -6   50.19   13.80
   0  11  -6   60.69   19.70
   0  11   6   52.69   19.00
   0  11   6   31.10    8.60
   0 -11   6    3.50   72.19
   1 -11   6  407.26   77.29
  -1  11   6  465.85   34.70
   1  11  -6  478.85   31.20
  -1  11   6  425.36   32.70
  -1  11   6  470.35   24.10
  -1  11  -6  449.95   31.20
   1  11   6  436.26   24.30
   1  11   6  482.15   38.40
  -1 -11   6  300.47   83.19
  -1  11  -6  476.65   39.50
   2 -11   6  977.20  127.29
  -2  11   6  907.11   49.50
   2  11  -6 1022.00   50.39
  -2  11   6  990.70   51.39
  -2  11   6  960.00   44.30
   2  11   6 1065.69   61.59
  -2  11  -6  960.90   55.59
   2  11   6  905.81   44.50
  -2 -11   6  754.02  102.89
   2  11   6  969.40   52.69
  -2  11  -6  998.40   49.20
  -3  11   6  100.09   17.00
  -3  11   6   60.29   26.90
   3  11  -6   60.99   15.50
  -3  11   6   80.79   13.00
   3  11   6   74.49   26.00
  -3  11  -6   98.69   22.80
   3  11   6   73.59   10.10
  -3  11  -6   82.09   14.80
  -4  11   6    0.90    7.50
  -4  11   6   19.70   17.20
   4  11  -6   14.20   13.70
   4  11   6   -1.40    9.20
  -4  11  -6  -10.40   14.10
  -4  11  -6    4.10   23.00
   5  11  -6    5.50   14.90
  -5  11   6    4.80    8.40
  -5  11   6   -0.30   16.10
  -5  11  -6  -21.40   23.00
  -5  11  -6    5.10   13.60
  -6  11   6  108.59   14.10
   6  11  -6  105.79   17.00
  -6  11   6  111.79   16.90
  -6  11  -6  103.49   15.30
  -7  11   6  171.28   19.50
  -7  11   6  226.38   35.00
  -8  11   6   69.69   14.80
   8 -11   6   41.90   46.70
  -8  11  -6   40.40   13.70
  -9  11   6  252.87   22.80
  -9  11  -6  244.08   21.70
   0  12  -6    3.70   13.20
   0  12   6    6.40    7.80
   0  12   6   11.30   17.00
   1  12  -6  476.95   30.90
  -1  12   6  438.26   23.70
  -1  12   6  442.96   33.00
   1  12   6  431.76   23.90
  -1  12  -6  436.46   35.60
   1  12   6  391.06   34.70
  -1  12  -6  438.96   29.50
   2  12  -6  398.46   28.80
  -2  12   6  378.56   31.10
  -2  12   6  379.46   21.60
  -2  12  -6  425.26   37.70
   2  12   6  320.67   23.00
   2  12   6  467.75   49.99
  -2  12  -6  420.26   28.20
  -3  12   6  461.65   32.00
   3  12  -6  463.75   30.50
  -3  12   6  423.06   23.70
  -3  12  -6  415.76   39.20
   3  12   6  404.86   46.60
  -3  12  -6  462.95   29.50
  -4  12   6  310.47   27.90
  -4  12   6  323.17   19.80
   4  12  -6  333.47   27.50
  -4  12  -6  296.07   36.30
  -4  12  -6  335.97   26.80
  -5  12   6   39.00    8.90
  -5  12   6   30.80   13.90
   5  12  -6   44.20   14.60
  -5  12  -6   32.90   13.60
  -5  12  -6    2.10   26.50
   6  12  -6  124.99   18.60
  -6  12   6  118.59   16.70
  -6  12   6   93.59   13.60
  -6  12  -6  123.69   22.40
  -7  12   6  -11.30   13.50
  -7  12  -6    9.20   12.80
  -8  12   6   54.59   12.30
  -8  12  -6   72.79   13.20
   0  13   6  320.97   28.70
   0  13  -6  254.77   25.60
  -1  13   6  142.39   25.30
   1  13  -6  142.89   21.40
   1  13   6  149.99   17.60
  -1  13  -6  206.68   21.70
   1  13   6  143.29   24.90
  -2  13   6   46.00   10.50
  -2  13   6   54.39   15.20
   2  13  -6   35.00   13.40
  -2  13  -6   42.90   12.80
  -3  13   6   43.90    8.80
  -3  13  -6   64.19   15.40
  -3  13  -6   49.70   21.60
  -4  13   6  149.59   25.00
   4  13  -6  155.68   24.50
  -4  13   6  119.79   15.10
  -4  13  -6  102.19   24.90
  -4  13  -6  141.29   22.40
   5  13  -6  154.58   24.90
  -5  13   6  127.39   24.00
  -5  13   6  100.19   14.00
  -5  13  -6  171.38   21.50
  -6  13   6   -3.90   14.10
  -6  13  -6   38.70   11.80
  -7  13   6   39.00   12.80
  -7  13  -6   47.60   11.50
   0  14  -6  435.56   29.30
  -1  14   6   -0.30   14.90
   1  14  -6   29.90   13.60
  -1  14   6   -8.90   11.30
  -1  14  -6   32.30   13.80
   2  14  -6  111.79   20.80
  -2  14   6  121.79   17.30
  -2  14   6  134.29   23.50
  -2  14  -6  114.19   21.60
   3  14  -6  128.99   21.90
  -3  14   6  102.29   11.50
  -3  14   6  124.39   16.20
  -3  14  -6  133.69   21.20
  -4  14   6   88.79   14.50
   4  14  -6   86.99   14.80
  -4  14  -6   75.09   13.40
  -5  14   6  101.09   18.00
  -5  14  -6   76.99   12.60
   0  15  -6  135.59   18.70
   1  15  -6  124.39   19.40
  -1  15  -6  159.88   20.00
   2  15  -6  270.07   22.20
  -2  15  -6  280.87   22.00
   3  15  -6   60.69   12.40
  -3  15   6   65.79   12.10
  -3  15  -6  104.69   17.20
   0   0   7    1.40    3.80
   1   0   7  211.28   12.10
  -1   0   7  205.08   14.90
   2   0   7 1619.14   68.89
  -2   0   7 1513.65   69.69
  -3   0   7  597.64   31.70
   3   0   7  629.04   28.80
  -3   0   7  620.64   29.70
   4   0   7  642.84   29.80
  -4   0   7  588.44   29.40
  -4   0   7  639.44   33.30
  -5   0   7 4888.71  218.58
  -5   0   7 5098.29  219.58
   5   0   7 5229.58  219.18
  -6   0   7  180.98   12.50
   6   0   7  223.18   17.70
  -6   0   7  238.58   21.60
   7   0  -7  -18.40   19.20
  -7   0   7    5.20   11.90
   7   0   7    1.80   11.10
   7   0   7    9.50   30.20
   7   0   7   49.10   21.10
   8   0  -7  428.36   36.50
   8   0  -7  466.55   31.00
   8   0   7  460.65   40.30
   8   0  -7  447.66   35.10
   8   0   7  457.35   35.20
   8   0   7  583.64   51.09
   9   0   7  710.13   58.69
   9   0   7  766.82   56.09
   9   0  -7  748.03   44.10
   9   0   7  817.92   49.70
  10   0   7  257.57   32.70
  10   0  -7  207.48   24.70
  10   0  -7  237.98   28.60
  10   0   7  215.28   40.90
  11   0   7    5.00   18.40
  11   0  -7   11.20   13.50
  11   0  -7   22.30   16.90
  11   0   7  -13.30   26.60
  12   0  -7   11.40   14.80
  12   0   7   35.00   18.50
  12   0   7   10.50   24.60
  12   0  -7  -15.90   19.90
  13   0  -7    3.30   19.10
  13   0  -7    6.30   13.00
  13   0   7    5.70   15.70
   0  -1   7 6545.34  272.57
   0   1   7 6171.28  273.07
   0   1   7 6316.07  272.47
   1  -1   7  991.20   44.00
  -1   1   7  976.50   45.10
   1   1   7  988.30   44.10
  -1  -1   7  977.70   43.90
   2  -1   7  623.04   28.30
  -2   1   7  604.04   29.40
  -2  -1   7  596.54   32.30
  -2  -1   7  597.64   30.20
   2   1   7  627.74   28.60
  -3   1   7 1278.67   55.79
   3  -1   7 1220.08   58.49
  -3  -1   7 1213.38   58.29
   3   1   7 1258.17   55.89
  -3  -1   7 1308.67   56.89
  -4   1   7   36.80    9.10
   4  -1   7   56.79    9.00
  -4  -1   7   54.79   12.50
  -4  -1   7   32.60    7.50
   4   1   7   50.39    6.80
   5  -1   7  217.58   15.40
  -5   1   7  216.38   12.80
  -5   1   7  224.58   18.20
  -5  -1   7  194.28   13.70
   5   1   7  241.38   16.50
  -5  -1   7  224.38   23.50
  -6   1   7   13.20    5.40
   6  -1   7   19.10    8.60
  -6   1   7   16.80   10.20
   6   1   7   16.40    9.50
  -6  -1   7   18.20   12.90
   7   1  -7  171.78   29.10
   7  -1   7  181.88   29.70
   7  -1   7  158.08   19.60
  -7   1   7  178.28   13.80
  -7   1   7  151.08   18.60
   7  -1   7  168.88   26.90
   7   1  -7  128.99   18.50
   7   1   7  169.08   20.70
   7  -1  -7  157.28   23.40
  -7  -1   7  172.18   24.40
   7   1   7  195.98   34.40
   7   1   7  196.68   23.30
   8  -1   7   75.79   25.20
   8   1  -7   64.39   17.60
   8  -1   7   91.69   15.90
   8   1  -7   53.99   14.80
   8  -1   7   94.39   30.10
   8   1   7   85.79   18.80
  -8  -1   7   86.29   20.20
   8   1   7  108.09   32.50
   8  -1  -7  112.89   14.00
   8   1   7   96.59   20.40
   8  -1  -7   67.69   18.50
   9  -1   7   67.29   25.30
   9  -1   7   56.69   25.30
   9   1  -7   60.69   14.90
   9   1  -7   64.59   16.50
   9  -1   7   81.89   28.80
  -9  -1   7   63.19   20.60
   9  -1  -7   41.40   27.10
   9   1   7  100.99   32.50
   9   1   7   56.19   17.30
   9  -1  -7   42.50   16.70
  10   1  -7  122.69   15.40
  10  -1   7  102.99   24.20
  10   1  -7  138.89   22.90
  10  -1   7  129.49   27.20
  10  -1  -7   62.69   24.10
  10  -1  -7  154.98   22.50
  10   1   7   99.39   31.60
  10   1   7  124.89   18.00
  11  -1   7  378.76   42.50
  11  -1   7  394.46   41.60
  11   1  -7  381.36   28.70
  11   1  -7  441.06   29.10
  11   1   7  444.16   31.60
  11  -1  -7  431.06   29.70
  11  -1  -7  407.66   39.00
  11   1   7  338.87   48.50
  12  -1   7   10.10   22.60
  12   1  -7   53.69   15.50
  12   1  -7   51.69   16.60
  12  -1   7    7.40   23.10
  12   1   7   27.50   15.20
  12   1   7   -5.20   33.00
  12  -1  -7   47.10   27.60
  12  -1  -7   47.00   14.90
  13  -1   7   45.30   19.30
 -13   1   7   56.69   13.10
  13   1  -7   86.09   15.50
  13   1  -7   38.50   15.30
  13  -1   7   44.70   23.60
  13   1   7   62.99   14.00
  13  -1  -7  126.49   29.30
  13  -1  -7   56.79   13.60
   0  -2   7 1897.71   80.99
   0   2   7 1807.92   81.69
   1  -2   7  122.99    9.10
  -1   2   7  127.39   11.00
   1   2   7  116.19   12.50
  -1  -2   7  117.89    9.20
  -1  -2   7  106.69   15.40
   1   2   7  107.99    9.50
  -2   2   7  473.55   22.70
   2  -2   7  467.05   22.10
   2   2   7  442.56   24.60
   2   2   7  457.95   22.60
  -2  -2   7  459.85   26.50
   3  -2   7 1785.82   76.29
  -3  -2   7 1688.73   77.29
   3   2   7 1717.73   77.49
  -3  -2   7 1765.22   79.99
   3   2   7 1717.23   76.39
   4  -2   7   54.59    9.20
  -4   2   7   61.79    8.10
   4   2   7   74.59   11.90
   4   2   7   77.19   12.10
  -4  -2   7   60.19    9.70
  -4  -2   7   57.19   14.90
  -5   2   7  218.78   17.00
  -5   2   7  196.88   11.80
   5  -2   7  203.98   14.90
  -5  -2   7  232.58   26.10
  -5  -2   7  192.58   14.70
   5   2   7  205.58   17.00
  -6   2   7  752.92   34.70
  -6   2   7  768.22   37.30
   6  -2   7  769.42   38.00
   6   2   7  772.82   39.50
  -6  -2   7  799.82   44.90
   7  -2   7   22.40   10.30
   7   2  -7   19.60   12.30
   7  -2   7   26.90   27.10
  -7   2   7    8.20   18.40
  -7   2   7   26.90    7.90
   7   2  -7   15.80   18.20
   7  -2   7   47.40   32.10
  -7  -2   7   25.30   16.30
   7  -2  -7   18.60   20.90
   7   2   7    7.60   14.80
   7   2   7   70.39   41.60
   8   2  -7  224.38   27.70
   8  -2   7  205.58   25.80
   8  -2   7  197.58   32.00
   8   2  -7  196.38   21.70
   8  -2   7  206.08   35.00
   8   2   7  180.88   39.70
  -8  -2   7  220.88   31.50
   8   2   7  180.78   28.00
   8  -2  -7  279.47   30.20
   8  -2  -7  191.38   23.80
   9  -2   7  603.94   61.49
   9  -2   7  647.24   49.90
   9  -2   7  668.63   51.99
   9   2  -7  617.54   35.80
   9   2  -7  665.33   39.30
   9  -2  -7  674.73   44.50
   9   2   7  719.13   40.00
  -9  -2   7  695.03   47.30
   9   2   7  578.74   63.39
   9  -2  -7  667.73   41.80
  10   2  -7  192.28   25.00
  10  -2   7  193.28   37.70
  10  -2   7  186.58   33.70
  10   2  -7  185.38   21.10
  10   2   7  156.88   37.80
  10   2   7  216.28   25.20
  10  -2  -7  207.98   25.00
  11   2  -7  123.39   21.90
  11  -2   7  123.29   25.20
  11   2  -7  140.39   19.10
  11  -2   7   64.19   30.70
  11   2   7  108.89   15.50
  11  -2  -7  136.89   22.80
  12   2  -7  411.96   27.10
  12  -2   7  327.17   35.40
  12  -2   7  410.26   48.10
  12   2  -7  338.57   29.30
  12  -2  -7  360.26   28.70
  12   2   7  431.66   28.60
  13  -2   7  142.99   26.20
  13   2  -7  160.38   20.40
 -13   2   7  115.59   17.30
  13   2   7  156.68   19.10
  13  -2  -7  156.58   20.80
   0   3   7 3418.56  146.79
   0  -3   7 3198.88  147.29
   0  -3   7 3563.64  146.79
   1  -3   7  110.39    8.80
   1  -3   7   94.79   14.20
  -1   3   7  105.89    9.50
  -1  -3   7  109.09    9.30
  -1  -3   7  121.29   15.30
   1   3   7  109.69   11.30
   2  -3   7 3798.72  168.08
  -2   3   7 3975.90  167.18
   2   3   7 3825.52  167.28
   2   3   7 3883.51  167.38
  -3   3   7 2726.73  112.99
   3  -3   7 2593.54  113.59
  -3  -3   7 2747.23  117.69
   3   3   7 2490.15  113.69
   3   3   7 2494.85  113.89
  -4   3   7  587.94   26.80
   4  -3   7  570.44   28.40
  -4  -3   7  623.04   39.10
   4   3   7  588.34   31.20
  -4  -3   7  563.34   31.50
   5  -3   7  508.05   27.30
  -5   3   7  532.15   24.80
  -5  -3   7  554.64   39.90
   5   3   7  550.34   29.40
  -6   3   7  210.58   13.40
   6  -3   7  253.87   18.50
   6   3  -7  195.98   20.80
   6  -3   7  233.98   32.90
  -6  -3   7  253.27   33.60
   6   3   7  229.88   24.50
   6   3   7  221.68   27.10
   7  -3   7  166.38   31.10
  -7   3   7  138.89   22.20
   7   3  -7  172.18   19.50
   7  -3   7  141.29   19.40
   7  -3   7  252.47   48.70
  -7   3   7  138.69   13.20
   7   3  -7  192.18   30.60
   7   3   7  174.78   25.30
   7   3   7  141.29   24.60
   7  -3  -7  134.09   25.10
  -7  -3   7  142.99   22.00
   8  -3   7  823.72   85.99
   8  -3   7  900.41   49.60
   8   3  -7  947.21   45.60
  -8   3   7  890.71   44.40
   8  -3   7  952.80   62.89
   8   3  -7  926.41   51.09
   8  -3  -7 1011.60   48.80
   8  -3  -7  944.81   54.39
   8   3   7  931.71   49.20
  -8  -3   7  974.00   55.99
   9   3  -7  952.00   52.69
   9   3  -7 1023.40   49.30
   9  -3   7 1002.90   61.99
   9  -3   7 1038.40   64.59
   9  -3  -7 1077.79   55.69
  -9  -3   7 1071.49   65.59
   9   3   7 1002.10   52.39
   9  -3  -7 1097.89   57.79
  10   3  -7  572.84   38.40
  10   3  -7  661.73   34.20
  10  -3   7  694.23   49.40
  10  -3   7  561.84   70.49
  10   3   7  681.03   37.20
  10  -3  -7  692.63   40.70
  11   3  -7  375.76   24.10
  11  -3   7  382.36   40.70
  11  -3  -7  427.96   30.90
  11   3   7  376.66   27.20
  12   3  -7   47.00   10.80
  12  -3   7   27.70   35.20
 -12   3   7   53.89   12.60
  12   3  -7    4.10   18.80
  12  -3   7   14.10   20.20
  12   3   7   35.70   12.30
  12  -3  -7   41.70   15.90
  13   3  -7  454.55   25.90
  13  -3   7  384.96   35.10
 -13   3   7  501.75   25.70
  13  -3   7  374.76   53.99
  13   3   7  452.65   25.90
  13  -3  -7  444.36   29.10
   0  -4   7  807.12   36.30
   0  -4   7  813.02   38.90
   0   4   7  756.72   38.20
   1  -4   7 6171.68  265.87
  -1   4   7 6503.75  265.47
   1  -4   7 5911.51  266.57
  -1  -4   7 6212.68  267.27
  -1  -4   7 6212.28  265.67
   1   4   7 6093.59  265.47
  -2   4   7  131.79    9.20
   2  -4   7  130.29   10.80
   2   4   7  115.79   11.30
  -2  -4   7  145.99   23.60
   3  -4   7 1487.55   66.19
  -3   4   7 1562.44   65.09
   3   4   7 1424.16   65.59
  -3  -4   7 1479.05   71.59
   4  -4   7  139.29   12.80
  -4   4   7  150.08    9.60
  -4  -4   7  136.29   21.10
  -5   4   7   68.59    8.20
   5  -4   7   57.29    8.90
  -5  -4   7   59.89   22.00
   5   4   7   67.09   12.30
   6  -4   7  141.89   17.60
  -6   4   7  122.69   18.60
   6   4  -7  130.19   26.90
   6   4  -7  151.18   18.10
  -6   4   7  177.18   11.40
   6  -4   7  167.98   34.50
   6   4   7  147.99   24.80
  -7   4   7  103.49   13.10
   7   4  -7   86.89   11.40
   7  -4   7   87.89   31.80
  -7   4   7   81.69   12.30
   7   4  -7   71.49   19.30
   7  -4   7   87.19   13.60
  -7  -4   7   79.39   25.40
   7   4   7   67.59   14.70
   7  -4  -7   50.49   26.10
   8  -4   7 1709.13   96.79
   8   4  -7 1563.84   77.29
   8  -4   7 1641.14   77.59
  -8   4   7 1433.56   71.59
  -8   4   7 1536.75   74.39
   8   4   7 1488.75   78.29
   8  -4  -7 1726.23   76.09
   8  -4  -7 1618.94   86.59
  -8  -4   7 1677.03   85.59
   9   4  -7  462.35   26.20
   9  -4   7  503.95   48.80
   9   4  -7  423.76   36.20
   9  -4   7  456.65   47.50
  -9  -4   7  484.65   56.19
   9  -4  -7  462.95   36.10
   9  -4  -7  488.95   43.00
   9   4   7  450.35   30.80
 -10   4   7  185.98   23.90
  10   4  -7  158.58   16.90
  10   4  -7  143.89   21.40
  10  -4   7  194.78   31.60
  10  -4  -7  183.48   30.70
  10   4   7  154.78   20.60
  11  -4   7  436.96   44.30
  11   4  -7  468.55   25.50
 -11   4   7  418.56   27.60
  11  -4  -7  486.85   34.50
  11   4   7  457.05   28.20
 -12   4   7   62.79   12.50
  12   4  -7   47.60    9.70
  12  -4   7   30.30   21.20
  12  -4  -7   35.50   16.40
  12   4   7   63.39   11.60
 -13   4   7  160.78   16.10
  13   4  -7  141.09   14.50
  13  -4   7   80.19   19.90
  13  -4  -7  116.39   21.70
  13   4   7   93.49   14.90
   0  -5   7   28.00   10.80
   0  -5   7   30.00    6.10
   0   5   7   49.50    7.30
   1  -5   7 6098.19  280.97
   1  -5   7 6444.75  281.67
  -1   5   7 6789.22  279.67
  -1  -5   7 6609.44  282.27
   1   5   7 6661.83  279.57
  -1  -5   7 6513.65  280.17
   2  -5   7 2163.88   96.79
  -2   5   7 2257.17   95.69
  -2  -5   7 2209.58  100.99
   3  -5   7 2045.90   87.89
  -3   5   7 2066.59   86.39
   3   5   7 1864.51   86.19
  -3  -5   7 1989.40   93.29
  -4   5   7  824.42   36.00
   4  -5   7  788.22   38.70
  -4  -5   7  789.52   53.99
  -5   5   7  191.08   29.70
   5  -5   7  202.68   40.90
  -5   5   7  150.68   10.90
   5   5  -7  131.19   17.30
   5  -5   7  141.79   16.70
  -5   5   7  120.79   15.20
   5   5   7  152.48   20.90
  -5  -5   7  176.08   30.00
  -5  -5   7  167.58   28.30
   6  -5   7  999.00   47.90
   6   5  -7  953.40   45.70
  -6   5   7  983.30   45.30
  -6   5   7  961.00   43.60
   6  -5   7 1025.90   70.49
  -6   5   7  934.91   52.49
   6  -5  -7  811.42   78.29
   6   5   7  938.01   50.09
  -6  -5   7 1056.79   65.69
   7   5  -7  195.18   35.80
  -7   5   7  173.88   22.00
   7  -5   7  241.18   38.90
  -7   5   7  210.78   18.80
   7  -5   7  147.09   25.30
  -7   5   7  178.88   16.30
   7   5  -7  182.88   18.20
   7   5   7  204.58   25.80
  -7  -5   7  199.28   34.50
   7  -5  -7  184.98   32.40
   8   5  -7    7.70    8.30
   8   5  -7  -21.70   29.10
   8  -5   7   18.20   21.90
   8  -5   7   78.49   35.10
  -8   5   7   19.30   11.80
  -8   5   7   26.30   15.00
  -8   5   7   14.10   17.10
   8  -5  -7   14.30   22.70
   8  -5  -7   27.70   19.30
   8   5   7   -1.40   13.40
  -8  -5   7   40.00   35.60
   9  -5   7  796.32   61.79
   9   5  -7  777.32   37.40
  -9   5   7  729.03   40.90
   9   5   7  777.62   40.80
   9  -5  -7  801.42   50.29
  10  -5   7   67.19   32.00
  10   5  -7   48.20    9.10
 -10   5   7   24.30   13.40
  10  -5  -7   74.19   22.50
  10   5   7   43.00   12.10
  11  -5   7  198.78   34.10
  11   5  -7  231.18   17.50
 -11   5   7  238.08   27.10
  11   5   7  216.68   21.90
  11  -5  -7  205.28   31.50
  12   5  -7  159.78   15.80
  12  -5   7  116.39   24.90
 -12   5   7  146.29   20.00
  12   5   7  159.88   18.50
  12  -5  -7  158.48   27.50
   0  -6   7   88.59   14.40
   0  -6   7   73.69   12.60
   0   6   7   95.19    7.80
   1  -6   7  429.46   32.10
   1  -6   7  432.96   23.80
  -1   6   7  426.46   20.40
   1   6   7  421.96   20.30
  -1  -6   7  452.35   33.60
  -2   6   7  207.98   11.70
   2  -6   7  208.18   29.90
   2  -6   7  204.88   16.30
   2   6   7  200.78   11.50
  -2  -6   7  229.88   33.60
   3  -6   7  714.43   36.10
  -3   6   7  737.33   33.20
  -3  -6   7  749.62   50.09
  -4   6   7  388.26   22.20
  -4   6   7  431.16   20.30
   4   6  -7  398.26   24.20
   4  -6   7  426.66   25.30
  -4  -6   7  383.66   51.99
   5  -6   7  609.84   33.60
   5   6  -7  458.25   53.59
   5  -6   7  722.73   72.39
  -5   6   7  539.65   39.90
  -5   6   7  611.14   28.00
  -5   6   7  576.44   29.40
   5   6  -7  618.44   31.20
   5   6   7  559.84   40.50
  -5  -6   7  668.83   61.49
  -6   6   7  382.46   22.50
   6  -6   7  361.56   67.89
  -6   6   7  383.86   33.00
   6   6  -7  361.16   22.90
   6   6  -7  399.76   49.00
   6   6   7  397.36   31.30
   7  -6   7   54.09   19.50
  -7   6   7   42.00   12.80
   7   6  -7   58.99    9.20
  -7   6   7   50.69   22.00
  -7   6   7   51.49   12.00
   7  -6  -7   69.89   18.80
   7  -6  -7   84.19   34.30
  -7  -6   7  100.39   40.60
   8  -6   7  206.58   31.60
  -8   6   7  275.47   26.80
   8  -6   7  243.98   44.50
   8   6  -7  280.27   17.90
  -8   6   7  228.48   26.10
  -8   6   7  278.67   19.60
   8  -6  -7  272.97   29.60
   8  -6  -7  247.68   42.00
   8   6   7  262.57   25.30
  -8  -6   7  175.68   49.10
  -9   6   7  210.78   23.30
   9   6  -7  198.68   16.50
   9  -6   7  229.48   40.40
   9   6   7  220.48   23.10
   9  -6  -7  299.37   46.90
  10   6  -7   36.90    8.20
 -10   6   7   42.10   14.10
  10  -6   7   14.10   35.10
  10   6   7   26.80   12.30
  10  -6  -7   45.20   25.40
 -11   6   7   45.20   13.70
  11   6  -7   49.30    9.30
  11  -6   7   59.69   28.10
  11  -6  -7   46.00   24.50
  11   6   7   38.30   12.10
  12   6  -7   23.50    7.80
 -12   6   7   18.40   10.60
  12  -6   7   25.10   23.30
  12   6   7    5.00    9.70
  12  -6  -7   53.99   19.20
   0  -7   7  476.45   28.80
   0   7   7  484.55   22.90
   0  -7   7  497.65   37.80
   1  -7   7  586.84   40.30
   1  -7   7  537.35   30.80
  -1   7   7  579.34   26.20
  -1  -7   7  603.64   43.20
   1   7   7  535.25   25.90
  -2   7   7  148.49   14.50
   2  -7   7  182.38   19.10
  -2   7   7  177.18   10.80
   2  -7   7  133.99   21.90
   2   7   7  161.78   10.90
  -2  -7   7  212.78   39.60
   3   7  -7 1207.68   72.69
  -3   7   7 1449.55   63.59
   3   7  -7 1399.56   64.29
  -3   7   7 1511.65   62.79
   3  -7   7 1549.94   66.39
  -3   7   7 1371.06   70.29
  -3   7  -7 1403.66   68.59
   3   7   7 1375.56   65.79
  -3  -7   7 1580.24   80.09
  -4   7   7   93.69   12.40
   4  -7   7   85.09   14.00
   4   7  -7   57.39   22.10
   4  -7   7   16.30   52.29
  -4   7   7  107.59   10.20
   4   7  -7   86.59   10.90
  -4   7   7   99.79   19.10
  -4   7  -7   80.49   18.00
   4   7   7   70.09   14.10
  -4  -7   7   29.00   32.90
  -4  -7   7   92.19   35.60
  -5   7   7  449.46   35.20
   5   7  -7  520.55   26.90
   5   7  -7  437.46   44.00
   5  -7   7  515.45   35.70
  -5   7   7  469.45   25.70
   5  -7   7  537.05   75.49
   5   7   7  476.05   38.90
  -5  -7   7  610.84  101.29
   6  -7   7  473.05   38.70
  -6   7   7  478.05   25.50
   6   7  -7  453.65   31.80
   6  -7   7  500.85   78.69
   6   7  -7  466.35   47.70
  -6   7   7  481.75   50.39
   6   7   7  447.66   36.10
  -6  -7   7  546.05   82.99
   7  -7   7  184.38   29.60
   7  -7   7  209.18   49.00
  -7   7   7  176.08   26.40
  -7   7   7  150.18   21.10
  -7   7   7  172.08   16.30
   7   7  -7  182.98   15.70
   7   7   7  205.28   26.90
  -7  -7   7  167.88   55.29
   7  -7  -7  194.38   26.70
   8   7  -7  541.35   26.80
  -8   7   7  499.85   27.50
   8  -7   7  512.15   71.59
  -8   7   7  486.95   33.40
   8  -7  -7  455.75   61.79
   8   7   7  529.95   33.20
  -9   7   7  226.48   24.30
   9   7  -7  265.57   17.40
   9  -7   7  175.58   44.60
   9   7   7  264.67   25.00
   9  -7  -7  263.37   51.39
  10   7   7  386.06   26.80
  10   7   7  361.46   27.60
 -11   7   7  118.39   18.40
  11   7  -7   99.89   12.70
 -11   7  -7   64.09   14.30
  11  -7  -7  107.79   25.40
  11   7   7  156.08   19.30
  12   7  -7  177.08   13.20
  12  -7   7  105.09   26.20
 -12   7   7  171.38   16.00
 -12   7  -7  149.19   16.60
   0   8  -7  942.51   52.19
   0   8   7  946.61   45.30
   0   8   7  934.41   58.49
   0  -8   7 1074.19   60.49
   0   8   7 1012.30   43.90
  -1   8   7   53.19    8.80
  -1   8   7   18.30   24.40
   1  -8   7   44.60   15.90
   1   8  -7   52.09   11.40
   1  -8   7   49.00   24.60
   1   8  -7   31.30   17.40
  -1   8   7   48.70    7.90
  -1  -8   7   35.30   26.30
  -1   8  -7   80.09   15.70
   1   8   7   57.19    9.90
   1   8   7   63.89    9.80
   2  -8   7  169.38   29.10
  -2   8   7  144.19   22.60
  -2   8   7  185.08   11.70
   2   8  -7  123.39   17.70
   2  -8   7  199.88   25.70
   2   8  -7  209.48   29.30
  -2   8   7  132.79   14.40
  -2  -8   7  192.28   56.19
   2   8   7  165.38   13.40
  -2   8  -7  132.59   17.70
  -2   8  -7  127.59   22.60
  -2  -8   7  127.19   31.90
   2   8   7  181.48   18.30
  -3   8   7  377.46   36.50
   3  -8   7  444.16   31.60
   3  -8   7  497.75   73.99
   3   8  -7  414.96   25.30
   3  -8   7  368.76   54.09
  -3   8   7  375.96   21.90
  -3   8   7  405.46   20.80
   3   8   7  395.06   25.70
  -3   8  -7  391.46   31.10
  -3  -8   7  411.76   65.89
  -3  -8   7  529.25   59.99
  -4   8   7  154.28   13.30
   4  -8   7  230.58   62.09
   4  -8   7  132.49   19.80
  -4   8   7  138.99   20.30
   4   8  -7  163.68   16.80
   4   8  -7  112.09   20.70
  -4   8   7  159.08   13.90
  -4  -8   7  219.28   35.90
  -4   8  -7  144.69   25.50
   4   8   7  150.28   15.80
  -5   8   7  765.62   35.90
   5   8  -7  709.63   48.10
   5  -8   7  771.02   49.30
   5   8  -7  747.83   38.70
   5  -8   7  645.34   94.59
   5   8   7  733.83   39.30
  -5  -8   7  784.52   94.59
   6   8  -7  112.59   14.00
  -6   8   7  128.79   18.60
   6   8  -7  118.39   22.50
  -6   8   7  109.79   14.00
   6  -8   7   76.69   29.80
   6  -8   7   47.20   55.19
  -6   8   7  108.79   17.50
   6   8   7  153.18   20.50
   6  -8  -7  103.39   26.60
  -6  -8   7   26.60   64.89
  -6   8  -7  101.89   17.40
  -7   8   7  357.46   21.00
  -7   8   7  328.37   28.60
   7  -8   7  216.68   59.59
   7   8  -7  354.46   20.60
  -7   8  -7  333.67   29.20
   7  -8  -7  384.06   58.59
   7   8   7  370.46   26.10
  -8   8   7  130.19   22.70
   8   8  -7  131.49   13.70
   8  -8   7   34.90   47.20
  -8   8   7  142.69   14.80
   8   8   7  124.79   14.30
  -8   8  -7  132.19   17.30
  -9   8   7   79.39   13.90
   9  -8   7   81.49   44.70
   9   8  -7   72.29   12.90
  -9   8  -7   77.99   13.90
   9   8   7   76.79   12.90
   9  -8  -7   13.50   36.90
  10   8  -7   79.79   13.40
  10  -8   7   20.70   38.50
 -10   8   7   70.89   13.60
  10  -8  -7   20.20   30.50
 -10   8  -7   62.79   13.50
  11   8  -7   45.30    7.60
 -11   8   7   45.80   11.70
  11  -8   7   50.49   32.10
  11  -8  -7    1.20   37.10
 -11   8  -7   40.50   11.60
   0   9   7   97.59   12.50
   0   9   7  120.49   23.10
   0   9   7   94.49   13.30
   0   9  -7  128.09   26.60
   0   9  -7   99.79   16.30
   0   9  -7   61.69   12.60
   1   9  -7   88.19   12.30
   1   9  -7  119.39   16.80
  -1   9   7  114.69   13.70
  -1   9   7  143.19   12.30
  -1   9   7  114.39   21.50
  -1   9  -7  117.29   16.60
   1   9   7  121.59   14.80
  -1   9  -7  126.99   21.20
  -1   9  -7  113.49   28.90
   1   9   7   84.19   26.10
   1   9   7  136.49   14.60
   2   9  -7  143.19   20.20
  -2   9   7  143.49   15.20
  -2   9   7  179.68   32.70
  -2   9   7  178.08   14.30
   2   9  -7  189.88   27.90
   2  -9   7  178.38   39.30
  -2   9  -7  208.78   23.20
   2   9   7  138.39   29.00
  -2  -9   7  157.08   42.40
   2   9   7  187.88   17.00
  -2   9  -7  207.58   26.40
  -3   9   7  182.58   30.20
  -3   9   7  180.68   15.50
   3   9  -7  177.78   19.50
   3   9  -7  173.28   29.00
   3  -9   7  194.88   45.60
  -3   9   7  176.38   14.80
  -3   9  -7  177.28   26.30
  -3   9  -7  132.39   23.80
   3   9   7  188.68   19.30
  -3  -9   7  233.08   42.80
  -3  -9   7  187.48   48.80
  -4   9   7 1417.96   62.59
  -4   9   7 1463.45   61.89
   4   9  -7 1332.07   68.09
   4  -9   7 1333.27   77.39
   4   9  -7 1447.46   63.49
  -4   9   7 1384.76   66.99
   4  -9   7 1018.10  129.29
   4  -9   7 1367.96  106.29
   4   9   7 1437.76   65.39
  -4  -9   7 1300.27  121.19
  -4   9  -7 1386.06   65.49
   5  -9   7  118.29   64.79
   5   9  -7  155.08   20.00
   5  -9   7  199.58   75.19
  -5   9   7  186.48   28.30
  -5   9   7  136.79   19.80
   5   9  -7  156.08   15.70
  -5   9   7  180.98   14.60
   5  -9   7   99.99   34.70
  -5   9  -7  196.78   24.40
   5  -9  -7  107.99   30.20
   5   9   7  154.88   19.00
  -5  -9   7  112.89   76.29
  -6   9   7   55.89    9.60
  -6   9   7   72.49   16.80
   6   9  -7   75.39   18.90
   6  -9   7   11.20   58.49
   6   9  -7   81.89   13.30
  -6   9  -7   69.39   14.40
   6   9   7   87.69   12.00
  -7   9   7  886.01   42.00
   7   9  -7  923.01   41.70
  -7   9   7  911.41   46.80
   7   9   7  829.32   44.10
  -7   9  -7  909.01   45.40
  -8   9   7   74.99   15.10
   8  -9   7   17.10   50.89
   8   9  -7   64.39    8.60
  -8   9   7   68.39   10.00
   8   9   7   87.59   13.70
   9   9  -7  240.58   17.40
  -9   9   7  213.48   23.90
  -9   9  -7  249.58   23.70
  10   9  -7   15.40    7.90
 -10   9   7  -15.70   12.10
  10  -9   7   51.39   37.30
 -10   9  -7   -2.80   11.30
   0  10   7   46.70    9.10
   0  10   7   58.39   13.40
   0 -10   7  -23.80   51.59
   0  10  -7   49.00   15.20
  -1  10   7  384.66   20.70
   1  10  -7  334.37   30.50
  -1  10   7  350.96   34.80
  -1  10   7  350.46   23.50
   1 -10   7  363.46   55.09
   1  10   7  362.06   52.29
   1  10   7  358.16   20.70
  -1 -10   7  369.56   59.69
  -1  10  -7  349.07   29.40
   2  10  -7   45.80   15.70
  -2  10   7   28.70   12.40
  -2  10   7   49.60   18.80
   2 -10   7   -1.80   57.19
  -2  10   7   35.40    7.90
  -2 -10   7   49.00   61.49
   2  10   7   37.20   24.40
  -2  10  -7   56.19   14.80
   2  10   7   51.59    9.00
  -2  10  -7   54.49   39.90
  -3  10   7  307.87   17.80
   3 -10   7  288.67   67.89
   3  10  -7  247.78   28.90
  -3  10   7  245.38   22.80
  -3  10   7  298.77   31.80
  -3  10  -7  209.38   44.10
   3  10   7  219.98   41.90
   3  10   7  289.47   19.30
  -3  10  -7  318.57   26.50
  -3 -10   7  284.97   78.29
   4  10  -7  570.64   36.80
   4  10  -7  538.95   29.30
  -4  10   7  588.74   28.30
   4 -10   7  446.76   85.99
  -4  10   7  566.34   36.90
  -4  10   7  565.44   32.90
   4  10   7  557.54   29.60
  -4  10  -7  603.04   34.50
   5  10  -7  453.75   25.70
  -5  10   7  482.85   24.80
  -5  10   7  453.15   33.00
   5  10  -7  466.55   35.30
   5  10   7  465.65   26.40
  -5  10  -7  496.15   30.80
  -6  10   7  626.24   36.20
   6  10  -7  586.14   29.90
   6  10  -7  650.23   39.50
  -6  10   7  594.64   29.80
  -6  10  -7  616.54   35.00
   6  10   7  525.15   31.60
  -7  10   7   46.50    9.00
   7  10  -7   30.10    8.60
  -7  10   7   54.29   15.00
   7  10   7   49.40   13.20
  -7  10  -7   55.49   13.30
  -8  10   7  451.15   30.40
  -8  10  -7  456.05   30.00
   9 -10   7   26.10   41.10
  -9  10   7   69.49   14.20
  -9  10  -7   76.99   13.00
  10 -10   7   -1.80   39.30
 -10  10   7   60.09   11.50
 -10  10  -7   57.69   10.50
   0  11   7    4.90    7.20
   0  11   7   -5.20   19.00
   0  11  -7   -8.20   12.80
   0 -11   7  -26.80   74.79
  -1  11   7  358.76   20.60
   1  11  -7  355.16   28.50
   1 -11   7  379.36   79.99
  -1  11   7  388.36   33.40
  -1  11   7  327.67   31.50
   1  11   7  369.26   20.80
  -1  11  -7  384.76   38.00
   1  11   7  427.96   35.80
  -1  11  -7  375.36   28.30
  -1 -11   7  259.17   83.59
  -2  11   7 1030.10   45.70
   2  11  -7 1048.60   51.29
  -2  11   7  956.40   52.59
   2  11   7  965.10   45.70
  -2  11  -7 1052.49   50.19
   2  11   7  988.30   54.69
  -2  11  -7  940.91   59.09
  -3  11   7   52.99    8.70
   3  11  -7   55.19   15.30
  -3  11   7   69.49   16.70
  -3  11  -7   59.49   25.10
   3  11   7   58.29    8.70
  -3  11  -7   48.00   14.60
  -4  11   7  354.96   29.70
   4  11  -7  331.87   28.70
  -4  11   7  318.77   19.00
  -4  11  -7  354.56   28.00
   4  11   7  316.37   20.90
  -5  11   7  354.46   21.50
  -5  11   7  429.36   31.70
   5  11  -7  376.66   31.30
   5  11   7  402.66   23.10
  -5  11  -7  379.06   28.00
  -6  11   7   53.89   16.00
   6 -11   7   53.69   69.39
   6  11  -7   56.09   16.90
  -6  11   7   66.19    9.20
  -6  11  -7   38.80   13.10
  -7  11   7  145.89   24.20
  -7  11   7  126.59   13.70
  -7  11  -7  138.49   22.70
   8 -11   7   35.40   44.90
  -8  11   7   35.80   14.70
  -8  11  -7   47.80   13.00
   9 -11   7  -42.60   43.00
  -9  11   7  -19.50   12.20
  -9  11  -7   -1.40   11.10
   0  12  -7  331.07   25.80
   0  12   7  312.67   33.20
   0  12   7  321.87   19.10
   1  12  -7   83.29   15.50
  -1  12   7  159.58   26.30
  -1  12   7  115.29   12.20
   1  12   7  102.09   19.10
   1  12   7   78.29   13.00
  -1  12  -7  119.49   21.30
   2  12  -7   64.49   15.10
  -2  12   7   76.69   12.30
  -2  12   7   63.39   17.50
   2  12   7   85.99   13.60
  -2  12  -7   87.89   14.80
   3  12  -7  204.58   23.90
  -3  12   7  219.68   15.10
  -3  12   7  234.28   27.40
  -3  12  -7  219.58   22.60
  -3  12  -7  221.78   35.60
   3  12   7  197.68   17.50
  -4  12   7   41.90   15.90
  -4  12   7   24.40    7.70
   4  12  -7   35.30   13.90
  -4  12  -7   31.00   12.50
   5  12  -7   27.30   18.60
  -5  12   7   22.70    8.40
  -5  12   7   45.50   26.00
  -6  12   7  129.19   14.00
  -6  12   7  153.38   22.20
  -6  12  -7  187.38   23.60
  -7  12   7   18.10   13.00
  -7  12  -7   26.00   13.30
  -8  12   7  125.69   18.40
  -8  12  -7  157.28   18.50
   0  13  -7  283.87   24.60
   0  13   7  245.58   17.70
  -1  13   7  161.28   14.70
   1  13  -7  146.79   21.10
   1  13   7  161.08   16.30
  -1  13  -7  169.08   21.20
  -2  13   7  206.08   33.20
  -2  13   7  251.97   16.30
   2  13   7  185.58   19.10
  -2  13  -7  217.78   27.10
   3  13  -7  184.68   24.90
  -3  13   7  199.28   26.20
  -3  13   7  140.19   15.10
  -3  13  -7  218.28   22.70
   4  13  -7   11.10   14.90
  -4  13   7   32.10   16.00
  -4  13   7   51.89    8.60
  -4  13  -7   31.00   13.50
  -5  13   7   40.40    8.40
   5  13  -7   48.10   15.90
  -5  13   7   40.80   15.80
  -5  13  -7   54.49   13.00
  -6  13   7   76.49   14.50
  -6  13  -7   84.59   13.00
  -7  13   7   37.00   11.90
  -7  13  -7   42.40   10.40
   0  14   7   90.79   12.50
   0  14  -7  119.69   15.10
   1  14  -7   46.20   13.80
  -1  14   7   45.30   16.10
  -1  14  -7   43.40   13.30
  -2  14   7   75.29   16.90
  -2  14   7   67.19    9.70
   2  14  -7   76.89   14.30
  -2  14  -7   88.29   14.70
  -3  14   7   19.80   14.90
   3  14  -7   -6.60   13.10
  -3  14   7   -2.50    8.10
  -3  14  -7    8.10   12.50
   4  14  -7  202.18   23.20
  -4  14   7  188.28   22.00
  -4  14  -7  187.28   20.90
  -5  14   7  211.58   19.80
  -5  14  -7  195.88   19.80
   0  15  -7  504.45   29.00
   1  15  -7   51.09   12.40
  -1  15  -7   59.39   11.60
   2  15  -7   25.80   11.60
  -2  15  -7   35.40   11.10
   0   0   8 1280.47   56.99
   1   0   8  539.95   25.60
  -1   0   8  524.65   27.80
  -2   0   8  375.46   21.70
   2   0   8  372.76   21.00
   3   0   8    4.30    5.40
  -4   0   8 1729.03   82.19
   4   0   8 1863.51   80.59
  -4   0   8 1856.51   80.19
  -5   0   8  514.45   32.30
   5   0   8  540.55   28.50
  -5   0   8  559.54   26.50
  -6   0   8  319.67   25.80
  -6   0   8  296.57   16.80
   6   0  -8  291.67   40.00
   6   0   8  299.67   22.50
  -7   0   8  296.07   26.70
   7   0  -8  276.47   34.30
   7   0   8  330.67   49.80
   7   0   8  344.97   35.20
   7   0   8  312.17   26.50
   8   0  -8  106.29   16.60
   8   0  -8  104.89   18.90
   8   0   8   89.69   24.20
   8   0   8   82.59   20.30
   8   0   8  166.58   33.30
   8   0  -8   90.99   19.30
  -8   0   8   94.99   16.20
   9   0   8  233.48   33.30
   9   0  -8  170.58   29.70
   9   0   8  263.67   42.80
   9   0   8  196.48   35.70
   9   0  -8  208.98   25.10
  10   0  -8   27.80   13.50
  10   0  -8   28.90   16.70
  10   0   8    7.20   28.30
  10   0   8   29.30   19.30
  11   0  -8   24.90   13.00
  11   0   8    1.70   27.10
  11   0  -8    8.20   16.60
  11   0   8   -6.10   17.70
  12   0  -8  131.89   19.80
  12   0   8  118.69   19.60
  12   0   8  138.59   29.70
  12   0  -8  136.79   22.20
  13   0   8  313.87   28.10
 -13   0   8  320.27   23.70
  13   0  -8  355.76   34.50
   0   1   8  204.28   15.60
   0  -1   8  201.78   12.70
   1  -1   8 2700.83  116.19
  -1   1   8 2658.33  116.89
   1   1   8 2637.14  116.19
  -1  -1   8 2685.13  115.99
  -2   1   8   45.30    9.20
   2   1   8   56.89    9.50
  -2  -1   8   51.79   11.50
  -2  -1   8   44.30    9.20
   3  -1   8  419.46   22.20
  -3   1   8  436.86   22.90
  -3  -1   8  406.86   24.40
  -3  -1   8  438.46   30.00
   3   1   8  452.45   22.60
   4  -1   8  110.19   11.90
  -4   1   8  107.09   11.50
  -4   1   8  124.09   17.10
   4   1   8  110.59   13.00
  -4  -1   8  109.59   14.90
  -4  -1   8   86.39   15.40
  -5   1   8  264.27   15.40
  -5   1   8  275.17   21.20
   5  -1   8  261.37   18.10
  -5  -1   8  293.07   27.40
  -5  -1   8  269.27   17.50
   5   1   8  248.88   19.60
   6  -1   8 1064.19   68.69
  -6   1   8 1111.09   49.50
  -6   1   8 1152.28   52.89
   6  -1   8 1117.69   52.69
   6   1  -8 1106.99   62.89
   6   1   8 1152.28   53.79
  -6  -1   8 1125.39   55.89
   6   1   8 1029.20   57.49
  -6  -1   8 1109.19   49.80
   6  -1  -8 1145.19   65.59
   7   1  -8  831.22   51.09
   7  -1   8  930.61   56.99
   7  -1   8  888.81   60.29
   7   1  -8  785.42   47.30
  -7   1   8  904.31   44.00
   7  -1   8  966.20   46.00
  -7   1   8  924.91   41.20
   7   1   8  932.01   48.00
   7   1   8  832.42   68.19
   7  -1  -8  863.61   53.19
  -7  -1   8  979.90   48.10
   7   1   8  865.71   50.19
   8   1  -8  419.36   33.60
   8  -1   8  416.16   44.30
   8  -1   8  387.56   34.90
   8   1  -8  396.46   30.50
   8  -1   8  378.26   49.20
   8  -1  -8  414.16   35.70
   8   1   8  335.07   56.69
   8   1   8  417.36   35.50
  -8  -1   8  448.06   34.80
   9   1  -8   41.70   15.10
   9  -1   8   76.69   27.90
   9  -1   8    5.30   29.00
   9  -1   8   46.40   24.90
   9   1  -8   38.00   14.60
   9  -1  -8   12.40   23.60
   9   1   8   31.80   33.20
   9  -1  -8   56.89   15.80
   9   1   8   39.10   16.20
  -9  -1   8   36.30   22.30
  10   1  -8  820.52   45.00
  10   1  -8  853.91   44.40
  10  -1   8  827.82   54.69
  10  -1   8  849.52   55.89
  10  -1  -8  789.62   53.39
  10   1   8  868.11   47.70
  10   1   8  874.21   60.59
  10  -1  -8  910.71   46.10
  11  -1   8   35.80   22.40
  11   1  -8   43.50   13.80
  11  -1   8   45.90   24.40
  11   1  -8   33.00   13.80
  11  -1  -8   62.59   14.40
  11  -1  -8   68.59   29.70
  11   1   8  108.69   43.00
  11   1   8   29.00   15.30
  12   1  -8  408.56   30.50
  12  -1   8  413.76   39.10
  12   1  -8  341.07   28.60
  12   1   8  419.16   30.70
  12  -1  -8  421.56   27.10
  12  -1  -8  387.46   48.00
  13  -1   8   -0.80   17.50
  13   1  -8   -2.60   14.10
  13   1  -8   37.30   15.40
 -13   1   8   15.10   10.60
  13  -1   8  -41.00   32.70
  13   1   8   12.40   12.00
  13  -1  -8   13.40   12.60
   0   2   8 2278.77  101.69
   0  -2   8 2350.06  100.99
   1  -2   8   33.80    5.30
  -1  -2   8   41.00    9.90
   1   2   8   34.90    8.60
   1   2   8   51.69    8.50
  -1  -2   8   27.40    5.50
   2  -2   8  716.33   32.80
  -2   2   8  733.53   33.30
   2   2   8  639.64   34.60
   3  -2   8  185.48   13.20
  -3   2   8  185.08   13.10
   3   2   8  171.98   18.40
  -3  -2   8  231.38   26.50
   3   2   8  178.08   14.50
  -3  -2   8  178.18   17.70
   4  -2   8 1006.20   47.00
  -4   2   8 1039.50   45.90
   4   2   8  959.30   49.50
   4   2   8 1069.49   47.90
  -4  -2   8 1029.80   54.39
  -5   2   8  476.75   26.60
   5  -2   8  453.25   25.40
  -5   2   8  465.95   22.70
  -5  -2   8  453.65   35.10
   5   2   8  475.55   27.20
  -5  -2   8  468.45   25.70
   6   2  -8  410.76   38.10
   6   2  -8  346.57   29.00
  -6   2   8  384.86   20.20
   6  -2   8  444.06   47.50
  -6   2   8  408.66   24.30
   6  -2   8  395.36   24.70
  -6  -2   8  405.56   35.10
   6  -2  -8  422.36   49.50
   6   2   8  359.66   31.90
   6   2   8  435.46   28.60
  -7   2   8  242.08   15.80
   7  -2   8  250.47   43.00
  -7   2   8  206.08   29.00
   7   2  -8  242.58   23.80
   7  -2   8  228.78   33.90
   7   2  -8  268.07   30.80
   7  -2   8  219.48   23.20
   7  -2  -8  239.68   36.10
   7   2   8  243.58   31.40
   7   2   8  207.78   28.60
   7   2   8  248.38   46.30
  -7  -2   8  252.77   32.00
   8   2  -8  151.48   28.10
   8  -2   8  184.88   31.80
   8   2  -8  148.69   21.00
   8  -2   8  161.08   34.90
   8  -2   8  141.29   20.10
   8   2   8  182.78   43.70
  -8  -2   8  163.48   23.30
   8  -2  -8  181.28   31.40
   8   2   8  131.19   18.80
   9   2  -8  613.04   37.10
   9  -2   8  631.64   54.29
   9   2  -8  551.44   33.90
   9  -2   8  674.83   51.79
   9  -2   8  507.65   56.39
  -9  -2   8  616.14   49.90
   9   2   8  625.84   37.70
   9  -2  -8  642.34   38.80
   9   2   8  684.13   64.59
   9  -2  -8  661.23   49.10
  10   2  -8  207.78   21.00
  10  -2   8  264.97   38.90
  10  -2   8  175.38   32.00
  10   2  -8  217.18   25.10
  10   2   8  254.27   25.40
  10   2   8  317.67   61.69
  10  -2  -8  245.48   25.40
  11   2  -8  106.29   18.10
  11   2  -8   68.49   15.30
  11  -2   8   59.89   23.80
  11  -2   8   25.00   35.10
  11   2   8   42.80   13.90
  11  -2  -8   66.29   15.00
  12  -2   8  -16.70   21.40
  12   2  -8   21.40   15.20
  12  -2   8   50.29   26.70
 -12   2   8   49.99   14.30
  12   2  -8   31.00   12.10
  12  -2  -8   39.80   13.20
  12   2   8   31.30   12.90
  13  -2   8  103.89   24.60
  13  -2   8   95.09   23.90
 -13   2   8  148.09   16.40
  13   2  -8  135.69   20.20
  13   2   8  134.19   17.90
  13  -2  -8  128.19   19.40
   0  -3   8  179.68   12.40
   0   3   8  182.98   14.30
   1  -3   8 2408.66  123.99
  -1   3   8 3045.90  122.09
  -1  -3   8 2915.01  121.89
   1   3   8 2712.23  123.89
  -1  -3   8 2928.31  123.89
   2  -3   8 2826.42  121.49
  -2   3   8 2906.71  121.09
  -2  -3   8 2659.73  123.89
   2   3   8 2756.62  121.89
  -3   3   8  999.30   43.30
   3  -3   8  972.40   44.20
   3   3   8 1005.60   45.00
   3   3   8  884.41   45.30
  -3  -3   8  928.91   52.39
   4  -3   8   87.39   11.90
  -4   3   8   71.09    9.10
   4   3   8   65.29   12.50
   4   3   8  104.49   15.90
  -4  -3   8   85.59   19.10
  -5   3   8   35.50    6.20
   5  -3   8   37.80    8.70
   5   3   8   42.10   11.70
  -5  -3   8   59.19   20.10
  -6   3   8  669.53   36.60
   6  -3   8  672.63   35.80
   6   3  -8  659.43   36.20
   6  -3   8  698.23   55.49
  -6   3   8  707.53   32.00
   6   3  -8  706.03   47.40
   6   3   8  717.03   39.90
   6  -3  -8  623.94   58.89
   6   3   8  717.33   41.00
  -6  -3   8  710.23   47.40
   7  -3   8  346.57   45.70
   7   3  -8  256.97   33.60
   7  -3   8  202.08   42.00
  -7   3   8  262.07   24.50
  -7   3   8  256.57   17.00
   7  -3   8  254.77   24.30
   7   3  -8  266.67   21.70
   7  -3  -8  276.67   39.20
   7   3   8  288.47   46.50
   7   3   8  270.27   27.40
  -7  -3   8  312.57   53.69
   8  -3   8  410.36   67.09
  -8   3   8  296.37   29.30
   8  -3   8  273.97   32.40
   8  -3   8  249.58   49.80
   8   3   8  298.87   31.60
  -8  -3   8  325.47   42.30
   9  -3   8  589.24   67.59
   9  -3   8  647.04   53.79
   9   3  -8  597.74   32.90
   9   3  -8  601.54   37.40
   9  -3   8  602.74   51.89
   9  -3  -8  653.43   40.40
   9   3   8  646.54   36.40
  -9  -3   8  609.44   56.09
   9  -3  -8  644.94   49.00
  10  -3   8  473.15   45.30
  10   3  -8  434.26   32.30
  10   3  -8  475.25   27.10
  10  -3  -8  533.55   33.90
  10   3   8  450.15   31.20
  11   3  -8   10.40   16.40
  11  -3   8   37.50   22.90
 -11   3   8   32.10   14.60
  11   3  -8   25.40    9.90
  11  -3   8  -33.40   36.90
  11   3   8   38.40   12.10
  11  -3  -8   39.20   15.10
 -12   3   8  159.68   19.30
  12  -3   8  118.89   23.20
  12   3  -8  151.18   17.80
  12  -3   8   71.39   33.50
  12  -3  -8  135.99   22.80
  12   3   8  149.19   20.40
  13  -3   8   61.69   20.80
 -13   3   8   88.69   15.40
  13  -3   8   75.59   30.10
  13   3  -8   85.29   11.30
  13   3   8   98.49   15.10
  13  -3  -8   95.89   14.70
   0   4   8 1811.92   76.19
   0  -4   8 1675.23   78.49
   0  -4   8 1702.23   76.29
  -1   4   8 4410.76  185.58
   1  -4   8 4052.49  186.98
   1  -4   8 4654.13  186.28
  -1  -4   8 4100.49  185.68
  -1  -4   8 4203.78  187.88
   1   4   8 4399.26  185.78
  -2   4   8  953.10   41.30
   2  -4   8  924.61   42.40
   2  -4   8  862.71   46.30
   2   4   8  934.01   42.20
  -2  -4   8  887.91   48.40
   3  -4   8  301.57   18.30
  -3   4   8  290.27   16.10
  -3  -4   8  345.37   34.90
  -4   4   8  172.68   11.30
   4  -4   8  172.28   15.30
  -4  -4   8  152.88   26.90
  -4  -4   8  240.08   37.70
  -5   4   8   25.60    6.00
   5   4  -8   21.60   11.10
   5  -4   8   28.90    8.90
  -5  -4   8   44.40   24.50
  -5  -4   8   -6.10   26.40
   5   4   8   27.60   13.80
   5   4   8   31.80   15.80
   6  -4   8   11.40   32.10
   6  -4   8    5.00   10.00
   6   4  -8    5.40   21.10
  -6   4   8    0.60    6.70
  -6   4   8    3.70   10.60
   6   4  -8   10.50   10.20
   6  -4  -8   32.10   33.30
   6   4   8   43.20   14.50
  -6  -4   8   41.20   23.00
   6   4   8    8.60   21.90
   7   4  -8  595.34   42.50
   7  -4   8  674.63   58.59
  -7   4   8  624.34   31.70
  -7   4   8  638.44   33.90
   7  -4   8  613.14   37.70
   7   4  -8  623.94   33.40
  -7  -4   8  670.03   53.99
   7   4   8  664.93   37.70
   7  -4  -8  647.24   50.09
   8   4  -8   58.89   16.50
   8  -4   8   24.70   20.40
  -8   4   8   84.49   15.70
   8  -4   8  -21.10   31.40
  -8   4   8   70.59   14.00
   8  -4  -8   48.50   21.30
   8  -4  -8   33.60   19.50
  -8  -4   8   65.69   31.30
   8   4   8   51.59   13.90
  -9   4   8   96.89   19.20
   9  -4   8   -0.50   43.00
   9   4  -8  100.09   15.20
   9   4  -8  124.39   21.30
   9  -4   8  103.99   30.80
   9  -4   8   58.59   57.19
   9  -4  -8  119.79   20.10
   9   4   8   99.89   14.60
  10  -4   8   15.00   47.00
  10   4  -8   42.30    9.50
  10  -4   8   66.49   28.40
 -10   4   8   50.19   14.50
  10   4  -8   44.90   19.30
  10  -4  -8   49.99   18.30
  10   4   8   42.00   13.00
  11   4  -8  136.49   19.10
  11  -4   8  195.18   52.59
  11   4  -8  101.59   23.60
  11  -4  -8  161.38   25.10
 -12   4   8   66.79   13.00
  12   4  -8   79.39   14.20
  12  -4   8   43.10   22.00
  12  -4  -8   63.69   16.80
  12   4   8   84.49   11.90
   0   5   8  187.38   12.50
   0  -5   8  184.88   23.70
   0  -5   8  208.98   16.40
  -1   5   8 1501.15   63.59
   1  -5   8 1497.75   65.09
   1  -5   8 1364.66   68.19
  -1  -5   8 1363.36   64.59
   1   5   8 1500.95   63.79
  -1  -5   8 1444.26   69.29
   2  -5   8  391.76   31.10
  -2   5   8  409.26   20.40
   2  -5   8  408.46   23.10
  -2  -5   8  449.95   36.00
   2   5   8  434.16   21.10
   3  -5   8  554.04   28.90
  -3   5   8  568.34   26.00
  -3  -5   8  585.94   43.40
   3   5   8  532.75   26.70
   4  -5   8  175.08   17.10
  -4   5   8  208.58   12.10
   4   5  -8  171.98   18.20
  -4  -5   8  186.88   27.30
   5  -5   8  229.88   39.10
  -5   5   8  223.78   13.60
   5  -5   8  201.78   20.00
   5   5  -8  202.88   19.10
  -5   5   8  208.28   32.10
  -5   5   8  219.48   16.50
  -5  -5   8  270.17   49.70
  -5  -5   8  221.78   38.70
   5   5   8  218.28   29.30
  -6   5   8  331.07   31.20
   6  -5   8  377.96   54.39
  -6   5   8  318.87   19.90
   6  -5   8  265.17   24.70
   6   5  -8  328.97   38.70
   6   5  -8  262.77   21.00
  -6   5   8  301.77   17.50
  -6  -5   8  423.56   52.79
   6  -5  -8  261.57   42.40
   6   5   8  280.57   29.50
  -7   5   8 1384.66   66.69
   7   5  -8 1253.97   66.89
  -7   5   8 1402.66   62.09
  -7   5   8 1321.17   60.99
   7  -5   8 1499.35   89.49
   7  -5   8 1367.66   67.19
   7   5  -8 1274.27   69.19
   7   5   8 1366.66   66.69
   7  -5  -8 1333.97   78.39
  -7  -5   8 1387.56   85.29
   8  -5   8  200.28   27.30
  -8   5   8  226.68   25.10
   8   5  -8  218.08   17.40
  -8   5   8  197.28   23.70
   8   5  -8  215.98   27.10
  -8   5   8  212.58   19.90
   8  -5   8  223.58   37.20
  -8  -5   8  173.18   40.60
   8  -5  -8  270.17   36.20
   8   5   8  184.58   24.90
   8  -5  -8  255.17   36.70
   9   5  -8  263.77   18.00
  -9   5   8  231.78   23.60
   9  -5   8  295.27   48.90
   9   5  -8  176.38   43.80
   9  -5  -8  244.78   32.70
   9   5   8  277.27   24.50
  10  -5   8  102.39   30.70
  10   5  -8  118.89   14.40
 -10   5   8  127.89   20.40
  10   5   8  113.79   14.70
  10  -5  -8  176.58   32.10
 -11   5   8  251.37   23.80
  11  -5   8  243.38   41.50
  11   5  -8  257.57   18.10
  11   5   8  236.48   22.60
  11  -5  -8  238.68   28.80
 -12   5   8  157.58   18.40
  12   5  -8  152.78   14.90
  12  -5   8   98.79   23.60
  12  -5  -8  143.19   26.10
  12   5   8  133.89   17.20
   0  -6   8  405.56   24.40
   0  -6   8  389.56   32.80
   0   6   8  386.16   19.40
   1  -6   8  255.07   30.60
   1  -6   8  214.58   19.10
  -1   6   8  225.08   12.80
  -1  -6   8  209.28   18.10
   1   6   8  217.18   12.90
  -1  -6   8  196.68   31.60
  -2   6   8  330.67   16.90
   2  -6   8  355.36   22.10
   2  -6   8  335.27   32.60
   2   6   8  304.07   17.10
  -2  -6   8  369.16   39.90
  -3   6   8 1850.81   82.79
  -3   6   8 1944.21   82.19
   3  -6   8 1925.21   84.79
   3  -6   8 2066.09   91.39
   3   6  -8 1714.83   83.39
  -3  -6   8 1957.40   93.69
   3   6   8 1769.02   81.89
  -4   6   8   74.49    9.30
   4   6  -8   46.80    9.90
   4  -6   8   70.49   11.90
  -4   6   8   79.29   12.60
   4  -6   8   57.89   41.90
  -4   6   8   84.99   21.40
  -4  -6   8   82.19   30.70
   4   6   8   41.70   21.00
  -4  -6   8   42.70   28.20
  -5   6   8  490.45   24.70
   5   6  -8  488.95   27.60
  -5   6   8  512.35   26.00
  -5   6   8  527.25   36.50
   5  -6   8  594.64   62.39
   5  -6   8  480.45   31.60
   5   6  -8  423.76   56.79
   5   6   8  481.35   37.10
  -5  -6   8  490.55   46.30
  -5  -6   8  633.74   63.59
  -6   6   8  221.98   31.30
   6  -6   8  206.88   28.00
   6   6  -8  223.28   34.10
   6  -6   8  312.87   61.59
   6   6  -8  249.88   19.10
  -6   6   8  237.58   16.40
  -6   6   8  257.47   18.00
   6   6   8  173.68   29.30
  -6  -6   8  258.67   41.70
  -7   6   8  605.64   32.30
   7   6  -8  685.33   32.50
  -7   6   8  578.44   33.30
  -7   6   8  656.63   38.70
   7  -6   8  683.43   67.59
   7  -6   8  599.94   46.20
   7  -6  -8  604.24   57.49
   7   6   8  639.34   38.20
  -7  -6   8  725.73   80.19
   8  -6   8  162.68   40.10
   8  -6   8  105.79   30.00
  -8   6   8  142.79   24.30
  -8   6   8  178.28   25.80
  -8   6   8  148.39   16.70
   8   6  -8  145.69   14.60
  -8  -6   8  152.08   53.19
   8   6   8  156.48   23.60
   8  -6  -8  156.38   27.40
   8  -6  -8  114.49   25.50
   9  -6   8  349.47   55.29
   9   6  -8  359.76   21.30
  -9   6   8  385.56   28.40
   9   6   8  352.16   27.80
   9  -6  -8  433.46   43.10
  10   6  -8   54.39    8.10
  10  -6   8   15.10   32.40
 -10   6   8   78.19   13.90
  10   6   8   39.40   14.50
 -11   6   8   35.10   12.70
  11  -6   8   32.90   27.30
  11   6  -8   46.30    8.60
  11   6   8   41.50   11.90
  11  -6  -8   71.29   24.50
  11   6   8   39.10   11.30
  12   6  -8  110.89   12.80
  12  -6   8   64.79   23.50
 -12   6   8   92.39   15.40
  12   6   8  103.39   21.20
 -12   6  -8   61.89   11.90
  12   6   8   89.69   15.20
  12  -6  -8   51.59   18.50
   0  -7   8   41.90   20.10
   0   7   8   41.20    8.80
   0   7  -8   51.19   11.50
   0  -7   8   48.60   14.40
   0   7   8   51.19    8.20
  -1   7   8 2541.65  105.29
  -1   7   8 2355.06  105.79
   1  -7   8 2496.25  112.19
   1  -7   8 2494.35  108.29
   1   7  -8 2258.87  106.59
  -1  -7   8 2466.15  113.89
  -1   7  -8 2527.75  119.49
   1   7   8 2387.36  106.69
  -1   7  -8 2342.97  107.59
   1   7   8 2422.26  105.09
   2  -7   8  347.27   40.90
  -2   7   8  404.56   19.30
   2   7  -8  388.26   24.00
  -2   7   8  354.46   21.20
   2  -7   8  410.26   27.40
   2   7  -8  371.66   38.30
  -2   7   8  298.67   43.60
  -2  -7   8  422.26   74.39
   2   7   8  363.46   19.60
  -2  -7   8  457.45   47.50
   2   7   8  412.66   24.90
   3  -7   8   91.99   26.30
   3   7  -8  117.69   23.00
  -3   7   8  124.89   13.40
  -3   7   8  123.69   22.50
   3   7  -8  112.69   15.70
   3  -7   8  109.09   14.90
  -3   7   8  127.79   10.70
   3  -7   8  131.09   52.29
  -3  -7   8  175.68   30.40
  -3   7  -8  153.58   27.00
   3   7   8  139.09   18.60
  -3  -7   8  110.89   35.60
  -4   7   8  643.74   41.40
  -4   7   8  607.84   28.60
   4   7  -8  593.24   31.10
   4  -7   8  711.03   79.29
   4  -7   8  612.44   36.40
   4   7  -8  464.45   48.00
  -4   7   8  597.94   29.10
  -4  -7   8  662.23   67.99
   4   7   8  584.94   34.00
  -4  -7   8  575.94   51.39
  -4   7  -8  584.64   37.90
   5   7  -8  489.55   26.70
   5   7  -8  463.35   50.09
   5  -7   8  464.65   74.39
   5  -7   8  463.95   35.80
  -5   7   8  484.05   24.80
  -5   7   8  459.15   36.20
  -5   7   8  494.45   25.40
   5   7   8  501.55   30.80
  -5  -7   8  539.25   76.19
   6   7  -8  172.98   15.90
  -6   7   8  158.38   17.10
  -6   7   8  145.89   15.60
   6  -7   8  108.39   24.00
   6  -7   8   60.39   44.80
  -6   7   8  140.39   26.90
  -6  -7   8  171.18   52.79
   7  -7   8   -4.50   27.80
   7  -7   8   49.50   42.40
  -7   7   8   49.99   15.40
   7   7  -8   58.89    8.20
  -7   7   8   55.49   16.40
  -7   7   8   61.69    9.80
   7  -7  -8   79.69   25.90
  -7  -7   8   -8.90   56.39
   7   7   8   42.00   15.70
   7  -7  -8   58.19   35.50
  -8   7   8  431.16   29.20
  -8   7   8  382.66   23.70
   8   7  -8  429.46   22.50
   8  -7   8  388.26   63.69
   8  -7  -8  366.36   51.19
   8   7   8  413.56   30.30
  -9   7   8   19.90   13.70
   9  -7   8   10.40   39.40
   9   7  -8    3.00    6.90
   9   7   8   14.40   13.40
   9  -7  -8    4.90   30.20
   9   7   8    5.10   10.90
  10  -7   8   -4.20   35.40
  10   7  -8   52.29    8.60
 -10   7   8   65.99   13.70
  10   7   8   73.09   13.50
  10   7   8   72.29   12.20
  10  -7  -8   65.89   26.60
 -11   7   8    7.30   11.50
  11  -7   8   -0.30   30.20
  11   7  -8   25.60    7.10
 -11   7  -8   10.40   10.70
  11  -7  -8   18.50   22.60
  11   7   8   36.60   14.70
   0  -8   8   -3.30   54.09
   0   8  -8   27.50   16.60
   0   8  -8   17.10   11.00
   0   8   8   50.79   28.70
   0   8   8   28.50    8.10
   0  -8   8   52.79   27.80
   0   8   8   42.60    6.70
   1   8  -8  957.60   48.00
  -1   8   8  925.51   59.39
  -1   8   8 1087.39   46.00
   1  -8   8 1207.48   64.49
   1  -8   8 1027.70  100.99
  -1   8   8 1001.50   46.60
   1   8  -8  964.70   53.69
   1   8   8 1028.50   47.60
  -1  -8   8 1127.69   66.19
   1   8   8 1039.10   45.90
  -1   8  -8 1036.10   52.99
  -1  -8   8  923.71   86.09
  -1   8  -8  978.00   49.50
   2  -8   8 1161.28   58.99
  -2   8   8 1203.98   50.99
   2   8  -8 1091.29   59.09
   2   8  -8 1072.79   52.19
   2  -8   8 1049.59  105.39
  -2   8   8 1162.58   51.59
  -2   8   8 1028.50   61.29
   2  -8   8 1290.77   70.39
  -2  -8   8 1192.08   73.99
  -2   8  -8 1172.28   57.09
   2   8   8 1159.08   51.29
  -2   8  -8 1115.39   54.59
  -2  -8   8  989.30   84.49
   2   8   8 1179.28   52.89
  -3   8   8  329.97   35.30
  -3   8   8  356.56   20.90
   3   8  -8  357.76   35.10
   3  -8   8  396.66   33.40
   3  -8   8  384.86   60.79
  -3   8   8  356.46   20.40
   3  -8   8  330.67   44.20
   3   8  -8  339.27   22.60
  -3   8  -8  347.37   29.20
   3   8   8  373.46   24.00
  -3  -8   8  432.96   77.39
  -3  -8   8  355.86   55.99
  -4   8   8  274.67   17.50
  -4   8   8  293.47   18.00
  -4   8   8  257.17   34.40
   4  -8   8  332.47   35.20
   4  -8   8  270.57   46.60
   4  -8   8  315.47   61.29
   4   8  -8  293.67   20.30
   4   8  -8  207.68   25.10
  -4  -8   8  314.97   52.09
   4   8   8  265.67   22.70
  -4  -8   8  274.87   48.50
  -4   8  -8  303.37   28.40
   5   8  -8  180.98   17.50
  -5   8   8  188.98   15.50
   5   8  -8  189.78   25.30
   5  -8   8  148.19   56.09
   5  -8   8  164.38   27.90
  -5   8   8  201.68   18.00
  -5   8   8  198.18   28.90
  -5  -8   8  167.68   58.89
  -5   8  -8  213.18   25.60
   5   8   8  217.78   20.10
  -6   8   8   34.30   16.60
  -6   8   8   25.00   14.50
   6   8  -8   28.20    8.20
  -6   8   8   37.10    8.50
   6   8  -8   30.20   21.80
   6  -8   8    9.50   49.30
   6  -8   8   15.00   31.40
   6  -8  -8   24.60   26.10
  -6  -8   8   80.19   67.09
   6   8   8   21.20   10.80
  -6   8  -8   40.50   13.80
  -7   8   8   43.60    9.00
   7   8  -8   57.79    8.20
   7  -8   8   46.00   47.60
  -7   8   8   65.49   15.30
   7   8   8   53.99   12.00
  -7   8  -8   19.10   14.10
  -8   8   8  402.46   27.80
   8  -8   8  298.77   52.09
   8   8  -8  386.36   20.70
  -8   8   8  366.66   21.80
  -8   8  -8  345.57   26.60
   8   8   8  379.86   25.40
   9  -8   8    7.90   49.40
  -9   8  -8  101.19   16.30
   9  -8  -8   94.29   34.00
   9   8   8  107.89   12.70
  10   8  -8   43.00    8.20
 -10   8   8   60.69   13.00
  10  -8   8   33.50   38.50
  10  -8  -8   31.80   28.00
  10   8   8   59.09   11.40
 -10   8  -8   55.79   12.90
  11   8  -8   35.40    7.20
  11  -8   8    9.50   29.50
 -11   8  -8   29.00   11.10
  11  -8  -8   29.60   23.30
   0   9  -8  180.88   27.40
   0   9   8  194.18   15.60
   0   9   8  218.58   38.90
   0  -9   8  246.48   62.29
   0   9  -8  193.78   19.20
   0  -9   8  191.58   40.80
  -1   9   8   56.59    9.10
   1   9  -8   60.39   10.90
   1   9  -8   62.59   16.30
  -1   9   8   74.59    9.70
   1  -9   8   74.79   62.69
  -1   9   8  104.59   22.60
   1  -9   8   51.79   37.30
  -1   9  -8   45.50   12.20
  -1   9  -8   86.59   16.70
   1   9   8   41.90   27.60
  -1  -9   8  176.28   49.70
   1   9   8   85.69   15.10
  -1  -9   8   39.90   40.20
   1   9   8   86.59   10.00
   2  -9   8  510.75   70.29
   2   9  -8  382.56   25.90
  -2   9   8  443.66   40.50
  -2   9   8  445.86   23.60
   2   9  -8  453.35   34.80
   2  -9   8  567.74   97.99
  -2   9   8  467.65   24.30
  -2  -9   8  380.26   73.09
  -2   9  -8  439.56   31.50
  -2  -9   8  454.75   67.59
  -2   9  -8  396.26   28.70
   2   9   8  444.86   24.70
   2   9   8  334.57   51.69
  -3   9   8  644.84   32.70
   3  -9   8  689.03   57.49
  -3   9   8  652.53   31.50
   3  -9   8  613.14   99.89
   3  -9   8  740.53   82.19
  -3  -9   8  771.72   90.69
  -3   9  -8  628.34   38.00
   3   9   8  647.84   35.20
  -3  -9   8  522.95   68.29
   4   9  -8  374.06   33.80
  -4   9   8  360.66   23.20
   4  -9   8  322.97   64.69
  -4   9   8  376.06   20.00
   4   9  -8  391.56   21.90
   4  -9   8  278.87   39.10
  -4   9   8  370.86   32.90
   4  -9   8  361.96   67.69
  -4  -9   8  379.66   70.89
  -4   9  -8  279.27   26.30
   4   9   8  341.37   22.80
  -4  -9   8  276.97   37.70
  -4   9  -8  363.16   28.40
  -5   9   8  104.69   12.70
   5  -9   8  171.28   39.70
   5   9  -8   58.09   19.30
   5  -9   8   46.70   74.09
  -5   9   8  117.69   19.40
   5   9  -8   79.09   13.70
   5  -9   8   60.79   57.39
  -5   9   8   69.09   17.70
  -5  -9   8  -15.20   76.79
   5   9   8   73.29   10.90
   5  -9  -8   60.69   29.70
  -5   9  -8   75.89   14.10
  -6   9   8  100.59   17.60
   6  -9   8  150.78   54.99
   6   9  -8   90.69   13.00
  -6   9   8   92.39   13.00
   6   9  -8  120.69   20.70
  -6   9  -8   90.19   15.20
   6   9   8  103.09   12.10
   7  -9   8   99.99   53.29
  -7   9   8  207.48   16.10
   7   9  -8  209.58   15.40
  -7   9   8  242.48   25.30
   7   9   8  200.78   19.70
  -7   9  -8  199.88   23.40
   8   9  -8  183.68   14.90
  -8   9   8  154.68   15.00
  -8   9   8  166.18   21.80
   8   9   8  158.28   18.90
  -8   9  -8  199.78   21.50
   9  -9   8   64.09   43.40
  -9   9   8   61.29   14.40
   9   9  -8   82.79   12.50
  -9   9  -8   52.19   13.70
   9   9   8   42.10   12.30
 -10   9   8  109.49   18.00
  10  -9   8   38.20   36.00
  10   9  -8  118.29   13.20
 -10   9  -8  131.89   17.50
   0 -10   8  357.36   62.49
   0  10   8  446.86   22.90
   0  10   8  424.16   40.10
   0  10   8  396.56   28.20
   0  10  -8  469.55   31.50
   1 -10   8  184.68   60.49
  -1  10   8  295.07   33.60
   1  10  -8  267.57   27.20
  -1  10   8  258.37   16.70
  -1  10   8  245.68   22.60
   1  10   8  246.28   16.70
  -1 -10   8  176.88   62.89
   1  10   8  218.68   39.10
  -1  10  -8  276.27   26.70
  -2  10   8   88.39   18.80
   2 -10   8   98.49   60.99
  -2  10   8   79.09   14.40
   2  10  -8   65.59   16.40
  -2  10   8   72.99   11.70
  -2 -10   8   -2.20   66.29
  -2 -10   8   81.49   42.80
   2  10   8   79.09   24.20
   2  10   8   78.59   12.60
  -2  10  -8   55.19   15.50
   3  10  -8  255.97   29.60
  -3  10   8  244.08   23.10
   3  10  -8  248.18   19.10
  -3  10   8  276.57   16.50
   3 -10   8  264.47   71.79
   3 -10   8  186.08   74.59
  -3  10   8  287.47   31.30
   3  10   8  248.08   18.00
  -3 -10   8  306.37   43.10
  -3  10  -8  273.27   26.40
  -3 -10   8  179.68   82.39
   4  10  -8  172.78   26.10
  -4  10   8  130.29   19.40
   4 -10   8   89.69   60.39
  -4  10   8  148.89   13.50
   4  10   8  146.79   15.50
  -4  10  -8  154.88   23.50
  -5  10   8  434.56   32.60
   5  10  -8  430.16   24.10
   5  10  -8  454.95   35.10
  -5  10   8  473.95   23.60
  -5  10  -8  455.75   30.10
   5  10   8  418.06   24.90
   6  10  -8   85.79   19.20
   6  10  -8   89.09   13.70
  -6  10   8   92.89   17.20
   6 -10   8   84.49   55.09
  -6  10   8  110.49   12.50
  -6  10  -8   91.29   14.90
   6  10   8   84.79   10.70
  -7  10   8    9.10   14.40
  -7  10   8    4.40    8.10
   7 -10   8   32.50   53.19
   7  10  -8  -12.30    7.80
   7  10   8   -3.50    9.10
  -7  10  -8   -1.10   11.90
   8 -10   8   59.89   48.60
  -8  10   8   64.59   15.20
  -8  10  -8   92.19   14.20
  -9  10   8   20.10   13.40
   9 -10   8   36.60   38.40
  -9  10  -8   38.20   12.40
   0  11   8    4.50    7.40
   0  11   8   34.10   20.50
   0  11  -8  -18.70   13.40
   1  11  -8  363.06   28.90
  -1  11   8  363.96   19.90
  -1  11   8  405.06   33.50
   1  11   8  339.67   20.10
   1  11   8  363.66   37.70
  -1  11  -8  360.26   28.30
  -2  11   8   60.69   18.60
   2  11  -8   42.20   14.00
  -2  11   8   74.19   11.00
  -2  11  -8   47.90   13.40
   2  11   8   60.09    8.30
  -3  11   8   26.60    7.00
  -3  11   8   10.40   17.40
   3  11  -8   -4.10   14.60
  -3  11  -8   28.00   14.50
   3  11   8   12.40    7.20
  -4  11   8   93.99   17.50
  -4  11   8   71.99    8.70
   4  11  -8   90.79   16.60
   4  11   8   59.99    9.00
  -4  11  -8   68.39   14.20
   5  11  -8  115.59   18.30
  -5  11   8   84.69   12.30
   5 -11   8  170.88  121.89
  -5  11   8  112.89   18.70
  -5  11  -8  103.19   15.60
   6  11  -8   40.40   19.10
   6 -11   8   -1.60   53.29
  -6  11   8   30.00    9.90
   6  11   8   18.90    9.30
  -6  11  -8   49.80   16.60
   7 -11   8  -55.29   46.10
  -7  11   8   10.20    7.70
  -7  11  -8   32.00   13.50
   8 -11   8   96.59   42.40
  -8  11   8   63.09   14.90
  -8  11  -8   49.00   12.70
   9 -11   8   37.00   40.50
  -9  11   8    1.10   11.10
  -9  11  -8   20.70   10.40
   0  12  -8  403.36   28.40
   0  12   8  424.26   35.30
   0  12   8  373.06   21.00
   1  12  -8  164.88   24.30
  -1  12   8  242.68   29.80
  -1  12   8  200.38   14.40
  -1  12  -8  230.88   23.10
   1  12   8  159.18   14.50
   1  12   8  230.98   31.60
   2  12  -8  334.47   28.00
  -2  12   8  384.36   31.50
  -2  12   8  340.97   19.10
  -2  12  -8  313.27   25.80
   2  12   8  311.17   19.70
  -3  12   8  540.85   35.10
  -3  12   8  497.15   25.50
   3  12  -8  501.45   32.70
  -3  12  -8  522.05   31.50
  -4  12   8   43.30    9.60
  -4  12  -8   45.70   12.50
   4  12   8   55.99    9.10
  -5  12   8   87.79   17.20
   5  12  -8   72.69   17.70
  -5  12   8   87.69   12.10
  -5  12  -8   58.39   14.60
  -6  12   8   94.09   16.90
  -6  12   8   84.79   12.70
  -6  12  -8  144.79   21.80
  -7  12   8   41.20   13.90
  -7  12  -8   44.20   12.80
   0  13   8   23.30    7.30
   0  13   8   23.50   18.40
  -1  13   8  120.19   13.30
  -1  13   8  176.18   29.40
   1  13  -8  182.38   25.70
   1  13   8  149.09   14.00
  -1  13  -8  150.28   21.80
  -2  13   8  462.65   24.40
  -2  13   8  484.75   34.70
   2  13  -8  527.15   32.50
  -2  13  -8  527.95   31.10
   2  13   8  402.96   25.00
  -3  13   8   67.39   17.40
   3  13  -8  108.89   16.90
  -3  13   8   79.69   12.30
  -3  13  -8  132.79   21.50
  -4  13   8  142.89   13.60
   4  13  -8  188.48   27.60
  -4  13   8  150.58   25.10
  -4  13  -8  193.48   21.70
  -5  13   8   43.10   15.00
   5  13  -8   42.10   16.60
  -5  13   8   30.70    7.70
  -5  13  -8   55.79   12.70
  -6  13   8   37.70   13.10
  -6  13  -8   51.59   11.70
   0  14  -8  545.05   31.30
   0  14   8  455.25   26.00
  -1  14   8   49.99    8.90
   1  14  -8   44.10   13.50
  -1  14  -8   52.39   12.70
  -2  14   8   90.89   13.00
   2  14  -8  117.09   15.60
  -2  14   8  105.89   17.00
  -2  14  -8  131.89   21.20
  -3  14   8   56.09    8.20
   3  14  -8   50.79   14.40
  -3  14   8   57.69   15.50
  -3  14  -8   74.89   12.60
   4  14  -8   55.89   14.60
  -4  14   8   60.99   14.00
  -4  14  -8   58.69   11.90
   0  15  -8   97.99   17.80
   0   0   9    1.00    5.40
  -1   0   9  130.79   16.60
   1   0   9  145.09   12.50
   2   0   9 1591.34   70.09
  -2   0   9 1543.65   71.09
   3   0   9 1722.93   76.09
  -3   0   9 1685.23   76.49
  -4   0   9 3530.15  151.78
   4   0   9 3529.65  152.38
  -4   0   9 3421.06  153.48
  -5   0   9   30.10   14.10
   5   0   9   28.60   10.00
  -5   0   9   25.40    8.90
  -6   0   9  104.49   13.20
   6   0   9   86.39   21.30
   6   0   9  100.59   13.90
   6   0   9  139.99   34.20
  -6   0   9   85.59   16.10
   6   0  -9  141.49   28.20
   7   0  -9  -12.70   20.20
   7   0  -9   39.70   20.10
   7   0   9   21.40   15.30
   7   0   9    4.80   18.70
  -7   0   9    6.40   15.90
   7   0   9   32.20   33.40
   8   0  -9   -7.70   19.50
  -8   0   9   30.00   17.50
   8   0   9  -29.50   21.80
   9   0  -9  220.48   24.60
   9   0  -9  196.98   28.20
   9   0   9  222.68   44.70
   9   0   9  175.18   31.80
   9   0   9  174.98   39.10
  10   0   9   30.60   28.50
  10   0  -9   79.49   14.30
  10   0  -9   70.99   17.80
  10   0   9  100.69   19.80
  11   0   9  119.99   37.50
  11   0  -9  211.58   31.00
  11   0   9  174.38   27.90
  11   0  -9  195.28   21.90
  12   0   9  270.17   46.20
  12   0   9  266.27   29.70
  12   0  -9  293.07   22.90
  12   0  -9  308.27   34.40
  13   0  -9   35.30   13.00
 -13   0   9   37.00   10.90
  13   0   9   33.80   13.80
  13   0  -9   68.69   23.00
   0  -1   9 1907.31   82.49
   0   1   9 1826.12   83.59
   1  -1   9  780.82   37.00
  -1   1   9  798.42   38.90
   1   1   9  776.42   39.40
   1   1   9  789.92   37.30
   2  -1   9 1727.93   76.09
  -2   1   9 1699.73   76.69
  -2  -1   9 1704.03   77.59
   2   1   9 1713.93   76.19
  -3   1   9  353.36   21.50
   3  -1   9  371.16   20.60
   3   1   9  354.46   21.20
  -3  -1   9  359.66   24.40
  -3  -1   9  344.27   31.80
   4  -1   9  877.61   41.90
  -4   1   9  870.81   41.00
  -4  -1   9  838.22   48.20
  -4  -1   9  890.71   42.70
   4   1   9  896.61   42.40
   5  -1   9  619.94   32.50
  -5   1   9  587.54   34.00
  -5   1   9  577.74   29.40
   5   1   9  644.64   33.60
  -5  -1   9  601.04   31.20
  -5  -1   9  615.94   39.40
   6  -1   9   62.09   23.30
  -6   1   9   65.39   11.40
   6   1  -9   51.39   23.60
   6   1  -9   44.70   17.10
   6  -1   9   51.99   31.00
  -6   1   9   45.20   13.10
   6  -1   9   59.29   11.90
   6   1   9   44.40   18.10
  -6  -1   9   53.49   10.60
   6  -1  -9   64.49   27.10
  -6  -1   9   62.69   16.60
   6   1   9   62.99   13.50
   6   1   9  115.59   41.70
   7   1  -9  120.89   21.80
  -7   1   9  157.38   21.60
   7  -1   9  169.68   24.90
   7   1  -9  128.19   17.80
  -7   1   9  135.69   15.20
   7  -1   9  197.28   32.80
   7  -1   9  145.29   24.80
   7   1   9  106.19   19.10
   7   1   9  158.08   40.00
   7   1   9  116.49   19.10
   7  -1  -9  141.89   23.30
   8   1  -9   89.59   19.10
   8  -1   9  105.09   22.70
   8  -1   9  154.08   39.70
   8   1  -9   90.49   16.40
   8  -1  -9  105.69   22.10
  -8  -1   9  100.79   21.60
   8   1   9  128.99   43.00
   8   1   9  118.99   27.00
   8   1   9   82.69   26.40
   9  -1   9  260.87   43.40
   9  -1   9  218.28   37.20
   9  -1   9  280.67   38.40
   9   1  -9  231.58   24.70
   9   1  -9  207.98   24.90
   9  -1  -9  164.98   28.80
   9  -1  -9  250.57   25.90
   9   1   9  311.47   50.39
   9   1   9  226.18   28.90
  -9  -1   9  286.17   40.90
  10   1  -9   66.19   14.10
  10  -1   9   68.29   23.00
  10   1  -9   77.19   14.10
  10  -1   9   71.49   27.00
  10  -1  -9  110.59   22.90
  10   1   9   88.79   34.80
  10  -1  -9   73.79   14.60
  10   1   9   73.39   17.20
  11   1  -9  272.27   25.20
  11   1  -9  369.36   28.60
  11   1   9  348.87   28.40
  11   1   9  383.46   53.49
  11  -1  -9  335.07   25.90
  11  -1  -9  357.86   44.00
  12  -1   9   49.40   25.70
  12   1  -9   58.39   16.00
  12   1  -9   23.00   14.40
  12  -1   9   58.19   20.90
  12   1   9   45.80   14.60
  12  -1  -9   50.39   12.60
  12  -1  -9   67.59   37.40
 -13   1   9  646.34   30.90
  13   1   9  598.94   32.90
  13  -1  -9  564.04   32.80
   0   2   9  168.78   16.70
   0  -2   9  160.18   13.40
   1  -2   9 1123.49   50.89
  -1   2   9 1107.79   51.49
   1   2   9 1109.89   52.39
   2  -2   9  908.61   42.60
  -2   2   9  908.51   42.90
  -2  -2   9  892.71   50.29
   2   2   9  946.11   44.90
   2   2   9  912.91   43.00
  -3   2   9  242.28   16.70
   3  -2   9  238.28   16.60
  -3  -2   9  257.97   31.40
  -3  -2   9  261.77   22.80
   3   2   9  248.38   23.20
   3   2   9  235.78   18.30
   4  -2   9  924.31   44.80
  -4   2   9  956.50   43.50
   4   2   9  945.31   45.70
  -4  -2   9  948.01   46.80
   4   2   9  985.30   49.00
  -4  -2   9  927.51   54.49
   5  -2   9  412.76   24.30
  -5   2   9  384.86   21.00
  -5  -2   9  397.76   35.60
   5   2   9  411.86   34.90
   5   2   9  395.56   27.00
  -5  -2   9  385.06   25.40
  -6   2   9  110.79   11.80
   6   2  -9  117.29   23.40
   6  -2   9  129.19   18.70
  -6   2   9  125.09   19.20
   6  -2   9  134.69   28.20
   6   2  -9  116.09   15.50
   6  -2   9  121.39   30.50
   6   2   9  104.69   55.59
   6   2   9   90.49   17.70
   6   2   9  119.29   16.60
  -6  -2   9  112.89   20.50
   6  -2  -9  117.19   30.60
   7   2  -9  820.92   49.70
   7  -2   9  855.11   59.29
   7  -2   9  873.21   61.49
   7   2  -9  772.02   43.20
  -7   2   9  809.22   39.20
   7   2   9  905.41   51.29
   7   2   9  977.60   79.19
   7  -2  -9  862.21   52.99
   7   2   9  811.22   46.70
   8  -2   9  190.68   32.80
   8   2  -9  174.48   27.10
   8   2  -9  141.79   21.00
   8  -2   9  189.08   24.50
  -8  -2   9  147.09   26.10
   8   2   9  215.38   54.49
   8   2   9  117.89   18.20
   8  -2  -9  130.39   21.50
   9   2  -9    6.00   11.20
   9   2  -9   27.30   14.30
   9  -2   9   39.40   31.10
   9  -2   9   35.30   28.00
   9  -2   9   71.69   27.90
   9  -2  -9   57.49   27.70
   9   2   9   -3.70   44.80
   9   2   9   22.70   15.40
   9  -2  -9   32.80   14.70
  -9  -2   9   52.59   28.30
  10   2  -9   32.50   11.00
  10  -2   9   14.40   25.20
  10  -2   9   -6.20   28.00
  10   2  -9   38.70   13.40
  10  -2  -9   25.90   13.80
  10   2   9   26.30   14.10
  11  -2   9  132.89   29.40
  11   2  -9  126.39   20.30
  11   2  -9  105.49   15.50
  11   2   9  136.59   21.30
  11  -2  -9  135.99   20.60
  12  -2   9  336.67   42.00
 -12   2   9  365.76   24.20
  12  -2   9  305.77   39.20
  12   2  -9  319.17   24.90
  12   2   9  331.87   25.10
  12  -2  -9  362.96   25.00
   0   3   9  616.94   31.60
   0  -3   9  639.84   31.20
   1  -3   9  630.54   36.30
  -1   3   9  627.34   31.90
   1  -3   9  675.13   32.20
   1   3   9  646.94   33.20
  -1  -3   9  673.63   39.30
  -1  -3   9  670.13   33.10
  -2   3   9   30.80    7.60
   2  -3   9   34.90    7.40
  -2  -3   9   49.20   15.60
   2   3   9   39.70   10.90
  -3   3   9  729.03   34.60
   3  -3   9  696.43   35.70
  -3  -3   9  722.83   40.50
   3   3   9  780.62   37.10
   3   3   9  759.22   38.30
  -3  -3   9  725.93   47.00
  -4   3   9  260.27   15.90
   4  -3   9  249.38   18.50
   4   3   9  255.97   24.70
  -4  -3   9  259.07   26.60
   4   3   9  272.97   22.30
  -4  -3   9  276.97   36.80
   5   3  -9  114.39   28.50
   5   3  -9   84.89   13.30
   5  -3   9  108.19   30.80
   5  -3   9   92.99   15.90
  -5   3   9   75.79   10.60
  -5  -3   9  118.79   23.60
   5   3   9   65.49   17.00
   5   3   9  109.69   14.90
   6  -3   9  285.57   47.30
   6  -3   9  369.06   58.29
   6   3  -9  199.18   21.90
   6  -3   9  228.88   21.90
  -6   3   9  238.88   15.00
   6   3  -9  189.68   34.80
  -6   3   9  194.68   22.50
  -6  -3   9  221.88   39.90
   6   3   9  272.17   31.90
   6  -3  -9  347.77   49.60
   6   3   9  224.08   27.80
   7   3  -9  386.06   25.70
   7  -3   9  461.55   50.79
  -7   3   9  415.76   28.00
  -7   3   9  401.76   21.80
   7  -3   9  309.37   42.00
   7   3  -9  372.76   35.00
   7  -3   9  403.46   31.00
   7   3   9  426.86   32.20
   7  -3  -9  382.36   42.40
  -7  -3   9  430.76   44.40
   7   3   9  324.37   40.30
   8   3  -9   61.89   10.80
   8  -3   9   26.30   37.20
   8  -3   9   51.49   21.80
   8  -3   9   54.89   29.80
   8   3  -9   44.80   15.70
  -8  -3   9   30.80   28.00
   8  -3  -9   49.60   19.40
   8   3   9   32.50   15.10
   9  -3   9  412.46   62.59
   9   3  -9  527.75   33.70
   9   3  -9  516.25   29.50
   9  -3   9  603.14   49.50
   9   3   9  539.55   33.90
   9  -3  -9  550.54   36.60
  10   3  -9   43.10   14.10
  10  -3   9   31.60   25.30
  10  -3   9   36.80   35.10
  10   3  -9   38.40   10.30
  10   3   9   67.39   14.10
  10  -3  -9   44.40   15.50
  11   3  -9   49.80   15.20
  11  -3   9   26.00   35.50
 -11   3   9   76.39   13.90
  11  -3   9   60.39   26.30
  11   3  -9   58.39   11.60
  11   3   9   61.59   18.40
  11  -3  -9   89.49   15.90
  12  -3   9   93.49   23.60
 -12   3   9   88.09   12.80
  12  -3   9   66.19   28.80
  12   3  -9  110.09   16.60
  12  -3  -9   74.09   14.20
  12   3   9   68.59   11.90
   0   4   9 1647.24   73.19
   0  -4   9 1602.04   76.89
   0  -4   9 1702.23   73.89
   1  -4   9  640.84   37.70
  -1   4   9  682.73   32.10
   1  -4   9  663.83   33.20
  -1  -4   9  679.33   41.60
   1   4   9  683.03   33.10
  -1  -4   9  683.73   33.30
   2  -4   9  288.97   19.10
   2  -4   9  275.67   28.70
  -2   4   9  302.37   16.90
   2   4   9  303.27   19.90
  -2  -4   9  289.97   33.30
   3  -4   9  554.14   29.60
  -3   4   9  577.44   27.30
  -3  -4   9  545.55   46.80
   3   4   9  580.94   29.90
  -4   4   9  188.88   12.60
   4  -4   9  167.38   17.30
  -4  -4   9  224.08   41.20
  -4  -4   9  196.88   21.40
   4   4   9  182.28   19.90
   5   4  -9  577.74   32.50
  -5   4   9  594.84   28.40
  -5   4   9  535.75   47.00
  -5   4   9  575.54   30.20
   5  -4   9  587.64   32.90
   5  -4   9  664.73   55.89
   5   4  -9  639.04   49.00
   5   4   9  581.54   37.90
   5  -4  -9  530.75   97.99
  -5  -4   9  714.83   54.59
  -5  -4   9  617.54   45.90
  -6   4   9  405.36   24.80
   6  -4   9  434.26   29.10
  -6   4   9  408.56   22.00
   6   4  -9  422.16   25.50
   6   4  -9  422.86   39.60
   6  -4   9  410.96   51.69
  -6  -4   9  522.15   48.50
   6  -4  -9  376.16   57.19
   6   4   9  419.96   31.80
   7  -4   9  307.07   31.60
  -7   4   9  303.67   23.80
  -7   4   9  304.07   20.90
   7  -4   9  326.87   55.29
   7   4  -9  328.17   34.00
   7   4  -9  298.27   23.00
  -7  -4   9  382.96   52.69
   7   4   9  308.37   30.70
   7  -4  -9  359.76   43.20
   8  -4   9  352.36   54.89
   8  -4   9  402.76   45.20
   8   4  -9  468.85   34.40
  -8   4   9  534.35   29.40
   8  -4   9  518.85   52.09
   8   4  -9  530.05   27.10
  -8   4   9  464.15   36.00
  -8   4   9  500.15   32.70
   8  -4  -9  487.05   42.70
  -8  -4   9  484.15   61.19
   8  -4  -9  495.35   40.00
   8   4   9  488.75   33.00
   9   4  -9  176.68   16.50
   9  -4   9   82.39   46.80
   9  -4   9  209.88   42.00
  -9   4   9  188.08   24.80
   9   4  -9  187.48   26.60
   9  -4  -9  185.68   29.10
   9   4   9  131.09   23.00
  10  -4   9   44.40   27.30
  10   4  -9   47.60   19.00
 -10   4   9   51.69   13.30
  10  -4   9   95.69   62.59
  10   4   9   40.90   12.70
  10  -4  -9   49.99   16.80
  11  -4   9   48.90   43.60
  11   4  -9  111.29   15.80
  11  -4   9   84.59   25.60
 -11   4   9   93.59   14.30
  11  -4  -9  103.49   16.90
  11   4   9  129.99   19.90
  12  -4   9  184.78   33.20
 -12   4   9  189.98   19.90
  12   4  -9  195.08   16.30
  12   4   9  194.88   18.20
  12  -4  -9  152.58   25.30
   0  -5   9   35.60   16.20
   0  -5   9   13.20    9.50
   0   5   9   14.60    6.70
   1  -5   9  144.39   16.50
   1  -5   9  171.28   25.60
  -1   5   9  154.88   11.90
   1   5   9  144.89   13.10
  -1  -5   9  129.59   20.70
  -1  -5   9  138.79   17.50
   2  -5   9  253.67   31.60
  -2   5   9  276.37   15.50
   2  -5   9  274.97   19.80
   2   5   9  250.37   17.20
  -2  -5   9  289.47   35.60
  -3   5   9 1574.04   66.59
   3  -5   9 1501.45   74.59
   3   5  -9 1534.65   70.39
   3  -5   9 1506.85   68.99
   3   5   9 1431.16   66.99
  -3  -5   9 1523.95   79.79
  -4   5   9  156.98   12.10
  -4   5   9  156.98   15.10
   4   5  -9  185.38   18.40
   4  -5   9  180.18   19.00
   4  -5   9  241.78   38.10
  -4  -5   9  194.08   37.60
   4   5   9  170.28   30.90
  -4  -5   9  186.38   25.40
   5  -5   9  239.58   22.00
  -5   5   9  207.28   14.10
   5   5  -9  255.87   42.90
  -5   5   9  198.88   16.10
   5   5  -9  162.18   19.00
   5  -5   9  246.38   37.90
  -5   5   9  198.68   35.50
  -5  -5   9  208.58   28.50
   5  -5  -9  211.68   58.89
   5   5   9  163.48   29.30
  -5  -5   9  190.08   34.30
  -6   5   9  127.99   15.30
   6  -5   9  155.58   35.70
  -6   5   9  113.39   12.70
   6  -5   9  108.69   16.80
   6   5  -9  122.39   24.00
  -6   5   9  129.39   20.60
   6   5  -9  118.69   17.20
   6   5   9  120.99   17.40
   6  -5  -9   91.09   35.00
  -6  -5   9  197.58   34.90
   7  -5   9  447.96   54.39
  -7   5   9  418.46   33.70
  -7   5   9  437.06   26.50
   7  -5   9  464.95   40.10
   7   5  -9  467.45   26.20
  -7   5   9  449.36   26.40
   7   5   9  470.85   32.70
  -7  -5   9  493.65   68.39
   7  -5  -9  457.35   52.79
  -8   5   9  357.56   29.00
  -8   5   9  392.66   24.30
   8  -5   9  294.37   47.20
  -8   5   9  357.96   31.40
   8   5  -9  392.76   22.20
   8   5  -9  323.37   35.10
   8  -5   9  430.26   50.19
   8  -5  -9  419.66   42.90
   8   5   9  361.46   28.90
   8  -5  -9  384.46   38.60
  -8  -5   9  450.65   69.59
  -9   5   9  286.87   26.30
   9   5  -9  354.26   20.30
   9  -5   9  377.86   48.80
   9   5   9  303.47   26.10
   9  -5  -9  364.46   32.50
 -10   5   9   24.20   12.60
  10   5  -9   10.30    7.70
  10  -5   9   20.40   28.80
  10  -5  -9   16.80   20.30
  10   5   9   -9.40   11.80
  11  -5   9   16.90   25.00
  11   5  -9    3.60    7.60
 -11   5   9   -0.40   12.60
  11  -5  -9   12.20   16.60
  11   5   9   14.20   11.10
  12   5  -9   29.50    8.00
  12  -5   9   23.00   21.10
 -12   5   9   48.40   10.90
  12   5   9   42.60    9.50
  12  -5  -9    9.20   17.00
  12   5   9   43.40   11.50
   0  -6   9    4.30   18.90
   0  -6   9   -5.90   11.20
   0   6   9   10.40   11.40
  -1   6   9  178.18   12.10
  -1   6   9  169.68   15.80
   1  -6   9  167.38   30.60
   1  -6   9  194.98   20.40
   1   6  -9  172.18   20.80
  -1  -6   9  174.98   24.00
   1   6   9  175.28   12.70
  -1  -6   9  153.98   23.10
   1   6   9  161.18   19.20
  -1   6  -9  190.88   24.70
  -2   6   9 1395.96   64.99
   2   6  -9 1400.76   66.09
   2  -6   9 1488.55   67.69
  -2   6   9 1542.45   64.49
   2  -6   9 1407.86   73.09
  -2  -6   9 1660.23  110.29
  -2  -6   9 1529.05   76.79
   2   6   9 1385.66   66.69
   2   6   9 1454.75   64.49
  -3   6   9  258.97   17.00
   3  -6   9  225.58   22.00
   3  -6   9  279.27   37.00
  -3   6   9  255.37   14.50
   3   6  -9  242.58   18.80
   3  -6   9  309.77   45.20
  -3   6  -9  169.78   30.20
   3   6   9  230.68   16.10
  -3  -6   9  211.08   33.90
  -3  -6   9  277.67   47.10
   3   6   9  260.57   22.30
  -4   6   9  394.76   22.40
   4  -6   9  485.65   50.29
   4  -6   9  457.65   62.69
   4  -6   9  436.46   28.90
  -4   6   9  452.65   21.50
   4   6  -9  399.06   24.20
  -4   6   9  414.16   38.60
  -4  -6   9  398.26   43.30
  -4  -6   9  437.76   57.89
   4   6   9  317.57   36.00
  -5   6   9  485.25   26.10
  -5   6   9  503.65   26.60
   5  -6   9  559.64   63.19
  -5   6   9  540.75   38.70
   5   6  -9  524.45   28.60
  -5  -6   9  509.85   76.69
   5   6   9  543.75   37.70
  -5  -6   9  523.05   44.00
   6  -6   9  592.44   41.00
   6   6  -9  581.14   33.30
  -6   6   9  560.54   29.30
   6  -6  -9  457.25   69.19
  -6  -6   9  627.14   75.29
   7   6  -9 1003.20   45.60
   7  -6   9  887.01   72.59
   7  -6   9  971.00   61.79
  -7   6   9  884.21   47.40
  -7   6   9 1003.40   50.89
  -7   6   9 1033.30   45.90
  -7  -6   9  918.41   92.59
   7  -6  -9  961.50   64.19
   7   6   9 1047.80   50.59
  -8   6   9   48.80   11.20
  -8   6   9   74.49   15.80
   8  -6   9   68.09   35.70
   8   6  -9   60.19    8.60
   8  -6  -9   60.09   22.80
   8   6   9   33.00   14.30
   9   6  -9  284.47   17.90
  -9   6   9  305.07   25.60
   9  -6   9  256.57   39.60
   9   6   9  256.27   25.00
   9  -6  -9  339.77   39.70
 -10   6   9   72.59   14.20
  10   6  -9   82.29   13.70
  10  -6   9   38.00   32.20
  10  -6  -9   66.59   22.60
  10   6   9   69.49   13.70
  11   6  -9  133.49   13.20
 -11   6   9  128.79   19.00
  11  -6   9   96.19   29.30
  11  -6  -9  135.49   23.40
  11   6   9  150.98   17.40
  11   6   9  112.99   18.70
   0   7   9  452.05   21.50
   0   7  -9  411.06   26.10
   0  -7   9  448.86   67.29
   0  -7   9  479.45   44.10
   0   7   9  407.06   23.50
   0   7  -9  397.66   39.10
   0  -7   9  421.76   33.90
   1  -7   9  992.40   85.59
  -1   7   9 1042.10   45.00
   1  -7   9  990.60   51.69
  -1   7   9  984.50   45.90
   1  -7   9 1093.99   59.59
   1   7  -9  954.90   47.30
  -1   7  -9  988.20   48.70
   1   7   9  984.70   47.00
  -1  -7   9 1065.49   62.99
  -1  -7   9 1055.39   77.79
   1   7   9 1024.10   45.00
  -1   7  -9  891.21   53.39
   2  -7   9  129.19   26.10
   2  -7   9  138.39   46.80
   2   7  -9  131.59   16.70
  -2   7   9  104.99   27.10
  -2   7   9  118.39   13.20
   2   7  -9  105.29   23.30
  -2   7   9  126.39   11.10
   2  -7   9  116.99   16.70
  -2  -7   9  161.28   29.30
  -2   7  -9   91.79   18.90
  -2   7  -9  142.29   21.60
  -2  -7   9  120.59   37.40
   2   7   9  125.09   12.30
   2   7   9  140.39   17.40
   3   7  -9   32.30   24.70
  -3   7   9   59.49   24.60
   3  -7   9  133.89   46.90
  -3   7   9   50.29    7.40
   3   7  -9   32.20    9.70
  -3   7   9   43.00    8.00
   3  -7   9   33.80   14.60
   3  -7   9   50.49   28.50
  -3  -7   9  105.79   32.80
  -3   7  -9   43.90   17.00
  -3  -7   9   38.10   30.80
   3   7   9   44.40   11.10
   4   7  -9 1453.25   63.79
   4   7  -9 1223.98   75.99
   4  -7   9 1441.76   96.89
  -4   7   9 1414.26   62.59
  -4   7   9 1306.67   70.49
  -4   7   9 1432.06   62.39
   4  -7   9 1515.75   83.19
  -4  -7   9 1549.54   92.99
  -4   7  -9 1374.16   67.59
  -4  -7   9 1374.86   75.39
   4   7   9 1399.06   65.19
   5  -7   9  224.98   34.10
  -5   7   9  214.28   16.90
   5  -7   9  226.58   52.29
   5   7  -9  163.88   31.60
  -5   7   9  241.78   32.80
   5  -7   9  222.18   49.30
  -5  -7   9  293.17   50.79
  -6   7   9   60.29   17.90
  -6   7   9   93.79   12.90
   6   7  -9   74.19    9.30
   6  -7   9   89.99   26.60
  -6   7   9   56.89   13.10
   6   7  -9   63.69   29.70
   6  -7   9   89.29   43.40
  -6  -7   9   39.80   53.39
   6   7   9   58.39   17.20
   7  -7   9  286.27   46.00
  -7   7   9  268.97   34.60
  -7   7   9  297.87   27.70
   7   7  -9  291.87   18.10
  -7   7   9  269.97   18.90
   7   7   9  258.87   28.40
   7  -7  -9  347.27   49.30
   8   7  -9  159.18   13.40
   8  -7   9  143.29   41.90
  -8   7   9  144.29   16.10
  -8   7   9  106.69   16.70
   8   7   9  174.68   18.80
   8  -7  -9  158.58   27.50
   8   7   9  170.88   24.40
   9  -7   9   -4.80   37.30
  -9   7   9   34.50   13.40
   9   7  -9   32.00    7.20
   9  -7  -9   64.19   30.40
  10   7  -9  175.08   14.90
 -10   7   9  173.68   21.00
  10  -7   9  155.58   36.90
 -10   7  -9  117.79   22.40
  10  -7  -9  161.98   26.50
  10   7   9  172.58   21.30
  10   7   9  212.98   18.80
  11   7  -9  301.87   16.20
 -11   7   9  248.78   19.90
  11  -7   9  305.07   43.00
  11  -7  -9  193.58   33.00
 -11   7  -9  226.08   20.30
  11   7   9  258.17   21.60
   0   8   9   98.79   11.60
   0   8  -9  106.09   17.60
   0   8  -9  107.49   18.50
   0   8   9   75.99    9.40
   0  -8   9  102.09   47.00
   1   8  -9  421.36   25.00
   1  -8   9  375.96   53.89
  -1   8   9  435.06   44.70
  -1   8   9  474.85   22.20
  -1   8   9  441.66   22.80
   1   8  -9  440.96   34.90
  -1   8  -9  431.96   27.20
  -1  -8   9  307.77   62.39
   1   8   9  421.76   23.80
   1   8   9  419.26   22.50
  -1   8  -9  396.46   33.30
  -2   8   9  539.55   27.40
   2  -8   9  543.85   43.00
   2   8  -9  500.35   41.00
   2  -8   9  623.34   58.29
  -2   8   9  514.05   44.00
  -2   8   9  572.24   27.10
   2  -8   9  471.85   78.59
   2   8  -9  524.25   28.60
  -2  -8   9  565.84   62.29
  -2  -8   9  562.04   62.89
  -2   8  -9  493.85   36.40
   2   8   9  565.14   31.70
  -2   8  -9  570.94   32.30
   2   8   9  553.04   28.90
   3   8  -9  174.28   23.60
  -3   8   9  189.58   34.70
   3  -8   9  205.38   52.29
  -3   8   9  193.08   14.70
   3  -8   9  179.98   27.10
   3   8  -9  166.28   17.00
   3  -8   9  153.68   39.60
  -3   8   9  157.88   14.20
   3   8   9  180.78   18.60
  -3  -8   9  114.69   34.00
  -3  -8   9  212.88   44.60
  -3   8  -9  157.98   27.00
  -3   8  -9  136.79   23.50
   4   8  -9  211.18   17.70
  -4   8   9  207.48   15.40
  -4   8   9  232.48   17.40
   4  -8   9  269.87   52.19
   4  -8   9  256.57   41.40
  -4  -8   9  182.48   55.49
   4   8   9  235.88   20.00
  -4   8  -9  207.48   29.80
  -5   8   9  183.98   29.80
   5   8  -9  207.18   16.50
  -5   8   9  175.08   15.00
   5  -8   9  167.18   50.89
   5  -8   9  256.87   64.39
  -5   8   9  176.08   19.00
   5  -8   9  175.08   32.30
   5   8  -9  220.18   41.50
  -5   8  -9  223.28   25.00
  -5  -8   9  215.08   65.49
   5   8   9  211.88   18.80
   6   8  -9  142.79   14.10
  -6   8   9  108.69   17.80
  -6   8   9   99.09   18.50
   6  -8   9  123.59   39.20
   6   8  -9  112.69   26.60
  -6   8   9  135.19   14.00
   6  -8   9   29.90   47.50
   6  -8   9  191.28  110.09
   6   8   9  173.08   18.00
   6  -8  -9  189.78   29.90
  -6   8  -9  137.69   23.10
  -6  -8   9  135.19   80.29
  -7   8   9  434.46   24.10
   7   8  -9  435.06   23.20
  -7   8   9  453.65   31.20
   7   8   9  452.25   26.70
  -7   8  -9  447.26   29.50
   8   8  -9  107.39   11.90
  -8   8   9   99.59   15.20
  -8   8   9   80.09   10.80
   8  -8   9   34.90   46.20
   8   8   9   92.69   11.40
  -8   8  -9   79.89   14.20
   9   8  -9   26.00    7.20
  -9   8   9   45.00   13.80
   9  -8   9   49.60   41.50
   9   8   9   45.70   10.40
  -9   8  -9    5.80   13.80
   9  -8  -9   -2.60   29.60
  10   8  -9   79.89   11.30
  10  -8   9   49.70   36.30
 -10   8   9   77.29   13.40
  10   8   9   67.69   10.30
 -10   8  -9  102.59   18.70
  10  -8  -9   22.00   26.50
   0   9  -9   67.49   27.70
   0   9   9   56.29   10.30
   0   9   9  130.29   27.80
   0  -9   9    1.40   42.40
   0   9  -9   29.60   10.80
   0  -9   9  107.39   48.10
   1  -9   9   46.80   46.00
  -1   9   9  176.88   26.80
   1  -9   9  124.89   51.49
  -1   9   9  150.18   15.40
  -1   9   9  136.39   13.80
  -1  -9   9   86.39   47.90
  -1  -9   9  138.79   45.00
   1   9   9  141.69   18.60
  -1   9  -9   97.49   18.40
   1   9   9  115.39   18.40
   1   9   9  153.28   31.70
  -2   9   9  299.97   55.69
   2  -9   9  343.27   52.39
   2   9  -9  273.97   20.60
   2   9  -9  321.97   39.10
  -2   9   9  344.77   18.80
  -2   9   9  317.27   20.80
  -2   9  -9  300.17   23.30
   2   9   9  312.27   19.80
  -2   9  -9  303.27   29.70
  -2  -9   9  339.37   55.79
   3   9  -9 1295.57   69.19
  -3   9   9 1389.16   68.79
   3  -9   9 1280.77  103.09
  -3   9   9 1348.37   62.49
   3  -9   9 1456.55  111.29
   3   9  -9 1418.96   62.19
  -3   9   9 1442.26   61.39
  -3  -9   9 1382.56  117.69
  -3   9  -9 1443.66   65.99
   3   9   9 1423.66   62.39
  -3  -9   9 1252.97   77.99
  -3   9  -9 1332.07   63.39
  -4   9   9  613.04   27.70
   4  -9   9  459.45   83.29
   4   9  -9  615.14   40.20
   4  -9   9  586.94  108.99
   4   9  -9  585.34   28.90
  -4   9   9  542.55   38.60
  -4   9   9  562.54   31.60
   4  -9   9  429.26   69.89
   4   9   9  582.44   29.60
  -4   9  -9  574.04   35.00
  -4  -9   9  475.75   49.60
  -4  -9   9  418.96   76.79
  -4   9  -9  552.54   31.70
   5   9  -9  193.98   15.50
  -5   9   9  196.88   14.50
   5  -9   9  131.09   53.39
  -5   9   9  161.38   20.10
   5   9  -9  190.78   34.40
   5   9   9  201.08   17.60
  -5   9  -9  202.88   23.40
   6   9  -9  364.76   20.10
  -6   9   9  359.76   20.60
   6   9  -9  336.77   40.20
  -6   9   9  361.86   29.40
   6  -9   9  389.66   77.79
   6   9   9  337.87   22.60
  -6   9  -9  360.96   26.40
   7  -9   9   57.89   49.50
   7   9  -9   53.69    7.80
  -7   9   9   52.69   16.10
  -7   9   9   47.20    9.40
   7   9   9   51.69    9.90
  -7   9  -9   51.59   13.50
  -8   9   9  250.07   19.30
  -8   9   9  268.07   25.00
   8   9  -9  280.27   17.60
   8   9   9  277.17   19.50
  -8   9  -9  266.17   25.70
   9   9  -9  396.66   20.70
  -9   9   9  365.46   26.10
   9   9   9  348.27   22.60
  -9   9  -9  379.56   25.40
  10  -9   9  -29.00   32.00
  10   9  -9   15.20    7.10
 -10   9   9   13.10   11.30
 -10   9  -9   22.70   10.80
   0  10   9   26.00   16.70
   0  10   9    9.50    6.90
   0 -10   9 -125.89   63.19
   0  10  -9   11.40   14.10
   0  10   9  -26.10   23.90
   0 -10   9  -15.70   43.90
   0  10  -9    1.10    9.30
   1  10  -9  728.23   40.30
  -1  10   9  730.43   46.20
   1 -10   9  584.54  108.49
  -1  10   9  755.62   33.00
  -1  10   9  667.63   37.50
   1 -10   9  519.55   80.29
  -1  10  -9  734.73   39.40
  -1  10  -9  691.03   34.80
   1  10   9  744.53   33.00
  -1 -10   9  582.44   76.49
   1  10   9  593.24   52.19
  -1 -10   9  598.34   70.99
   2 -10   9  292.97   69.89
  -2  10   9  316.37   24.50
  -2  10   9  260.07   34.10
   2 -10   9  175.08   53.09
   2  10  -9  253.07   29.20
  -2  10   9  299.37   17.10
   2  10  -9  270.87   19.80
  -2 -10   9  324.17   71.59
   2  10   9  294.77   17.40
  -2  10  -9  267.97   21.60
  -2  10  -9  258.37   26.80
  -2 -10   9  265.17   39.70
   3  10  -9   90.59   14.50
   3  10  -9   76.79   17.20
  -3  10   9   97.29   11.40
  -3  10   9  100.89   19.80
   3 -10   9  141.69   53.59
  -3 -10   9  127.89   32.00
   3  10   9   89.59   13.00
  -3  10  -9   79.19   15.20
  -3  10  -9   54.99   12.10
   4  10  -9  -14.90   17.00
  -4  10   9   -3.40    6.80
   4  10  -9   -7.10    7.30
   4 -10   9   -3.50   53.19
  -4  10   9   26.80   18.60
  -4  10  -9    0.40   11.00
  -4  10  -9   18.40   13.20
   4  10   9   -3.90    7.80
   5  10  -9   16.00    7.30
  -5  10   9   14.90    7.80
   5  10  -9   16.90   18.80
   5 -10   9   23.10   53.49
  -5  10   9   23.50   16.70
   5  10   9   11.50    8.20
  -5  10  -9   -9.10   13.40
   6  10  -9   41.20    7.50
  -6  10   9   40.50   16.00
   6 -10   9   66.79   53.39
   6  10  -9   52.49   20.30
  -6  10   9   42.70    8.50
   6  10   9   44.80    8.80
  -6  10  -9   37.00   13.20
   7 -10   9   90.39   48.20
  -7  10   9  159.08   24.10
  -7  10   9  111.49   17.90
   7  10  -9  119.09   13.50
   7  10   9  103.09   10.60
  -7  10  -9  149.29   27.10
   8 -10   9   25.10   44.70
  -8  10   9   92.49   15.70
  -8  10  -9  138.29   20.40
   8  10   9   89.59   10.00
   9 -10   9   50.79   35.20
  -9  10   9   45.00   12.50
  -9  10  -9   49.00   11.90
   0  11  -9    0.90   13.50
   0 -11   9  -52.59   53.09
   0  11   9    7.40    6.40
   0  11   9   -0.30   22.30
   1  11  -9  107.79   16.70
  -1  11   9  112.29   22.80
  -1  11   9  100.89   11.80
  -1 -11   9   30.90   39.30
  -1  11  -9  154.88   22.70
   1  11   9  104.29   24.10
   1  11   9  127.89   12.00
   2 -11   9   89.49   55.19
  -2  11   9  163.08   12.70
  -2  11   9  220.18   30.20
   2  11  -9  129.59   17.20
  -2  11  -9  165.88   22.50
  -2 -11   9  141.79   38.30
   2  11   9  143.99   13.30
  -3  11   9   23.90   19.00
  -3  11   9   27.50    7.00
   3 -11   9   74.39   48.10
   3  11  -9   15.40   15.30
   3  11   9   29.20    7.00
  -3  11  -9   26.20   13.80
   4  11  -9  302.17   29.50
  -4  11   9  271.07   16.70
  -4  11   9  279.17   28.00
  -4  11  -9  253.17   25.60
   4  11   9  285.77   17.60
  -5  11   9  247.08   27.70
   5 -11   9   89.09   55.39
  -5  11   9  199.48   14.90
  -5  11  -9  239.98   22.90
   5  11   9  226.18   15.80
  -6  11   9  187.98   14.50
  -6  11   9  205.48   27.20
   6 -11   9  143.89   49.30
   6  11   9  166.08   15.70
  -6  11  -9  196.08   24.60
  -7  11   9   15.20   15.90
  -7  11   9    8.60    7.60
   7 -11   9   57.19   44.20
  -7  11  -9   15.10   13.80
  -8  11   9   96.19   14.00
   8 -11   9   56.19   55.19
  -8  11  -9  122.69   19.40
   0  12   9   93.39   22.10
   0  12  -9   80.29   15.20
   0  12   9   91.09   11.30
   1  12  -9   48.90   13.90
  -1  12   9   45.60   20.20
  -1  12   9   72.39   10.50
  -1  12  -9   34.20   13.70
   1  12   9   66.89   10.80
  -2  12   9  275.77   16.60
   2  12  -9  301.47   27.30
  -2  12   9  248.78   33.20
   2  12   9  273.37   17.80
  -2  12  -9  292.97   24.90
  -3  12   9   55.09   25.90
  -3  12   9   58.39    7.80
   3  12   9   59.49    8.00
  -3  12  -9   68.29   14.30
  -4  12   9  -18.20   17.50
  -4  12   9    5.40    7.20
   4  12  -9    9.30   17.20
   4  12   9   10.20    7.50
  -4  12  -9   23.20   13.30
  -5  12   9   56.59   16.90
  -5  12   9   38.80    7.80
   5  12  -9   57.29   19.10
   5  12   9   40.50    8.70
  -5  12  -9   37.10   13.10
  -6  12   9   38.00   15.70
  -6  12   9   13.60    7.20
  -6  12  -9    8.10   11.80
  -7  12   9   31.80   13.30
  -7  12  -9    7.00   10.90
   0  13  -9   33.20   14.40
   1  13  -9   72.49   16.30
  -1  13   9   44.30   19.90
  -1  13   9   48.20    7.70
  -1  13  -9   56.19   15.40
   1  13   9   46.00    7.50
  -2  13   9  103.49   19.50
   2  13  -9  102.49   16.50
   2  13   9   94.49   12.90
  -3  13   9   -6.50   17.70
   3  13  -9   -4.00   15.30
  -3  13   9   -0.90    6.80
   3  13   9    1.00    8.00
  -3  13  -9    3.60   13.90
  -4  13   9  150.38   13.50
  -4  13   9  167.48   24.50
   4  13  -9  228.08   27.80
  -4  13  -9  205.38   21.60
  -5  13   9  297.07   16.70
  -5  13   9  236.78   25.20
  -5  13  -9  316.27   22.80
  -6  13   9   20.10   15.20
  -6  13  -9   34.60   10.50
   0  14  -9   27.80   14.10
   0  14   9   40.70    7.90
   1  14  -9   -7.00   12.90
  -1  14   9    2.10    7.20
  -1  14  -9    9.90   13.30
   1  14   9   -2.70    9.90
   2  14  -9   77.39   15.00
  -2  14   9   50.49    7.60
  -2  14  -9   60.99   13.30
  -3  14   9   37.90   15.70
   3  14  -9   57.49   14.90
  -3  14   9   31.80    7.10
  -3  14  -9   18.80   12.70
  -4  14   9   12.20   15.10
  -4  14   9   -1.20    8.10
  -4  14  -9   -2.30   10.70
   0   0  10 1385.86   66.59
   0   0  10 1479.15   64.69
   1   0  10   26.50    7.50
  -1   0  10   24.90   10.90
   2   0  10 2746.93  120.99
  -2   0  10 2768.02  121.99
   3   0  10  466.35   26.30
  -3   0  10  472.25   27.60
  -4   0  10  256.57   28.60
  -4   0  10  213.68   19.90
   4   0  10  244.28   20.30
   5   0 -10  375.46   49.90
  -5   0  10  387.06   30.60
   5   0  10  417.16   59.09
   5   0  10  356.86   25.30
   5   0  10  296.37   34.50
  -5   0  10  329.47   22.60
  -6   0  10  403.46   31.90
   6   0  10  285.47   55.99
  -6   0  10  391.46   22.80
   6   0  10  398.06   28.90
   6   0  10  363.66   34.70
   6   0 -10  416.66   43.50
  -7   0  10  110.19   18.80
   7   0 -10   82.39   22.00
   7   0  10  106.59   19.80
   7   0  10  133.99   36.70
   7   0 -10   93.59   20.80
   7   0  10   75.89   20.70
   8   0  10  562.84   54.89
   8   0 -10  636.34   40.30
   8   0  10  661.43   43.00
  -8   0  10  723.13   45.30
   8   0 -10  603.44   42.20
   8   0  10  688.43   58.39
   9   0  10   37.70   30.40
   9   0 -10   11.10   13.50
   9   0 -10   20.60   17.90
   9   0  10   30.30   17.90
  10   0 -10  126.29   20.60
  10   0  10  139.69   32.50
  10   0 -10  103.29   19.00
  10   0  10  110.69   19.50
  11   0 -10 1218.88   64.39
  11   0  10 1330.17   65.09
  11   0 -10 1305.47   61.39
  12   0  10   24.60   14.60
  12   0 -10   13.90   20.60
  12   0 -10    7.00   11.40
   0   1  10   32.60   10.80
   0  -1  10   27.80    7.80
  -1   1  10 2347.27  102.79
   1  -1  10 2344.47  101.79
   1   1  10 2273.87  103.19
   1   1  10 2254.77  101.59
  -2   1  10  676.43   35.10
   2  -1  10  675.93   33.90
  -2  -1  10  689.03   37.00
   2   1  10  684.63   34.10
   2   1  10  671.13   37.70
   3  -1  10  778.22   38.60
  -3   1  10  801.72   38.90
   3   1  10  783.72   39.10
  -3  -1  10  781.52   41.30
  -3  -1  10  785.32   48.30
  -4   1  10  734.03   36.00
   4  -1  10  724.73   37.20
  -4  -1  10  756.32   38.50
  -4  -1  10  678.53   44.20
   4   1  10  739.13   38.00
   5  -1  10  152.28   22.00
   5   1 -10   80.69   31.70
  -5   1  10  104.89   14.60
   5  -1  10  115.59   18.50
   5  -1  10  167.48   34.40
   5   1  10  115.79   18.80
   5  -1 -10  125.59   34.40
  -5  -1  10  120.39   19.70
  -5  -1  10   99.09   13.80
   5   1  10  116.29   20.40
   6  -1  10  180.88   23.90
   6   1 -10  209.38   37.50
  -6   1  10  181.08   24.80
   6   1 -10  143.89   18.80
  -6   1  10  175.08   15.40
   6  -1  10  202.88   35.60
   6  -1  10  214.48   35.70
  -6  -1  10  203.28   31.40
   6   1  10  210.28   25.20
  -6  -1  10  170.78   19.40
   6   1  10  185.08   38.30
   6   1  10  171.98   21.00
   6   1  10  233.98   44.50
   6  -1 -10  159.68   29.20
   7   1 -10  122.79   22.90
  -7   1  10   86.29   16.50
  -7   1  10   99.99   16.30
   7  -1  10   93.39   34.10
   7   1 -10   99.59   16.70
   7  -1  10   75.79   18.40
   7  -1  10   92.19   22.40
   7   1  10  134.49   41.10
   7  -1 -10   99.19   23.00
   7   1  10   80.79   18.90
  -7  -1  10   96.09   21.60
   8  -1  10   80.29   22.30
   8  -1  10   26.40   25.80
   8  -1  10  106.09   32.20
   8   1 -10   85.79   18.30
   8  -1 -10   79.79   18.20
   8   1  10   35.00   33.10
   8   1  10   74.69   37.70
  -8  -1  10   93.29   24.80
   9   1 -10  283.07   26.20
   9   1 -10  286.57   25.90
   9  -1  10  269.17   44.10
   9  -1  10  334.37   37.90
   9  -1 -10  189.58   40.50
   9   1  10  337.77   54.89
   9   1  10  286.07   29.20
   9  -1 -10  325.97   28.30
  10   1 -10  483.85   31.20
  10   1 -10  426.86   31.00
  10  -1  10  471.65   46.10
  10  -1  10  522.15   41.50
  10   1  10  450.35   59.79
  10  -1 -10  464.45   43.90
  10  -1 -10  523.95   31.40
  10   1  10  529.65   34.20
  11   1 -10   88.69   13.80
  11  -1  10  101.49   22.30
  11   1 -10   96.49   16.30
  11  -1  10   94.89   27.10
  11  -1 -10   80.29   33.30
  11   1  10   85.69   17.10
  11  -1 -10   76.49   14.60
 -12   1  10  356.76   23.50
  12  -1  10  199.38   41.40
  12  -1  10  295.07   32.50
  12   1 -10  336.47   27.80
  12  -1 -10  293.77   22.60
  12   1  10  303.67   25.10
   0   2  10   41.50   11.40
   0  -2  10   35.90    8.40
   1  -2  10 1452.95   65.79
  -1   2  10 1455.65   66.29
   1   2  10 1448.36   67.49
  -2   2  10  172.98   17.10
   2  -2  10  173.28   15.80
  -2  -2  10  183.28   23.10
   2   2  10  189.98   22.00
   2   2  10  172.38   16.60
   3  -2  10  886.61   43.40
  -3   2  10  904.91   42.90
  -3  -2  10  926.81   47.00
   3   2  10  893.51   44.10
  -3  -2  10  864.31   53.59
   3   2  10  944.71   47.60
   4  -2  10   60.49   10.50
  -4   2  10   59.99    9.60
   4   2  10   56.79   12.10
  -4  -2  10   59.39   15.70
   4   2  10  102.79   18.40
  -4  -2  10   52.19   22.50
   5   2 -10  148.79   29.90
   5  -2  10  122.59   18.30
  -5   2  10  106.79   13.70
   5   2 -10   99.79   16.60
   5  -2  10  159.58   26.10
   5  -2  10  109.39   32.90
   5   2  10  142.29   22.50
   5   2  10  132.09   24.90
  -5  -2  10  112.39   22.30
  -5  -2  10  133.89   16.50
   5   2  10  124.29   18.00
   5  -2 -10  128.09   37.50
   6  -2  10   94.29   14.80
   6  -2  10  118.49   25.90
   6   2 -10   79.99   14.90
  -6   2  10  126.99   13.20
   6  -2  10  147.89   32.90
   6   2 -10   87.39   23.80
   6   2  10   89.39   18.20
   6   2  10   95.89   55.69
   6  -2 -10   84.89   29.40
  -6  -2  10  109.29   23.00
   6   2  10   91.19   17.20
   7   2 -10   22.30   19.30
   7   2 -10   15.80   12.70
   7  -2  10    9.40   30.70
   7  -2  10    4.90   16.60
   7  -2  10  -12.40   26.60
   7   2  10  -15.10   48.50
   7  -2 -10   50.69   21.80
  -7  -2  10  -14.40   22.60
   7   2  10   38.40   16.70
   7   2  10   -4.80   41.60
   8  -2  10  305.77   45.80
   8   2 -10  321.57   29.90
   8  -2  10  304.57   46.00
   8   2 -10  302.57   24.60
   8  -2  10  272.37   45.40
   8  -2 -10  321.47   30.90
   8   2  10  359.66   29.30
   8   2  10  242.88   53.39
  -8  -2  10  340.97   47.70
   9  -2  10  434.66   46.20
   9   2 -10  417.06   30.20
   9  -2  10  487.15   46.00
   9   2 -10  418.36   27.20
   9  -2 -10  405.16   31.30
   9   2  10  420.26   30.70
  10  -2  10   32.40   26.50
  10   2 -10   58.09   13.80
  10   2 -10   59.09   11.80
  10  -2  10   83.19   26.40
  10  -2 -10   60.99   14.70
  10   2  10   72.99   14.70
  11  -2  10   44.50   25.50
  11  -2  10   33.50   24.90
  11   2 -10   47.40   13.90
  11   2 -10   67.59   13.30
  11  -2 -10   77.59   14.20
  11   2  10   53.89   14.20
  12  -2  10  110.49   24.20
 -12   2  10  109.09   18.40
  12   2 -10  114.79   19.60
  12  -2  10  131.19   22.60
  12   2 -10  113.69   20.80
  12  -2 -10  124.79   18.50
  12   2  10  160.68   18.50
   0  -3  10  518.45   28.00
   0   3  10  507.55   28.30
  -1   3  10  276.67   18.80
   1  -3  10  280.57   19.20
  -1  -3  10  272.67   31.30
   1   3  10  237.38   21.10
  -2   3  10   46.00    9.50
   2  -3  10   58.79    9.30
   2   3  10   56.79   13.30
  -2  -3  10   58.59   20.30
  -3   3  10  357.06   21.60
   3  -3  10  391.86   24.00
  -3  -3  10  426.76   32.00
   3   3  10  388.16   26.00
  -3  -3  10  390.96   42.20
   3   3  10  392.76   28.80
   4  -3  10   -8.80   32.90
   4  -3  10   48.20   10.10
  -4   3  10   60.89    8.70
   4   3  10   41.40   16.60
   4   3  10   37.10   12.50
  -4  -3  10   73.09   18.20
  -4  -3  10   85.59   24.40
   4   3  10   38.80   17.10
  -4  -3  10   44.70   26.40
  -5   3  10   66.09    8.60
   5  -3  10   -3.80   30.90
  -5   3  10   64.79   12.60
   5   3 -10   73.79   13.70
   5  -3  10   76.89   31.50
   5  -3  10   58.19   11.90
   5   3 -10   82.19   26.80
   5   3  10   46.20   16.70
  -5  -3  10   74.69   17.80
   5  -3 -10    8.30   39.10
  -5  -3  10   62.69   23.90
   5   3  10   61.89   15.50
  -6   3  10  393.86   21.20
  -6   3  10  371.46   26.70
   6  -3  10  302.47   53.89
   6  -3  10  377.36   50.49
   6   3 -10  385.36   37.60
   6   3 -10  355.66   26.30
   6   3  10  412.56   31.20
   6   3  10  425.76   38.60
  -7   3  10   34.30   15.30
   7   3 -10   25.40   22.40
  -7   3  10   16.50   11.30
   7  -3  10   17.80   17.60
   7   3 -10    9.80   17.20
   7  -3  10    6.40   32.40
  -7  -3  10   14.60   28.10
   7  -3 -10   41.80   26.80
   8   3 -10  655.43   39.80
   8  -3  10  709.63   53.89
   8   3 -10  678.83   34.30
   8  -3  10  604.24   51.79
   8  -3  10  643.84   60.39
   8  -3 -10  669.83   43.20
  -8  -3  10  631.54   59.69
   8   3  10  626.94   38.00
   9  -3  10  -44.40   32.50
   9  -3  10  -20.90   26.50
   9   3 -10   -6.40    9.40
   9   3 -10   -5.90   12.40
   9   3  10  -27.70   13.40
   9  -3 -10  -10.40   14.60
  10   3 -10  535.45   28.20
  10   3 -10  488.95   32.90
  10  -3  10  480.85   55.09
 -10   3  10  488.05   31.60
  10  -3  10  494.35   46.10
  10   3  10  492.85   31.70
  10  -3 -10  552.54   34.10
 -11   3  10   23.10   13.10
  11  -3  10   23.80   31.00
  11  -3  10   11.20   23.50
  11   3 -10   14.30   13.80
  11   3 -10   31.50   11.20
  11   3  10   22.90   12.30
  11  -3 -10   37.80   13.80
 -12   3  10   27.40   11.80
  12  -3  10   14.30   21.00
  12  -3  10    6.70   30.50
  12   3 -10   34.10   10.00
  12   3  10   15.20   10.20
  12  -3 -10   22.90   12.30
   0  -4  10   65.19   18.10
   0  -4  10   53.79   10.50
   0   4  10   55.69   10.00
   1  -4  10  521.45   29.20
   1  -4  10  542.55   37.40
  -1   4  10  529.75   27.30
   1   4  10  525.45   28.80
  -1  -4  10  528.15   41.10
  -1  -4  10  518.55   29.10
   2  -4  10  297.27   21.10
  -2   4  10  282.47   18.10
  -2  -4  10  325.77   37.00
   2   4  10  279.47   21.90
  -3   4  10 1103.99   50.59
   3   4 -10 1085.39   58.49
   3  -4  10 1119.99   53.39
  -3  -4  10 1126.69   59.39
  -3  -4  10 1208.68   73.29
  -3  -4  10 1162.38   66.79
   3   4  10 1067.79   53.09
   4  -4  10  165.58   35.10
  -4   4  10  139.79   12.80
   4   4 -10  122.19   19.80
   4   4 -10  211.58   35.10
  -4   4  10  141.19   16.10
   4  -4  10  148.39   18.70
  -4  -4  10  174.48   24.30
   4   4  10  145.29   19.00
  -4  -4  10  151.48   29.30
   4   4  10  137.19   17.10
  -4  -4  10  221.48   37.30
  -5   4  10   50.59   10.30
   5  -4  10   99.79   33.50
   5   4 -10  104.29   26.10
   5   4 -10   48.50   11.30
  -5   4  10   32.80   23.70
  -5   4  10   66.19   11.10
   5  -4  10   39.00   12.10
  -5  -4  10   62.29   29.90
   5   4  10   45.40   16.50
   5  -4 -10   39.70   46.40
  -5  -4  10   47.00   25.00
   6   4 -10  193.98   19.60
  -6   4  10  198.38   36.00
   6  -4  10  194.98   35.40
   6  -4  10  142.89   46.80
   6  -4  10  181.78   25.30
  -6   4  10  155.78   15.20
   6   4 -10  211.98   34.40
  -6   4  10  151.78   17.90
   6  -4 -10  169.78   35.40
   6   4  10  151.58   27.50
  -6  -4  10  198.38   33.10
  -7   4  10   60.39   13.10
   7   4 -10   73.29   18.90
  -7   4  10   65.29   14.40
  -7   4  10   80.89   20.60
   7  -4  10   71.89   32.60
   7  -4  10   59.39   20.60
   7   4 -10   61.49   10.30
   7   4  10   59.39   15.70
   7  -4 -10   64.39   24.40
  -7  -4  10   91.89   35.20
  -8   4  10  491.15   33.90
   8  -4  10  401.96   72.39
   8  -4  10  409.06   49.50
   8   4 -10  524.45   27.20
   8   4 -10  477.65   33.60
  -8   4  10  517.75   29.70
   8  -4  10  489.05   50.79
   8   4  10  543.45   32.90
  -8  -4  10  394.46   63.99
   8  -4 -10  504.65   38.70
   9   4 -10   28.90    8.90
   9  -4  10   55.19   29.60
   9  -4  10  -12.40   42.70
   9   4 -10   37.90   15.20
  -9   4  10   42.40   13.90
   9  -4 -10   64.19   16.50
   9   4  10   53.59   13.60
 -10   4  10   55.09   13.40
  10   4 -10   82.99   17.10
  10  -4  10   66.59   27.40
  10   4 -10   64.59    9.60
  10  -4  10  166.88   46.20
  10   4  10   57.29   12.80
  10  -4 -10   88.59   16.70
 -11   4  10  532.65   31.70
  11  -4  10  486.65   69.89
  11   4 -10  548.55   28.60
  11  -4  10  496.45   43.60
  11   4  10  498.85   30.20
  11  -4 -10  565.64   33.70
 -12   4  10   84.69   11.40
  12  -4  10   51.19   20.90
  12   4 -10   70.39    9.50
  12  -4 -10   50.89   16.20
  12   4  10   92.59   14.30
   0  -5  10  215.38   22.00
   0  -5  10  264.07   33.90
   0   5  10  201.78   15.80
   1  -5  10   49.60   19.20
  -1   5  10   46.70    8.00
   1  -5  10   37.20   11.40
  -1  -5  10   31.90   11.90
   1   5  10   39.10    9.60
  -1  -5  10   29.50   21.90
   2  -5  10   30.40   38.30
   2  -5  10   45.70   11.20
   2   5 -10   27.10   11.10
  -2   5  10   38.30    8.90
   2  -5  10   66.49   19.70
  -2   5  10   44.40    7.80
   2   5  10   42.60    9.80
  -2  -5  10   57.89   32.00
  -2  -5  10   59.49   23.40
   2   5  10   53.69   13.50
   3  -5  10  606.94   34.10
   3  -5  10  595.34   62.49
  -3   5  10  619.74   30.40
  -3   5  10  647.14   29.40
   3   5 -10  630.04   32.70
   3  -5  10  609.84   47.10
   3   5  10  580.84   41.30
   3   5  10  568.34   31.90
  -3  -5  10  673.93   51.89
  -3  -5  10  573.14   55.89
  -4   5  10  278.47   18.50
   4   5 -10  274.97   21.30
   4  -5  10  275.27   24.50
   4   5 -10  301.87   50.49
   4  -5  10  306.77   55.19
  -4   5  10  308.07   17.00
  -4   5  10  248.88   41.00
  -4  -5  10  372.46   53.39
   4   5  10  292.17   31.50
  -4  -5  10  362.46   38.60
  -4  -5  10  286.57   33.20
  -4   5 -10  204.38   37.60
   5   5 -10  701.83   35.60
  -5   5  10  693.43   33.60
  -5   5  10  594.34   48.10
   5   5 -10  743.23   52.69
   5  -5  10  694.93   60.99
  -5  -5  10  705.03   48.20
   5  -5 -10  689.73   80.79
   5   5  10  751.92   42.10
  -6   5  10  654.63   32.30
   6   5 -10  607.64   46.80
  -6   5  10  630.54   43.40
   6  -5  10  590.74   41.60
  -6   5  10  625.54   31.70
   6   5  10  659.03   46.80
  -6  -5  10  793.52   68.99
   6  -5 -10  667.63   63.99
   7   5 -10  515.75   38.30
  -7   5  10  586.54   30.20
  -7   5  10  535.35   31.70
   7  -5  10  556.14   46.80
  -7   5  10  540.95   37.50
   7  -5  10  608.24   57.29
   7   5 -10  592.04   29.70
  -7  -5  10  642.14   75.49
   7   5  10  570.44   35.50
   7  -5 -10  554.54   47.30
   8   5 -10  215.08   30.10
  -8   5  10  219.28   19.70
   8   5 -10  226.78   16.60
  -8   5  10  223.38   26.00
   8  -5  10  238.88   47.60
   8  -5 -10  201.68   33.30
   8   5  10  211.58   24.80
   9   5 -10   73.09    9.40
  -9   5  10   80.49   14.80
   9   5 -10   64.49   31.10
   9  -5  10   92.69   31.60
   9  -5 -10  111.39   18.90
   9   5  10   56.79   13.70
 -10   5  10  116.09   15.30
  10  -5 -10  139.19   22.50
  10   5  10  116.79   16.70
  11  -5  10   75.79   25.00
 -11   5  10  135.29   19.70
  11   5 -10  126.99   13.70
  11   5  10  134.09   18.00
  11  -5 -10  126.29   25.00
 -12   5  10  152.98   15.90
 -12   5 -10  106.39   17.40
  12   5  10  184.78   15.00
  12  -5 -10  135.29   24.40
   0   6 -10  230.88   20.40
   0   6  10  230.58   14.70
   0   6  10  196.18   17.60
   0  -6  10  217.38   25.90
   0  -6  10  184.28   38.60
   0  -6  10  208.28   26.60
   1  -6  10  604.94   36.70
  -1   6  10  649.54   29.70
   1  -6  10  597.24   66.89
   1  -6  10  612.04   45.70
   1   6 -10  590.64   32.70
  -1   6  10  597.14   30.70
   1   6  10  647.24   32.60
  -1   6 -10  618.34   34.60
  -1  -6  10  650.03   50.29
   1   6  10  627.44   29.90
  -1  -6  10  600.54   60.79
   2  -6  10   59.89   13.80
  -2   6  10   59.79   10.00
  -2   6  10   64.89    9.00
   2  -6  10   40.70   22.80
   2  -6  10   83.09   38.90
   2   6 -10   39.80   10.30
  -2  -6  10   76.59   33.40
  -2   6 -10   43.20   20.20
  -2  -6  10   95.09   26.80
   2   6  10   68.29   11.30
   2   6  10   78.19   12.40
   3  -6  10  417.46   29.30
  -3   6  10  391.46   22.00
   3  -6  10  520.15   61.89
   3   6 -10  380.56   23.50
   3  -6  10  458.25   44.70
  -3   6  10  425.86   20.90
  -3   6  10  503.65   64.59
  -3  -6  10  418.36   46.40
   3   6  10  386.06   26.20
  -3  -6  10  420.16   56.59
  -3   6 -10  390.06   35.60
   3   6  10  288.97   38.40
   3   6  10  344.47   22.80
  -4   6  10  956.90   42.10
   4  -6  10  939.01   48.50
   4  -6  10 1073.19   66.09
   4  -6  10  857.11   72.89
   4   6 -10  874.61   43.40
  -4   6  10  796.02   54.29
  -4   6 -10  940.01   51.09
   4   6  10  897.21   50.49
  -4  -6  10  882.61   55.89
  -5   6  10  229.98   17.20
   5  -6  10  227.68   30.60
  -5   6  10  252.57   34.00
   5  -6  10  275.17   43.20
   5   6 -10  263.97   19.20
  -5   6  10  250.47   17.20
   5  -6  10  272.87   45.30
  -5  -6  10  278.07   37.70
  -5  -6  10  288.67   46.60
   5   6  10  191.28   30.60
  -6   6  10  279.37   30.90
   6  -6  10  223.38   41.00
  -6   6  10  243.88   20.20
  -6   6  10  265.17   17.60
   6  -6  10  235.48   37.90
   6   6 -10  257.97   18.80
  -6  -6  10  282.87   49.99
   6  -6 -10  302.77   58.89
   6   6  10  212.48   28.30
   7   6 -10  115.09   14.40
  -7   6  10  118.09   18.10
   7  -6  10  149.69   36.60
  -7   6  10  108.09   12.40
   7  -6  10  353.86   90.29
   7  -6  10   98.39   30.70
  -7   6  10  113.69   16.90
   7   6  10  138.99   24.30
  -7  -6  10   56.09   53.39
   7  -6 -10  139.59   28.00
  -8   6  10   53.69   15.40
   8   6 -10   29.20    7.70
  -8   6  10   34.10   10.50
   8  -6  10   21.70   34.20
   8  -6 -10   50.29   20.70
   8   6  10   32.40   13.70
   9   6 -10  659.63   30.70
  -9   6  10  583.44   35.10
   9  -6  10  546.95   60.09
   9  -6 -10  668.03   44.40
   9   6  10  625.94   34.80
 -10   6  10   39.30   13.80
  10   6 -10   75.69   12.40
  10  -6  10   67.79   30.50
  10  -6 -10  108.89   20.90
  10   6  10   68.29   13.00
 -11   6  10  115.39   17.80
  11  -6  10   77.39   26.90
  11   6 -10  128.59   12.30
  11   6  10  152.58   17.10
 -11   6 -10  104.89   13.90
  11  -6 -10  112.99   21.20
   0   7 -10  128.49   18.10
   0   7 -10   98.29   22.40
   0  -7  10  135.99   28.90
   0   7  10  140.89   14.00
   0   7  10  129.19   12.20
   0  -7  10  162.28   40.60
   1   7 -10   15.90    9.60
  -1   7  10   23.40    8.00
   1   7 -10  -10.40   22.50
  -1   7  10   20.30    7.10
   1  -7  10   43.00   40.90
   1  -7  10   35.40   27.20
   1  -7  10   44.50   17.90
   1   7  10   11.10    9.10
  -1   7 -10   27.90   19.70
  -1  -7  10   31.90   34.90
  -1   7 -10    4.60   10.80
   1   7  10    3.80    7.50
  -1  -7  10   51.19   29.50
   2   7 -10  494.95   49.20
   2  -7  10  565.44   55.79
   2   7 -10  485.65   28.50
  -2   7  10  534.25   25.90
   2  -7  10  530.95   36.90
   2  -7  10  610.34   66.59
  -2   7  10  550.14   26.50
  -2   7 -10  496.05   38.90
   2   7  10  514.55   29.00
  -2  -7  10  605.04   54.69
   2   7  10  505.75   26.80
  -2  -7  10  544.95   87.69
  -2   7 -10  518.05   31.10
  -3   7  10  488.75   23.80
  -3   7  10  444.06   23.90
   3  -7  10  470.85   39.10
   3  -7  10  442.26   55.59
   3   7 -10  434.66   25.80
  -3   7  10  411.76   44.10
   3  -7  10  516.45   65.79
   3   7 -10  360.56   64.29
  -3   7 -10  473.95   34.00
  -3  -7  10  531.15   67.29
  -3  -7  10  455.05   47.50
   3   7  10  437.86   27.10
  -4   7  10  757.72   35.40
   4  -7  10  877.61   76.09
   4  -7  10  672.13   46.60
  -4   7  10  767.32   35.20
  -4   7  10  688.63   48.60
   4   7 -10  729.43   37.10
   4  -7  10  838.32   76.89
  -4  -7  10  730.23   51.29
  -4   7 -10  681.03   42.90
   4   7  10  704.73   39.70
  -4  -7  10  662.93   82.19
   5  -7  10   69.39   24.80
   5   7 -10   77.59   10.40
  -5   7  10   91.89   15.70
   5  -7  10  102.59   54.99
  -5   7  10   83.79   12.00
   5  -7  10   69.69   42.70
  -5   7  10   87.79   20.80
  -5  -7  10  121.09   55.09
  -5   7 -10   66.39   16.00
   5   7  10   62.09   12.20
   5   7  10   53.29   19.10
   6  -7  10   45.30   31.00
   6   7 -10   83.09   13.60
   6  -7  10   76.79   41.20
  -6   7  10  111.19   17.90
   6  -7  10  280.17   75.59
  -6   7  10  108.89   12.90
  -6   7  10   64.09   14.90
  -6  -7  10  107.29   58.59
   6   7  10   63.99   16.70
   6   7  10   98.79   12.50
  -6   7 -10  114.19   16.80
  -7   7  10  106.79   14.90
  -7   7  10  190.48   24.60
   7  -7  10   99.19   42.40
   7   7 -10  151.48   14.00
  -7   7 -10  132.39   24.10
   7   7  10  194.18   18.70
   7   7  10  146.49   17.60
   7  -7 -10  252.37   44.30
  -8   7  10  348.97   26.40
  -8   7  10  330.07   20.90
   8   7 -10  318.57   18.60
   8  -7  10  244.18   45.30
   8   7  10  320.17   27.80
   8  -7 -10  297.07   41.30
  -8   7 -10  314.87   26.80
   8   7  10  338.87   22.60
  -9   7  10   33.00   13.90
   9  -7  10   12.60   41.60
   9  -7 -10   43.20   25.60
   9   7  10   10.40   13.60
  -9   7 -10   22.10   21.20
   9   7  10   -2.00    9.70
 -10   7  10   46.40   13.10
  10  -7  10  103.89   33.40
  10   7 -10   42.90    7.90
  10  -7 -10   42.30   21.80
  10   7  10   56.19    9.80
 -10   7 -10   25.20   13.10
  11  -7  10  111.09   27.80
 -11   7  10  119.39   17.20
  11   7 -10  151.08   11.80
  11   7  10  143.69   15.80
 -11   7 -10  113.49   17.80
   0   8  10   15.60    8.80
   0  -8  10    6.80   39.50
   0   8 -10    8.20   10.20
   0   8 -10  -34.90   18.40
   0  -8  10  -29.20   35.80
   0   8  10   12.30    7.90
   1  -8  10   23.40   36.20
  -1   8  10   19.30    8.40
  -1   8  10   19.30    7.60
   1   8 -10   32.50   19.50
   1  -8  10  -16.00   41.10
   1   8 -10    8.00    9.40
   1   8  10   12.00    8.70
  -1   8 -10   15.10   10.70
  -1   8 -10   15.40   18.00
  -1  -8  10   59.39   38.60
  -1  -8  10   30.70   36.40
  -2   8  10 2397.46  103.79
   2   8 -10 2210.48  108.39
   2  -8  10 2377.56  120.69
   2  -8  10 2258.27  128.89
  -2   8  10 2345.27  101.19
  -2   8  10 2086.19  109.79
   2   8 -10 2215.08  101.49
  -2   8 -10 2339.37  104.79
  -2  -8  10 2397.86  117.69
  -2  -8  10 2383.06  123.79
  -2   8 -10 2276.67  102.59
   2   8  10 2472.15  103.49
  -3   8  10 1067.09   48.30
   3   8 -10  998.50   73.09
   3   8 -10 1034.70   48.30
  -3   8  10 1098.69   47.60
   3  -8  10  913.31   63.39
   3  -8  10 1086.99   88.29
  -3  -8  10 1043.80   71.29
  -3   8 -10 1041.20   50.39
  -3   8 -10  960.90   67.09
   3   8  10 1098.99   49.30
  -3  -8  10 1134.89   97.39
  -4   8  10  633.84   32.70
  -4   8  10  643.64   30.30
   4   8 -10  646.94   31.80
  -4   8  10  666.03   42.80
   4   8 -10  621.74   52.09
   4  -8  10  565.34   95.19
   4  -8  10  502.65   56.19
   4  -8  10  713.03   74.59
  -4  -8  10  553.44   48.10
  -4  -8  10  599.24  100.49
  -4   8 -10  645.44   37.30
   4   8  10  625.14   32.60
   5  -8  10  159.18   45.80
  -5   8  10  124.59   15.70
   5  -8  10  159.38   77.49
  -5   8  10   98.29   20.30
   5  -8  10   80.79   35.40
   5   8 -10  163.98   29.70
  -5   8  10  142.29   13.00
   5   8 -10  110.59   14.30
  -5   8 -10  120.19   17.00
   5   8  10  122.29   16.80
  -5  -8  10   34.80   66.59
  -6   8  10  244.98   28.90
   6  -8  10  181.48   47.20
   6   8 -10  243.68   16.70
  -6   8  10  241.58   16.70
   6   8  10  255.17   19.30
  -6   8 -10  216.78   24.90
   7   8 -10   29.80    7.30
   7  -8  10   63.09   44.10
  -7   8  10   44.80   15.70
  -7   8  10   43.40    9.00
  -7   8 -10   61.29   14.20
   7   8  10   52.79    9.60
   8  -8  10    8.60   42.90
   8   8 -10   34.30    6.70
  -8   8  10   31.60    9.00
  -8   8 -10   33.30   12.60
  -9   8  10  110.39   16.00
   9   8 -10  165.08   12.90
   9  -8  10   84.49   39.90
   9   8  10  152.38   17.10
  -9   8 -10  144.89   21.80
   9  -8 -10  141.79   28.60
 -10   8  10  156.68   19.70
  10   8 -10  182.18   13.00
  10  -8  10  128.29   35.60
  10   8  10  172.98   16.10
 -10   8 -10  174.68   19.10
   0   9 -10  109.99   15.80
   0  -9  10   45.00   40.80
   0   9  10  108.29   14.10
   0   9 -10  113.09   18.00
   0  -9  10   24.00   52.19
   0   9  10  120.29   12.30
   1  -9  10   34.30   44.40
  -1   9  10   26.10   27.30
  -1   9  10   34.20    8.00
   1   9 -10   70.89   17.40
   1  -9  10   16.20   54.19
  -1   9  10   48.80   12.20
   1   9 -10   38.80    9.20
  -1   9 -10   37.10   16.50
  -1  -9  10   16.70   37.50
  -1   9 -10   50.69   10.60
   1   9  10   59.59    8.80
  -1  -9  10   40.50   53.89
   2   9 -10   -4.20    8.40
  -2   9  10    5.50   11.90
  -2   9  10   16.40    6.70
  -2   9  10   23.80   22.50
   2   9 -10   -3.20   18.70
   2  -9  10   27.00   55.49
   2  -9  10   -3.70   44.10
  -2  -9  10  110.89   57.89
   2   9  10   15.60    7.60
  -2   9 -10   22.60   10.10
  -2  -9  10   47.50   32.10
  -2   9 -10   -3.80   14.80
   3  -9  10  758.12  109.79
  -3   9  10  884.01   44.40
  -3   9  10  935.01   41.50
   3   9 -10  938.41   53.09
   3   9 -10  949.21   42.70
  -3   9  10  849.91   53.39
   3  -9  10  970.60   86.09
  -3   9 -10  946.51   47.40
  -3   9 -10  881.41   43.60
  -3  -9  10  634.44  119.59
  -3  -9  10  864.91   58.99
   3   9  10  924.01   42.60
  -4   9  10  274.37   35.10
  -4   9  10  402.16   20.40
  -4   9  10  355.96   34.00
   4   9 -10  376.56   22.00
   4  -9  10  417.36   72.09
   4   9 -10  347.07   39.60
  -4   9 -10  398.46   29.40
   4   9  10  390.16   22.30
  -4  -9  10  344.17   40.80
  -4   9 -10  392.66   25.10
   5  -9  10  179.08   48.80
   5   9 -10  175.78   14.70
   5   9 -10  165.38   26.40
  -5   9  10  210.68   14.20
  -5   9  10  178.98   29.00
  -5   9 -10  168.38   23.60
  -5   9 -10  164.98   19.40
   5   9  10  184.58   16.30
  -6   9  10  122.09   18.00
   6  -9  10  149.88   47.10
  -6   9  10  149.69   13.50
   6   9 -10  145.49   12.40
  -6   9 -10  123.49   16.20
  -6   9 -10   98.19   13.60
   6   9  10  121.79   15.40
   7   9 -10   94.29   11.40
  -7   9  10  104.39   12.80
   7  -9  10   52.29   53.29
  -7   9  10   83.79   19.00
  -7   9 -10  131.99   20.10
   8  -9  10  -59.39   41.50
  -8   9  10   42.20    9.10
  -8   9  10   37.40   15.20
   8   9 -10   39.20    7.10
   8   9  10   38.50    9.00
  -8   9 -10   54.29   14.00
  -8   9 -10   22.40   11.70
  -9   9  10  319.47   24.80
   9   9 -10  308.87   17.80
   9   9  10  291.37   18.70
  -9   9 -10  316.37   23.70
   0  10  10  118.49   12.00
   0  10 -10  125.59   16.60
   0  10 -10  115.59   15.30
   0  10  10  172.68   29.10
   0 -10  10   15.50   73.89
   0 -10  10  112.29   39.90
  -1  10  10  196.58   27.90
  -1  10  10  306.17   39.20
   1 -10  10  229.48   45.90
   1  10 -10  234.68   18.80
  -1  10  10  276.87   16.00
   1  10 -10  232.48   28.30
  -1  10 -10  245.18   26.90
  -1 -10  10  254.17   39.90
  -1  10 -10  250.07   19.10
   1  10  10  266.47   15.90
  -2  10  10  369.26   38.50
   2  10 -10  517.15   34.50
   2  10 -10  456.25   25.30
   2 -10  10  426.86   70.29
  -2  10  10  496.35   23.60
  -2  10 -10  466.45   26.40
  -2  10 -10  467.15   31.70
  -2 -10  10  451.55   51.39
   2  10  10  455.95   23.70
  -3  10  10  602.94   27.50
   3 -10  10  538.45   71.79
  -3  10  10  578.84   39.30
   3  10 -10  600.14   28.70
   3  10 -10  493.55   38.90
  -3  10 -10  589.74   34.90
  -3  10 -10  534.75   30.00
  -3 -10  10  452.95   51.59
   3  10  10  587.74   28.00
  -4  10  10   44.10   19.30
  -4  10  10   28.40    7.20
   4 -10  10  -47.90   49.40
   4  10 -10   19.40    7.20
   4  10 -10   26.70   18.70
   4  10  10   32.50    7.80
  -4  10 -10   26.50   14.90
  -4  10 -10   27.60   10.50
  -5  10  10  147.59   13.40
  -5  10  10  157.48   29.20
   5 -10  10   95.99   51.99
   5  10 -10  157.08   13.60
   5  10 -10  234.28   35.10
  -5  10 -10  137.79   23.00
   5  10  10  179.18   14.30
  -5  10 -10  126.89   18.50
  -6  10  10  153.08   12.90
   6  10 -10  146.79   17.40
   6 -10  10   77.59   48.20
  -6  10 -10  127.19   21.90
   6  10  10  151.68   14.10
  -7  10  10   19.40    7.80
  -7  10  10   14.90   16.30
   7 -10  10  -12.30   42.70
   7  10 -10   13.40    7.10
   7  10  10   13.40    7.60
  -7  10 -10   -0.80   14.00
  -8  10  10   70.09   15.70
   8 -10  10   19.60   40.50
  -8  10 -10   87.59   14.00
   8  10  10  114.49   12.50
   9 -10  10  283.47   55.09
  -9  10  10  342.47   24.10
  -9  10 -10  339.77   23.20
   0  11  10  461.25   22.60
   0  11 -10  463.85   30.90
   0 -11  10  366.06   61.89
   0  11  10  351.56   45.80
   1 -11  10  145.89   43.30
   1  11 -10  228.38   28.00
  -1  11  10  287.67   37.30
  -1  11  10  256.37   15.40
  -1  11 -10  243.38   25.50
   1  11  10  250.57   15.40
  -1 -11  10  229.98   38.40
  -2  11  10  354.96   35.60
   2  11 -10  321.87   30.70
  -2  11  10  320.37   17.80
  -2 -11  10  289.77   38.80
   2  11  10  297.97   17.80
  -2  11 -10  303.27   27.00
   3  11 -10  285.97   29.10
  -3  11  10  225.68   32.50
  -3  11  10  255.77   15.90
  -3  11 -10  303.27   24.80
   3  11  10  257.57   16.10
  -4  11  10   65.19   10.50
   4 -11  10   54.59   46.50
  -4  11 -10   58.19   14.20
   4  11  10   52.79    8.50
  -5  11  10  172.48   16.70
   5 -11  10   76.69   43.20
  -5  11  10  190.08   26.80
   5  11 -10  226.78   36.70
  -5  11 -10  174.98   24.50
   5  11  10  167.88   13.80
  -6  11  10  344.67   19.70
  -6  11  10  376.06   28.50
   6  11  10  329.57   19.90
  -6  11 -10  382.96   27.40
  -7  11  10   34.90    7.80
  -7  11  10   55.69   14.20
   7 -11  10   18.90   38.30
  -7  11 -10   32.40   12.90
   7  11  10   48.20    9.80
  -8  11  10  218.28   20.00
  -8  11 -10  225.48   20.90
   0  12  10   11.00   23.20
   0  12 -10   34.50   16.00
   0  12  10   25.80    6.70
  -1  12  10   68.89   10.90
  -1  12  10  100.29   23.70
  -1  12 -10   35.10   16.70
  -1 -12  10   66.09   38.00
   2  12 -10  347.17   29.70
  -2  12  10  237.78   34.90
   2  12  10  261.07   16.90
   3 -12  10   74.99   61.79
  -3  12  10   90.09   21.30
  -3  12  10   92.59   11.40
   3  12 -10  109.59   18.70
  -3  12 -10  149.79   23.20
   3  12  10   97.69   11.20
  -4  12  10   89.59   11.10
   4  12 -10  114.69   20.70
  -4  12  10   74.09   19.50
   4  12  10   81.59    8.60
  -4  12 -10   93.69   15.30
   5 -12  10  120.09   42.20
  -5  12  10   54.29    8.00
  -5  12  10   58.69   17.80
  -5  12 -10   83.99   13.80
   5  12  10   59.49    8.00
   6 -12  10   55.39   42.10
  -6  12  10   55.09   15.20
  -6  12  10   58.19    8.20
  -6  12 -10   70.29   12.30
  -7  12  10   48.70   22.70
  -7  12 -10  100.49   16.70
   0  13  10   17.70    6.40
   0  13 -10    1.10   15.20
   1  13 -10   27.40   15.90
  -1  13  10   39.40    7.20
   1  13  10   36.50    6.80
  -1  13 -10   42.30   15.70
   2  13 -10   27.70   16.20
  -2  13  10   27.70    6.40
  -2  13  10   -7.70   20.60
  -2  13 -10   19.60   14.20
   2  13  10    7.00    6.60
  -3  13  10   25.90    6.90
  -3  13  10    9.40   17.50
   3  13 -10   34.10   16.50
   3  13  10   31.80    7.20
  -3  13 -10   48.90   13.60
   4  13 -10   11.30   17.50
  -4  13  10   17.80    6.40
  -4  13 -10   19.70   13.00
  -5  13  10   56.89    7.40
  -5  13 -10   82.79   12.20
   0  14 -10   17.80   13.10
  -1  14  10   97.49   13.20
   1  14  10   89.79   13.50
  -1  14 -10  145.39   22.40
   2  14 -10  -20.70   14.00
  -2  14  10   15.90    7.50
  -2  14 -10   15.90   12.40
  -3  14  10   29.10    8.20
   3  14 -10   50.89   16.70
  -3  14 -10   52.49   12.60
   0   0  11    4.40   13.20
   1   0  11 3086.99  131.99
  -1   0  11 2916.31  132.99
   2   0  11  896.51   42.90
  -2   0  11  841.42   44.90
   3   0  11  949.71   47.70
  -3   0  11 1008.40   48.70
  -4   0  11   -4.80   12.60
   4   0  11  -13.10   10.20
   4   0 -11   -1.60   36.80
  -4   0  11   25.50   12.30
   5   0  11    7.30   17.30
   5   0 -11   13.70   30.20
  -5   0  11   34.00   12.70
   5   0  11   40.40   12.80
   5   0  11  103.99   37.80
   6   0  11  408.06   32.40
  -6   0  11  362.96   25.00
  -6   0  11  472.25   39.70
   6   0  11  459.15   59.49
   6   0 -11  402.46   44.30
   6   0  11  355.96   34.10
  -7   0  11  139.59   22.60
   7   0  11  139.09   23.80
   7   0 -11   84.59   32.30
   7   0 -11  121.99   21.80
   8   0  11   33.40   33.80
  -8   0  11   38.20   25.20
   8   0  11    8.50   17.10
   8   0 -11   13.30   15.30
   8   0 -11   37.20   18.30
   8   0  11    1.50   33.20
   9   0  11  684.23   40.70
   9   0  11  572.84   55.59
   9   0 -11  560.54   40.00
   9   0 -11  632.74   37.40
  10   0 -11  230.18   22.60
  10   0  11  240.98   29.30
  10   0  11  277.37   47.40
  11   0  11   -3.20   33.50
  11   0 -11   79.49   12.60
  11   0 -11   87.59   20.30
  11   0  11   51.59   16.30
  12   0 -11   97.79   16.50
  12   0 -11   90.89   23.30
  12   0  11   74.09   14.10
 -12   0  11  118.29   18.50
   0   1  11   45.70   13.00
   0  -1  11   23.80    9.00
  -1   1  11   93.09   14.20
   1  -1  11  123.99   15.70
   1   1  11   93.99   15.40
  -1  -1  11   94.09   16.00
   1   1  11   95.09   15.60
  -2   1  11   17.80   11.60
   2  -1  11   20.10    9.00
  -2  -1  11   46.30   14.50
   2   1  11   10.40    9.40
   2   1  11   50.39   15.50
  -3   1  11 1347.77   61.29
   3  -1  11 1292.47   61.29
   3   1  11 1288.37   61.59
  -3  -1  11 1251.47   69.79
   3   1  11 1367.16   65.89
  -3  -1  11 1317.47   63.39
   4   1 -11  285.97   39.20
   4  -1  11  221.98   21.60
   4  -1  11  256.87   33.80
  -4   1  11  230.68   22.00
  -4   1  11  232.68   20.40
   4  -1  11  254.07   38.40
  -4  -1  11  234.28   23.60
  -4  -1  11  220.68   42.60
   4   1  11  219.18   29.00
  -4  -1  11  242.18   25.30
   4  -1 -11  274.47   45.60
  -4  -1  11  184.18   35.10
   4   1  11  214.88   22.90
   4   1  11  297.77   35.00
   5  -1  11  457.75   38.10
   5  -1  11  495.95   56.89
   5   1 -11  479.35   49.99
   5  -1  11  440.86   29.80
  -5   1  11  437.96   25.90
   5   1 -11  379.16   35.20
   5   1  11  387.76   68.59
   5   1  11  390.26   34.50
   5   1  11  483.25   47.00
  -5  -1  11  470.65   38.60
  -5  -1  11  430.56   29.50
   5  -1 -11  472.85   53.29
   5   1  11  509.05   31.60
  -6   1  11   85.29   11.70
   6   1 -11   95.09   25.20
   6  -1  11   59.09   20.30
   6  -1  11   93.39   34.90
   6   1 -11   93.49   18.10
  -6   1  11   94.79   19.30
   6   1  11   82.09   42.60
   6  -1 -11   99.19   27.90
   6   1  11   95.89   18.00
   6   1  11   86.89   17.50
  -6  -1  11   63.99   15.00
   7   1 -11   47.10   19.90
  -7   1  11   56.49   19.80
   7  -1  11   30.90   40.40
   7   1 -11   61.19   16.70
   7  -1  11   60.49   21.50
   7  -1 -11   44.30   22.60
   7   1  11   30.70   24.20
   7   1  11   79.49   41.80
   7   1  11   37.90   18.00
  -7  -1  11   33.00   24.80
   8  -1  11  143.79   22.20
   8   1 -11  159.58   24.30
   8  -1  11  127.79   32.50
   8   1 -11  113.69   16.30
   8  -1  11  158.68   33.40
   8   1  11  170.38   39.20
  -8  -1  11  178.98   30.40
   8   1  11  159.88   26.20
   8  -1 -11  153.78   25.10
   8   1  11  110.59   39.40
   9   1 -11   12.30   12.60
   9  -1  11  -20.00   19.70
   9  -1  11    2.00   28.30
   9   1 -11    9.90   13.80
   9   1  11   18.90   38.40
   9  -1 -11   -6.10   13.90
   9   1  11   -5.60   15.10
  10  -1  11   49.10   20.40
  10   1 -11   69.89   13.30
  10  -1  11   30.60   28.50
  10   1 -11   60.79   14.10
  10  -1 -11   63.19   13.10
  10   1  11   31.00   44.10
  10   1  11   60.79   15.90
  11   1 -11  125.39   18.20
  11  -1  11  152.38   28.40
  11   1 -11  162.98   24.10
  11  -1  11   88.69   20.30
  11  -1 -11  113.39   19.40
  11   1  11  135.99   23.10
  12   1 -11   53.29   16.60
  12  -1  11   48.70   15.70
 -12   1  11   55.89   12.10
  12   1 -11   20.10   13.30
  12   1  11   41.10   11.40
  12  -1 -11   60.59   11.50
   0   2  11  298.97   24.30
   0  -2  11  313.37   22.20
   1  -2  11  416.96   24.90
  -1   2  11  391.76   25.80
   1   2  11  368.96   28.70
  -2   2  11  199.58   19.20
   2  -2  11  182.48   19.00
   2   2  11  181.78   19.50
  -2  -2  11  199.48   27.20
   2   2  11  221.08   26.40
  -2  -2  11  238.88   39.60
   3  -2  11   58.79   10.90
  -3   2  11   66.39   11.40
   3   2  11   87.59   19.30
  -3  -2  11   62.69   24.40
   3   2  11   40.00   11.50
  -3  -2  11   22.80   17.30
   4  -2  11  193.28   26.60
   4  -2  11  250.07   49.90
  -4   2  11  150.38   17.30
   4  -2  11  200.48   20.30
   4   2 -11  177.08   25.70
   4   2 -11  168.38   33.50
  -4  -2  11  162.08   26.30
   4  -2 -11  176.68   49.70
   4   2  11  176.58   23.10
   4   2  11  141.79   18.80
   4   2  11  250.47   34.70
  -4  -2  11  191.28   29.20
  -4  -2  11  215.38   28.20
  -4  -2  11  202.68   24.70
   5   2 -11  835.82   57.69
   5  -2  11  820.52   43.10
   5  -2  11  806.32   63.99
   5  -2  11  777.42   53.39
  -5   2  11  820.22   38.90
   5   2 -11  737.13   43.70
   5  -2 -11  886.41   66.29
   5   2  11  715.43   57.09
   5   2  11  775.22   45.30
  -5  -2  11  853.71   54.09
  -5  -2  11  773.52   44.40
   5   2  11  894.91   45.50
   6  -2  11  142.09   25.70
   6  -2  11  128.89   18.30
   6   2 -11  128.89   25.30
  -6   2  11  167.08   15.10
   6   2 -11   91.69   15.60
   6  -2  11   99.99   34.20
  -6  -2  11  128.49   25.40
   6   2  11  117.49   18.30
   6   2  11  158.08   21.80
   6  -2 -11  121.39   30.00
   7  -2  11 1230.78   73.59
   7   2 -11 1260.07   63.59
   7  -2  11 1216.68   65.89
  -7   2  11 1122.29   56.09
   7  -2  11 1271.17   68.99
   7   2  11 1136.79   73.69
  -7  -2  11 1197.68   71.19
   7  -2 -11 1259.37   66.09
   7   2  11 1178.28   60.29
   8  -2  11   72.69   29.00
   8   2 -11   69.49   16.90
   8  -2  11   69.29   30.70
   8  -2  11   51.39   25.00
   8   2 -11   76.09   12.80
   8   2  11   81.99   15.80
  -8  -2  11  126.39   33.40
   8  -2 -11   87.09   17.70
   9   2 -11  124.89   19.60
   9  -2  11  142.99   26.40
   9   2 -11  102.59   20.90
   9  -2  11  136.09   29.10
   9   2  11  145.99   23.30
   9  -2 -11  130.69   24.80
  10   2 -11   47.60   11.80
 -10   2  11    3.80   15.70
  10  -2  11   48.40   24.60
  10   2 -11   42.90   13.00
  10  -2  11   28.60   26.90
  10   2  11   30.40   13.80
  10  -2 -11   32.20   13.20
 -11   2  11   88.59   14.70
  11   2 -11   63.19   12.80
  11  -2  11   50.49   25.30
  11  -2  11   41.80   23.20
  11   2 -11   54.69   13.70
  11  -2 -11   91.89   13.70
  11   2  11   58.79   12.70
  12   2 -11   -1.00   12.00
 -12   2  11   -8.50   11.10
  12  -2  11  -13.30   27.00
  12   2 -11    5.80   22.40
  12  -2  11   11.10   19.50
  12   2  11    1.20    9.70
  12  -2 -11    5.50   10.60
   0  -3  11  204.28   19.70
   0   3  11  190.78   20.40
   1  -3  11   20.70   10.10
  -1   3  11   34.70   10.60
   1   3  11   18.70   12.40
  -1  -3  11   40.30   21.90
  -2   3  11  378.66   23.10
   2  -3  11  357.46   24.50
   2   3  11  370.66   28.70
  -2  -3  11  360.86   45.80
   3  -3  11 1528.95   89.09
   3   3 -11 1522.35   74.39
   3   3 -11 1854.41   92.89
  -3   3  11 1641.64   72.59
  -3   3  11 1538.65   72.99
   3  -3  11 1616.94   74.39
  -3  -3  11 1651.63   85.09
  -3  -3  11 1583.84   84.59
   3   3  11 1648.14   76.39
  -3  -3  11 1648.44   78.49
   3   3  11 1596.94   76.59
  -4   3  11  505.75   25.90
   4  -3  11  525.15   30.30
   4   3 -11  561.44   50.69
   4  -3  11  532.15   49.99
   4  -3  11  536.35   54.99
  -4   3  11  454.25   27.90
   4   3 -11  463.95   30.70
   4   3  11  489.35   33.20
  -4  -3  11  502.05   51.79
   4  -3 -11  430.86   59.89
   4   3  11  463.35   34.90
  -4  -3  11  501.05   38.80
   4   3  11  428.56   38.00
  -4  -3  11  458.25   43.70
  -5   3  11  314.07   23.70
   5   3 -11  358.36   42.80
   5   3 -11  362.46   26.20
  -5   3  11  331.77   20.20
   5  -3  11  342.67   27.90
   5  -3  11  290.37   48.70
   5  -3  11  324.77   52.29
  -5  -3  11  370.96   34.60
   5   3  11  326.57   30.30
   5  -3 -11  348.97   58.29
   5   3  11  381.66   33.20
  -5  -3  11  347.17   47.50
   6  -3  11  166.58   28.00
   6  -3  11  160.08   31.60
   6   3 -11  139.09   20.90
   6  -3  11  186.78   34.60
   6   3 -11  162.88   24.30
  -6   3  11  141.79   15.90
  -6   3  11  168.38   21.70
   6   3  11  166.58   26.20
   6  -3 -11  240.78   47.20
   7   3 -11  123.69   19.20
   7   3 -11  141.09   28.00
   7  -3  11  136.29   32.10
   7  -3  11  107.49   24.40
   7  -3  11  172.48   33.60
  -7   3  11  141.29   19.80
  -7   3  11  157.88   25.50
  -7  -3  11  177.48   34.70
   7   3  11  142.09   24.80
   7  -3 -11  219.78   36.30
   8   3 -11  329.07   22.80
   8   3 -11  322.57   28.10
  -8   3  11  239.78   32.50
   8  -3  11  347.57   45.00
   8  -3  11  329.77   51.29
   8  -3  11  286.87   51.69
  -8  -3  11  343.87   57.79
   8   3  11  327.77   27.40
   8  -3 -11  325.57   31.50
   9   3 -11  213.28   19.30
  -9   3  11  242.98   26.20
   9   3 -11  218.58   23.30
   9  -3  11  230.28   41.40
   9  -3  11  229.28   35.30
   9  -3 -11  231.88   26.60
   9   3  11  211.48   23.90
  10   3 -11  116.69   18.50
  10  -3  11  102.89   26.80
  10   3 -11  111.59   19.50
  10  -3  11   95.99   34.20
  10   3  11  107.29   14.20
  10  -3 -11  127.99   21.60
  11   3 -11   73.09   12.00
  11  -3  11   55.09   24.20
  11   3 -11   51.79   14.30
  11  -3  11   30.00   28.50
 -11   3  11   64.19   13.80
  11   3  11   57.19   12.10
  12  -3  11  128.69   26.20
 -12   3  11  167.38   18.20
  12   3 -11  176.48   16.50
  12  -3  11  126.39   23.70
  12  -3 -11  164.58   19.90
  12   3  11  118.29   15.60
   0  -4  11    5.90   11.20
   0   4  11    0.80   10.00
   0  -4  11   20.60   22.30
   1  -4  11  139.89   20.10
   1  -4  11  101.99   24.20
   1  -4  11  112.99   45.60
  -1   4  11  141.49   15.70
  -1  -4  11  125.09   24.20
   1   4  11  126.79   19.10
  -1  -4  11   79.79   42.00
  -2   4  11  252.37   17.80
   2  -4  11  239.28   21.90
   2  -4  11  276.97   53.29
   2   4 -11  202.58   22.00
  -2  -4  11  274.47   44.10
   2   4  11  238.58   22.60
  -2  -4  11  214.18   33.70
   2   4  11  295.67   42.50
   2   4  11  204.08   22.10
   3   4 -11  171.48   21.60
   3  -4  11  229.78   22.40
  -3   4  11  228.08   16.30
   3   4 -11  259.07   52.09
   3  -4  11  194.58   36.70
  -3   4  11  216.68   17.60
   3   4  11  276.47   24.80
  -3  -4  11  269.27   37.10
  -3  -4  11  281.87   48.70
   3   4  11  188.48   29.50
  -3  -4  11  211.58   41.40
   4   4 -11   69.69   12.80
   4  -4  11   54.29   13.30
   4  -4  11   76.79   38.70
   4  -4  11   37.40   33.30
  -4   4  11   64.99    9.30
   4   4 -11  104.69   31.90
  -4   4  11   91.39   14.80
  -4  -4  11   84.89   25.50
   4   4  11   53.19   18.10
   4  -4 -11  121.19   61.49
   4   4  11   61.29   17.00
  -4  -4  11   73.69   31.10
  -4  -4  11   71.49   25.00
   5   4 -11  504.25   30.00
  -5   4  11  481.95   27.60
   5  -4  11  492.35   56.99
   5  -4  11  512.85   35.20
   5   4 -11  570.44   46.10
   5  -4  11  632.64   64.49
  -5   4  11  511.65   46.70
   5  -4 -11  401.66   70.89
   5   4  11  545.85   35.50
  -5  -4  11  540.65   43.00
   6   4 -11   69.09   23.00
   6  -4  11   82.29   51.99
  -6   4  11   60.19   11.30
  -6   4  11   85.09   21.90
  -6   4  11   59.89   12.00
   6  -4  11   57.29   19.80
   6  -4  11  131.59   40.60
  -6  -4  11   82.29   35.90
   6  -4 -11   49.60   32.90
   7  -4  11 1576.14  101.89
  -7   4  11 1560.04   78.09
   7   4 -11 1822.92   82.79
   7  -4  11 1629.54   88.79
   7  -4  11 1879.71   93.19
  -7   4  11 1676.83   81.09
   7   4 -11 1821.42   78.09
  -7   4  11 1723.03   78.09
   7  -4 -11 1777.62   88.29
  -7  -4  11 1751.52  102.89
   7   4  11 1868.51   81.09
   8  -4  11  222.58   33.60
   8   4 -11  218.58   18.20
   8   4 -11  231.98   25.00
   8  -4  11  180.88   42.20
  -8   4  11  227.98   25.70
   8  -4 -11  229.08   31.60
   8   4  11  215.08   24.50
   9  -4  11  124.39   40.70
   9   4 -11  171.08   25.60
   9  -4  11  217.28   43.00
   9   4 -11  251.67   17.30
  -9   4  11  194.18   24.10
   9   4  11  233.58   23.10
 -10   4  11   19.10   14.20
  10   4 -11    8.60   15.30
  10  -4  11    4.40   40.00
  10   4 -11   19.30    9.10
  10  -4  11   21.20   37.20
  10  -4 -11   26.00   14.90
  10   4  11   10.60   12.00
 -11   4  11   -0.20   13.30
  11  -4  11   83.59   37.80
  11  -4  11   -7.60   23.20
  11   4 -11   -2.40    8.90
  11  -4 -11   14.10   13.20
  11   4  11   14.10   10.10
   0  -5  11  103.89   15.80
   0  -5  11  108.09   35.10
   0   5  11   96.49   11.90
   0   5  11  114.49   14.60
   0   5 -11  140.99   19.30
   0  -5  11  153.78   25.70
   1   5 -11  480.95   28.90
   1  -5  11  446.16   57.49
   1  -5  11  417.46   45.00
   1  -5  11  492.85   31.60
  -1   5  11  528.15   25.30
  -1   5  11  452.25   25.40
  -1   5  11  388.26   38.70
   1   5  11  399.46   38.20
   1   5  11  417.06   27.70
  -1  -5  11  554.94   46.30
  -1   5 -11  504.05   30.00
  -1  -5  11  488.75   54.99
   1   5  11  495.25   26.70
  -2   5  11  599.94   38.60
   2  -5  11  838.52   62.19
  -2   5  11  709.83   34.90
   2  -5  11  772.62   40.30
   2   5 -11  730.53   37.30
  -2   5  11  742.53   35.20
   2   5 -11  830.72   70.69
   2   5  11  661.63   37.40
   2   5  11  714.13   37.00
  -2  -5  11  731.13   57.29
  -2  -5  11  822.42   56.09
   2   5  11  713.33   45.00
  -2   5 -11  842.52   74.59
   3   5 -11  199.88   19.30
  -3   5  11  210.28   16.30
   3  -5  11  209.08   23.50
  -3   5  11  204.28   15.30
   3  -5  11  189.18   37.00
   3   5 -11  195.48   39.10
  -3   5 -11  209.68   41.30
  -3  -5  11  245.38   31.30
  -3   5 -11  265.07   39.50
  -3  -5  11  179.78   30.50
  -3  -5  11  219.08   34.70
   3   5  11  183.48   20.70
   3   5  11  194.38   22.10
   3   5  11  209.38   21.70
   4   5 -11   95.99   11.90
   4  -5  11  116.59   34.70
   4   5 -11   83.99   30.70
  -4   5  11  117.79   13.80
   4  -5  11   80.09   17.10
  -4  -5  11   96.59   24.90
   4   5  11  100.69   17.20
   4  -5 -11   69.29   62.19
  -4   5 -11   71.49   29.50
  -5   5  11 1074.49   48.20
   5  -5  11 1069.49   73.89
   5   5 -11 1091.59   50.19
   5   5 -11 1083.09   62.89
  -5   5  11  962.50   58.99
   5  -5  11 1060.19   56.49
  -5   5  11 1058.29   48.30
  -5  -5  11 1110.89   83.59
  -5   5 -11 1003.00   67.29
   5   5  11 1079.29   54.29
   5  -5 -11  897.61   85.49
  -5  -5  11 1059.79   60.09
   6   5 -11  649.93   32.70
  -6   5  11  570.94   41.40
   6   5 -11  596.44   43.90
  -6   5  11  607.84   32.70
   6  -5  11  713.83   99.59
   6  -5  11  657.83   60.49
  -6   5  11  646.14   31.80
   6  -5  11  594.24   46.60
   6  -5 -11  696.23   61.49
   6   5  11  684.03   38.60
  -6  -5  11  636.54   78.49
   7   5 -11   46.20   17.60
   7  -5  11   26.00   32.00
   7   5 -11   38.50    9.00
   7  -5  11   67.79   28.60
  -7   5  11   46.80   17.50
  -7   5  11   29.00   10.80
  -7   5  11   60.29   16.60
  -7  -5  11   84.49   45.40
   7   5  11   41.40   14.50
   7  -5 -11   46.10   22.80
   8   5 -11  163.68   15.10
   8   5 -11  146.69   29.10
   8  -5  11  169.68   34.20
  -8   5  11  151.98   25.00
  -8   5  11  205.78   19.10
   8  -5 -11  177.88   23.20
   8   5  11  195.28   22.80
   9   5 -11  372.56   20.80
  -9   5  11  315.77   26.80
   9  -5  11  355.46   48.70
   9   5  11  358.46   26.00
   9  -5 -11  360.06   32.30
  10  -5  11   20.50   26.50
 -10   5  11   11.90   13.70
  10   5 -11   15.50    7.70
  10  -5 -11  -20.30   17.60
  10   5  11   11.30   11.50
  11  -5  11  -10.90   24.20
 -11   5  11   39.60   12.00
  11   5 -11   33.00    7.60
  11   5  11   35.50    9.10
  11   5  11   32.10   10.00
 -11   5 -11   46.10   13.60
  11  -5 -11   63.19   15.60
   0  -6  11  -14.20   34.10
   0   6  11   15.90    8.20
   0   6 -11   25.30   10.80
   0  -6  11    8.00   27.00
   0  -6  11   21.60   17.10
   0   6  11    6.50    9.60
  -1   6  11   77.39    9.60
   1  -6  11   91.99   36.80
   1   6 -11   85.89   11.60
   1  -6  11   89.29   17.70
   1  -6  11   93.49   28.40
  -1   6  11   97.09   12.70
  -1  -6  11   88.29   33.10
  -1  -6  11  122.69   29.00
   1   6  11  102.29   14.10
  -1   6 -11   79.09   12.80
   1   6  11  104.69   16.40
   2  -6  11  205.68   27.80
   2  -6  11  246.18   45.10
  -2   6  11  195.38   15.30
  -2   6  11  202.18   15.10
   2  -6  11  236.28   38.90
   2   6 -11  187.88   18.20
   2   6  11  215.68   17.50
  -2   6 -11  166.88   25.20
   2   6  11  228.98   19.30
   2   6  11  167.48   30.80
  -2   6 -11  219.58   22.90
  -2  -6  11  336.17   51.49
  -2  -6  11  256.67   45.40
   3  -6  11  276.77   28.70
  -3   6  11  294.47   17.90
  -3   6  11  292.17   17.70
   3  -6  11  342.37   55.59
   3   6 -11  275.67   20.10
  -3  -6  11  317.67   41.70
   3   6  11  237.98   32.30
  -3   6 -11  285.27   35.90
   3   6  11  259.97   21.80
   3   6  11  274.87   21.70
   4  -6  11 1944.91  109.39
  -4   6  11 2026.30   87.39
   4  -6  11 2099.59  108.09
   4  -6  11 1875.01   93.39
  -4   6  11 1992.30   87.49
   4   6 -11 2003.60   88.39
  -4   6  11 1866.21   97.29
  -4   6 -11 1930.51   92.39
   4   6  11 1988.80   92.09
  -4  -6  11 2099.39  113.99
  -4  -6  11 2069.59   97.29
   4   6  11 1992.70   89.39
  -5   6  11   28.70   10.80
  -5   6  11   14.00    8.30
   5  -6  11   -1.00   36.00
   5  -6  11   10.70   22.30
   5   6 -11    8.40    8.90
  -5   6 -11   13.10   19.00
  -5  -6  11   33.20   49.70
   5   6  11   -3.50   16.20
  -5  -6  11   21.20   23.80
   6  -6  11  588.64   61.99
  -6   6  11  643.14   30.90
  -6   6  11  582.04   33.50
  -6   6  11  632.64   40.40
   6  -6  11  656.93   53.99
   6   6 -11  662.03   31.80
   6   6  11  595.74   37.80
   6  -6 -11  547.45   61.49
  -6  -6  11  718.23   88.69
  -7   6  11    9.30   16.50
  -7   6  11   -4.50    9.50
   7  -6  11   -7.50   34.40
   7   6 -11   11.80    7.90
   7  -6 -11   33.20   24.30
   7   6  11   18.10   13.70
  -8   6  11  309.47   21.30
  -8   6  11  264.97   26.90
   8   6 -11  311.87   18.60
   8  -6  11  321.67   54.09
   8   6  11  310.27   25.50
   8  -6 -11  307.77   35.90
   9   6 -11  251.07   16.80
  -9   6  11  309.87   24.70
   9  -6  11  195.28   37.50
   9  -6 -11  286.67   33.30
   9   6  11  295.97   25.00
 -10   6  11   65.29   13.70
  10   6 -11   51.59    8.10
  10  -6  11    3.90   28.80
 -10   6 -11   42.90   14.80
  10   6  11   68.59   10.80
  10   6  11   47.70   12.20
  10  -6 -11   89.19   20.10
 -11   6  11   32.40   10.90
  11   6 -11   31.80    6.90
  11  -6  11   49.99   24.30
  11  -6 -11   26.50   19.30
  11   6  11   48.40    8.10
 -11   6 -11   45.90   12.30
   0  -7  11  357.56   53.79
   0  -7  11  427.96   56.89
   0   7  11  342.77   20.50
   0   7 -11  281.17   41.80
   0   7  11  349.27   26.10
   0   7 -11  337.47   23.90
  -1   7  11   49.00    8.30
   1  -7  11   64.19   22.20
  -1   7  11   61.19    9.40
   1   7 -11   45.60   10.50
   1  -7  11   98.29   36.00
   1  -7  11   19.60   33.80
   1   7  11   55.69    9.70
   1   7  11   55.79    9.40
  -1  -7  11   84.59   32.20
  -1   7 -11   43.80   11.30
  -1   7 -11   62.89   20.60
  -1  -7  11   44.50   34.10
  -2   7  11  695.73   32.90
   2   7 -11  670.33   34.80
   2  -7  11  701.73   64.39
  -2   7  11  676.43   33.00
   2  -7  11  712.13   68.99
   2   7  11  672.63   34.00
  -2  -7  11  739.83   57.99
  -2  -7  11  666.93   69.09
   2   7  11  705.23   35.00
  -2   7 -11  589.54   44.30
  -2   7 -11  693.13   36.90
   3  -7  11  245.08   44.00
   3  -7  11  365.86   67.09
   3  -7  11  269.67   36.80
  -3   7  11  280.37   18.20
  -3  -7  11  245.48   51.29
  -3  -7  11  246.18   42.90
  -3   7 -11  186.98   32.10
  -4   7  11 1436.56   89.09
   4  -7  11 1571.04  109.39
   4  -7  11 1628.14   96.49
  -4   7  11 1604.24   71.99
  -4   7  11 1646.34   71.09
   4   7 -11 1662.23   72.19
   4  -7  11 1488.65   83.09
   4   7  11 1654.93   72.89
  -4   7 -11 1690.53   76.29
  -4  -7  11 1583.54  113.99
  -4  -7  11 1646.04   81.99
  -5   7  11  338.37   23.30
   5  -7  11  333.97   71.39
  -5   7  11  374.16   19.40
   5   7 -11  345.77   21.20
   5  -7  11  400.76   61.19
  -5   7  11  296.37   35.20
   5  -7  11  253.97   35.60
  -5  -7  11  279.17   63.29
   5   7  11  331.17   22.90
  -5   7 -11  359.46   29.60
  -6   7  11  801.52   47.70
  -6   7  11  855.61   40.60
   6   7 -11  909.81   41.00
   6  -7  11  891.61   73.69
  -6   7 -11  890.81   45.60
   6   7  11  854.51   42.90
   7   7 -11  279.97   17.30
   7  -7  11  316.17   60.49
  -7   7  11  263.67   18.00
  -7   7  11  277.77   27.60
   7  -7 -11  270.07   42.70
  -7   7 -11  222.58   24.50
   7   7  11  271.97   21.00
   7   7  11  234.88   28.30
   8   7 -11   92.69   11.00
  -8   7  11   72.39   10.60
   8  -7  11   86.39   38.20
   8  -7 -11  116.69   25.70
   8   7  11   65.79   10.90
  -8   7 -11   72.39   14.10
   9   7 -11   32.80    7.30
   9  -7  11   24.30   34.20
  -9   7  11   24.60   14.40
  -9   7 -11   43.00   14.40
   9   7  11   47.40   10.10
   9  -7 -11   78.99   24.70
  10   7 -11   87.79   11.90
 -10   7  11   64.79   13.80
  10  -7  11   92.19   32.10
 -10   7 -11  105.69   20.00
  10  -7 -11  123.69   21.60
   0   8  11  148.59   17.10
   0   8 -11  131.59   23.00
   0  -8  11  170.68   45.70
   0   8 -11  131.49   17.00
   0   8  11  160.18   13.70
   1   8 -11   64.09   10.40
  -1   8  11  117.79   15.50
   1  -8  11   41.10   44.90
   1   8 -11  107.49   24.00
  -1   8  11   77.89   11.40
  -1   8 -11   67.79   11.10
   1   8  11   77.79    9.70
   1   8  11   87.39   12.50
  -1  -8  11  100.79   38.40
  -1  -8  11   81.89   45.30
  -2   8  11  860.41   38.10
  -2   8  11  805.82   39.60
   2   8 -11  824.52   39.00
   2  -8  11  761.22   85.59
   2  -8  11  885.01   71.99
  -2  -8  11  797.62   87.99
  -2   8 -11  806.52   40.50
   2   8  11  800.82   39.00
  -2   8 -11  773.22   46.50
  -2  -8  11  794.22   59.79
   3   8 -11  234.78   17.50
   3  -8  11  256.77   45.00
  -3   8  11  264.77   15.70
   3  -8  11  196.78   37.80
   3   8 -11  272.77   31.80
  -3   8  11  253.37   41.50
  -3   8  11  207.48   19.80
   3  -8  11  216.68   57.59
  -3  -8  11  253.67   39.60
  -3  -8  11  194.88   64.39
   3   8  11  231.58   18.00
  -3   8 -11  250.87   21.60
  -3   8 -11  202.98   29.30
   4  -8  11  127.19   42.40
   4  -8  11  105.99   69.29
   4   8 -11  144.49   14.90
   4  -8  11   79.39   37.90
  -4   8  11  153.28   12.50
  -4   8  11   99.79   23.50
  -4   8  11  171.08   19.50
  -4   8 -11  145.79   20.40
  -4  -8  11   88.19   65.49
  -4  -8  11  123.59   24.90
  -4   8 -11  145.49   25.00
   4   8  11  151.58   16.10
  -5   8  11   29.00    7.70
  -5   8  11   55.19   19.30
   5   8 -11   17.40    7.70
   5  -8  11   -3.40   40.60
   5   8  11   25.20    9.30
  -5   8 -11   25.10   14.20
  -6   8  11  284.17   17.30
   6   8 -11  273.47   17.40
  -6   8  11  251.77   30.70
   6  -8  11  333.67   64.39
  -6   8 -11  255.77   25.50
   6   8  11  268.27   19.90
  -7   8  11  217.48   26.90
   7   8 -11  224.58   15.10
  -7   8  11  222.28   16.40
   7  -8  11  181.28   46.40
   7   8  11  242.28   18.10
  -7   8 -11  247.48   24.70
  -8   8  11   72.09   16.30
   8  -8  11   54.39   42.80
   8   8 -11   83.69   11.70
  -8   8  11   78.29   10.70
   8   8  11   82.29   10.50
  -8   8 -11   69.49   15.40
   8  -8 -11   86.79   50.19
   9  -8  11  145.79   38.00
   9   8 -11  165.18   13.00
  -9   8  11  147.39   22.40
   9   8  11  160.88   15.20
   9  -8 -11  161.78   26.90
  -9   8 -11  159.18   21.20
  10   8 -11  358.46   18.50
  10  -8  11  242.48   47.10
 -10   8  11  335.37   23.70
  10   8  11  333.47   19.90
 -10   8 -11  394.26   23.90
   0   9  11   77.89   10.80
   0   9 -11   66.89    9.70
   0  -9  11   36.90   61.99
   0   9 -11   48.50   17.00
   0   9  11   65.09   15.20
   0  -9  11   52.39   34.80
   1   9 -11  230.28   17.70
   1  -9  11  217.28   41.00
   1  -9  11  241.68   63.69
  -1   9  11  269.77   15.80
  -1   9  11  248.58   23.50
   1   9 -11  239.58   32.80
  -1   9 -11  257.87   19.60
  -1  -9  11  273.27   37.90
   1   9  11  279.37   16.50
  -1   9 -11  255.97   30.00
  -1  -9  11  131.89   63.19
   2   9 -11  213.58   34.00
   2  -9  11   50.49   66.99
   2   9 -11  164.68   15.10
  -2   9  11  163.48   13.30
  -2   9  11  154.48   21.30
   2  -9  11  134.39   40.60
  -2   9  11  154.18   29.10
  -2   9 -11  173.68   18.10
  -2   9 -11  166.88   27.00
  -2  -9  11  109.09   28.90
   2   9  11  171.68   14.30
  -2  -9  11  114.09   65.79
  -3   9  11  100.29   11.20
   3   9 -11   72.29   22.50
   3   9 -11   81.09   14.10
   3  -9  11  124.79   41.20
  -3   9  11  104.99   23.40
   3   9  11  104.89   13.00
  -3   9 -11  106.09   16.40
  -3  -9  11   64.99   24.80
  -3   9 -11  109.69   17.90
   4  -9  11   54.79   43.90
  -4   9  11  125.99   11.70
   4   9 -11   86.89   13.30
  -4   9  11   80.29   22.70
   4   9 -11  123.39   25.20
   4   9  11  119.09   13.50
  -4   9 -11  111.19   15.80
  -4  -9  11  100.99   23.80
  -4   9 -11   89.29   12.10
   5  -9  11  120.89   44.60
  -5   9  11  237.98   15.50
   5   9 -11  219.38   15.60
  -5   9  11  210.68   31.30
   5   9 -11  234.78   29.30
  -5   9 -11  226.18   19.90
   5   9  11  232.18   16.80
  -5   9 -11  205.48   25.30
   6  -9  11   77.59   44.30
   6   9 -11  159.58   12.30
  -6   9  11  129.99   19.40
  -6   9  11  156.68   13.60
   6   9  11  146.49   14.50
  -6   9 -11  184.68   23.60
  -6   9 -11  119.69   17.30
   7   9 -11  235.28   15.30
  -7   9  11  218.48   16.40
  -7   9  11  223.38   27.90
   7  -9  11  150.08   47.90
  -7   9 -11  226.08   20.30
   7   9  11  245.88   17.00
  -7   9 -11  224.88   25.40
   8  -9  11   78.09   40.50
  -8   9  11  131.09   24.40
   8   9 -11  146.89   12.10
  -8   9 -11  150.98   22.80
   8   9  11   96.69   14.40
  -8   9 -11  121.39   17.20
  -9   9  11  222.48   21.90
   9   9 -11  230.08   14.10
   9  -9  11  128.09   37.00
   9   9  11  182.08   17.00
  -9   9 -11  219.48   21.70
   0  10 -11   14.20    8.20
   0  10  11    8.60    6.20
   0 -10  11  -22.90   33.30
   1  10 -11  173.68   16.50
  -1  10  11  207.58   13.80
   1 -10  11  125.49   38.10
  -1  10  11  232.88   38.60
   1  10 -11  205.48   29.80
  -1 -10  11  185.18   33.00
   1  10  11  197.98   13.30
  -1  10 -11  183.48   25.60
  -1  10 -11  174.98   17.00
   2 -10  11   83.59   39.90
   2  10 -11  208.38   32.70
   2  10 -11  131.79   15.50
  -2  10  11  180.38   12.60
  -2  10  11  246.38   39.90
   2  10  11  179.18   13.20
  -2  10 -11  181.28   24.40
  -2  10 -11  150.28   16.90
  -2 -10  11  162.58   28.90
  -3  10  11  115.29   11.40
  -3  10  11  141.59   23.80
   3  10 -11  121.59   20.20
   3 -10  11  128.79   43.40
   3  10 -11   96.49   13.70
  -3 -10  11  134.39   26.50
  -3  10 -11   83.89   16.30
   3  10  11  133.29   12.50
  -4  10  11   46.50   19.30
   4  10 -11   -6.00    7.00
  -4  10  11    3.90    6.80
   4  10 -11   21.00   20.70
   4 -10  11   22.60   43.70
   4  10  11    3.80    6.70
  -4  10 -11  -16.00   13.90
  -4  10 -11  -11.90   10.00
   5  10 -11   69.79   10.70
  -5  10  11   48.60    8.00
   5  10  11   56.39    8.20
  -5  10 -11   47.90   14.70
   6  10 -11   27.80    7.20
  -6  10  11   14.90    7.60
  -6  10  11   43.00   19.10
   6 -10  11   56.59   45.00
   6  10  11   18.60    7.30
  -6  10 -11   27.40   15.30
  -7  10  11  359.46   31.20
   7  10 -11  368.46   20.40
   7 -10  11  385.96   66.89
  -7  10  11  387.96   20.70
   7  10  11  363.36   20.50
  -7  10 -11  400.36   28.10
  -8  10  11   35.00   14.40
   8 -10  11   31.40   36.90
  -8  10 -11   17.30   13.10
   8  10  11   21.20    7.90
   0  11 -11  250.77   27.30
   0  11  11  208.28   14.40
   0 -11  11  176.88   35.40
   1 -11  11   80.19   36.70
  -1  11  11   27.10    6.10
   1  11 -11   43.70   16.20
   1  11  11   28.30    6.70
  -1  11 -11   36.70   15.00
  -1 -11  11   83.99   31.00
  -2  11  11   72.39    9.90
   2 -11  11   24.30   42.50
   2  11 -11   46.50   17.90
  -2 -11  11   35.90   28.50
  -2  11 -11   60.39   14.40
   2  11  11   67.09   10.20
  -3  11  11   69.39   10.10
   3  11 -11   94.19   28.20
   3 -11  11   96.09   42.00
  -3  11  11   86.49   23.20
   3  11  11   74.79   10.10
  -3  11 -11   57.09   14.90
  -4  11  11  142.89   22.00
   4 -11  11   59.49   39.90
   4  11 -11  213.78   38.70
  -4  11 -11  159.28   24.30
   4  11  11  145.79   12.30
  -5  11  11   72.99   10.80
   5 -11  11   37.20   41.10
  -5  11  11   62.89   19.30
  -5  11 -11   71.69   15.50
   5  11  11   55.89    7.70
   6 -11  11   23.60   40.20
  -6  11  11   85.99   18.10
  -6  11  11  109.29   11.50
  -6  11 -11   79.89   15.30
   6  11  11   87.99   10.90
  -7  11  11  370.66   28.50
  -7  11  11  380.76   20.70
   7  11  11  394.06   20.40
  -7  11 -11  470.95   27.60
   0  12 -11  188.08   28.30
   0  12  11  165.98   12.70
  -1  12  11  213.38   14.20
  -1  12  11  178.68   30.70
   1  12 -11  278.87   32.50
  -1  12 -11  238.28   28.40
   1  12  11  222.58   14.40
   2 -12  11   45.20   36.90
  -2  12  11   65.49   10.40
   2  12 -11   75.59   18.00
  -2  12  11   71.79   24.60
  -2  12 -11   86.09   16.30
   2  12  11   74.59   10.80
  -3  12  11   63.79    7.30
  -3  12  11   63.29   22.80
   3 -12  11   15.00   38.30
   3  12 -11  105.19   20.10
   3  12  11   55.79    7.60
  -3  12 -11   70.79   15.50
  -4  12  11   -0.60    6.20
   4 -12  11   64.09   37.20
  -4  12  11   -5.60   19.20
   4  12 -11   32.30   21.10
   4  12  11   -2.10    6.00
  -4  12 -11   15.90   13.90
  -5  12  11  353.36   19.10
  -5  12  11  373.86   31.10
   5  12  11  331.07   19.00
  -5  12 -11  413.46   27.10
  -6  12  11   28.00   20.40
  -6  12  11   19.70    6.30
   6 -12  11  -33.50   38.80
  -6  12 -11   36.20   11.90
   0  13  11   85.09   10.50
   0  13 -11  142.89   26.70
   1  13 -11   10.90   15.30
  -1  13  11   17.30    6.30
   1  13  11   24.90    6.10
  -1  13 -11   20.50   15.10
  -2  13  11   26.60    6.20
   2  13 -11   15.70   17.20
   2  13  11   28.80    6.20
  -2  13 -11   29.30   15.20
   3  13 -11   83.29   18.50
  -3  13  11   52.09    7.00
  -3  13 -11   73.29   14.00
   3  13  11   36.10    6.80
  -4  13  11   11.00    5.80
  -4  13 -11   18.20   12.10
   4  13  11    7.70    8.00
   0  14  11   -3.90    6.70
   0  14 -11   13.00   19.10
  -1  14  11   -0.70    6.60
  -1  14 -11    3.70   18.60
   1  14  11   15.40    7.60
   0   0  12  534.75   35.20
  -1   0  12  314.57   28.50
   1   0  12  332.87   30.40
   1   0  12  361.86   24.40
   2   0  12   49.80   11.80
  -2   0  12   40.50   15.60
  -3   0  12   15.50   15.00
   3   0 -12    6.80   35.20
   3   0  12    5.10   11.40
  -3   0  12    0.90   12.50
   3   0  12   75.49   62.79
   3   0  12   13.70   16.20
   4   0 -12  122.59   36.70
   4   0  12  167.98   28.50
   4   0  12  162.88   39.90
  -4   0  12   86.49   15.90
   4   0  12   94.79   14.80
   5   0 -12   74.99   27.50
   5   0  12   87.99   39.90
   5   0  12   77.69   18.80
   5   0 -12  112.99   30.60
   5   0  12  111.09   16.90
  -5   0  12  154.88   21.80
   6   0 -12   32.30   22.30
   6   0 -12   59.19   27.10
  -6   0  12   23.50   22.80
   6   0  12   58.39   17.90
   6   0  12   55.19   19.00
   6   0  12   26.00   38.10
  -7   0  12   99.09   26.70
   7   0  12   77.29   17.90
   7   0 -12   75.49   21.40
   7   0  12  151.08   35.90
   7   0  12   87.79   28.40
   7   0 -12   79.79   20.20
   8   0 -12   -2.70   14.20
   8   0  12   12.60   16.00
   8   0  12   39.70   33.10
   8   0 -12    6.70   18.20
   9   0 -12  308.27   32.70
   9   0  12  314.57   53.19
   9   0 -12  333.47   28.00
  10   0 -12    6.60   11.40
  10   0 -12  -14.70   19.00
  10   0  12   10.10   32.80
  11   0 -12   10.10   10.60
  11   0  12    2.00   14.30
  11   0 -12   -0.70   19.70
  12   0 -12  -12.30   10.60
  12   0  12  -12.30   11.40
  12   0 -12   22.20   30.70
   0   1  12  -14.80   14.50
   1  -1  12  766.42   39.90
  -1   1  12  784.82   41.90
   1   1  12  775.42   43.50
  -1  -1  12  739.23   43.80
   2   1 -12   46.40   36.60
   2  -1  12   44.00   11.30
  -2   1  12   52.29   13.90
  -2   1  12   40.20   14.50
  -2  -1  12   32.10   17.00
   2   1  12   47.90   11.60
   2   1  12   47.50   17.90
   2   1  12   40.50   18.90
  -3   1  12  989.80   49.50
   3  -1  12  962.60   49.80
   3   1 -12 1108.59   74.59
   3  -1  12  935.41   70.99
  -3   1  12  947.71   48.60
   3  -1  12  996.10   54.29
   3   1  12  926.81   52.49
  -3  -1  12 1074.09   63.09
  -3  -1  12 1068.79   52.99
  -3  -1  12  924.61   49.00
   3   1  12 1017.40   50.19
   3   1  12 1036.50   56.49
   3  -1 -12 1084.69   76.39
  -4   1  12   84.89   12.90
   4  -1  12   94.89   19.00
   4   1 -12   61.29   34.90
   4  -1  12  123.29   35.90
  -4   1  12   61.19   14.00
   4  -1  12   72.99   13.60
   4   1 -12   49.99   20.40
  -4  -1  12   77.49   31.00
   4   1  12   98.69   44.90
  -4  -1  12  120.19   24.10
   4   1  12  104.39   26.00
  -4  -1  12   69.39   17.60
   4   1  12   60.79   16.50
   4   1  12   76.69   14.50
  -4  -1  12   73.89   13.30
   4  -1 -12   64.29   40.80
   5  -1  12  107.19   20.10
   5  -1  12   83.49   35.00
   5   1 -12  105.99   20.00
   5   1 -12   91.19   30.60
   5  -1  12  160.08   25.80
  -5   1  12  104.79   14.20
   5   1  12  118.09   18.10
   5   1  12   90.79   17.80
   5   1  12  135.59   44.70
  -5  -1  12   99.79   18.00
   5   1  12  114.39   31.90
   5  -1 -12   87.29   32.30
   6  -1  12  459.15   56.09
   6  -1  12  463.45   38.40
  -6   1  12  428.26   27.70
   6   1 -12  527.75   44.30
   6   1 -12  414.76   34.90
   6  -1  12  483.65   38.20
   6  -1 -12  497.75   47.50
   6   1  12  406.56   33.60
   6   1  12  483.65   42.00
  -6  -1  12  423.96   45.40
   6   1  12  470.25   66.69
   7   1 -12  106.89   20.90
   7  -1  12  127.59   33.20
   7   1 -12  105.59   16.70
   7  -1  12  106.99   27.20
   7  -1  12   76.09   20.20
   7   1  12   98.79   17.10
   7   1  12   95.09   31.40
   7   1  12   97.79   41.80
   7  -1 -12  113.69   22.60
  -7  -1  12   88.99   29.30
   8   1 -12   65.29   15.00
   8  -1  12   86.39   31.00
   8  -1  12   71.29   20.10
   8   1 -12  105.89   17.10
   8   1  12   95.69   16.40
   8  -1 -12   91.49   16.50
   8   1  12   74.99   40.40
   9   1 -12  430.06   31.30
   9  -1  12  431.86   37.80
   9   1 -12  446.96   30.00
   9  -1  12  431.36   49.60
   9   1  12  466.65   67.79
   9  -1 -12  485.95   32.30
   9   1  12  427.56   32.10
  10  -1  12   66.99   23.50
  10  -1  12  112.29   31.40
  10   1 -12  101.89   16.50
  10  -1 -12  138.19   19.20
 -11   1  12  238.48   23.90
  11   1 -12  217.28   19.40
  11  -1  12  162.18   29.50
  11  -1  12  129.89   31.10
  11   1 -12  197.38   25.30
  11  -1 -12  190.88   20.20
  11   1  12  187.58   22.00
  12   1 -12  171.48   20.60
 -12   1  12  172.78   27.30
  12  -1  12  199.78   23.40
 -12  -1  12  199.08   24.00
  12   1  12  134.09   18.20
  12  -1 -12  152.08   17.20
   0   2  12  473.75   30.00
   0  -2  12  368.56   27.60
  -1   2  12  469.95   30.20
   1  -2  12  490.85   29.80
   1   2  12  468.95   32.80
   2   2 -12  257.47   47.40
  -2   2  12  324.47   23.40
   2  -2  12  322.57   24.10
   2  -2  12  260.17   38.80
  -2   2  12  229.18   25.00
   2   2  12  259.37   31.50
   2   2  12  263.37   31.10
  -2  -2  12  338.37   48.20
  -2  -2  12  297.97   32.10
   3   2 -12   91.19   17.00
   3  -2  12   87.09   13.60
   3   2 -12  170.98   37.80
  -3   2  12   85.69   13.50
   3  -2  12   75.69   34.20
   3  -2  12   89.09   21.70
  -3   2  12   92.79   13.90
   3   2  12   84.89   21.70
   3   2  12  101.09   14.60
   3   2  12  106.29   17.50
  -3  -2  12   73.39   14.90
   3  -2 -12  116.89   43.70
  -3  -2  12  122.59   30.30
  -3  -2  12  123.49   21.50
  -3  -2  12  108.59   29.80
  -4   2  12 1410.46   63.09
   4   2 -12 1411.06   79.49
   4   2 -12 1303.27   65.89
   4  -2  12 1326.17   65.49
   4  -2  12 1383.46   81.59
   4  -2  12 1423.06   70.19
  -4  -2  12 1368.16   64.39
   4   2  12 1319.17   72.29
   4   2  12 1414.56   66.49
  -4  -2  12 1399.46   73.49
   4   2  12 1301.07   66.49
  -4  -2  12 1342.67   76.49
   4  -2 -12 1343.07   96.09
  -4  -2  12 1405.56   68.39
   5   2 -12   15.20   15.50
   5  -2  12  -36.90   21.20
   5  -2  12    8.90   32.30
   5   2 -12  -17.60   27.60
   5  -2  12    3.50   17.10
  -5   2  12   25.90   11.20
   5  -2 -12   73.79   34.50
  -5  -2  12   23.90   20.20
   5   2  12  -25.90   30.80
   5   2  12    7.80   15.70
   5   2  12    7.70   17.20
  -6   2  12  693.33   36.80
   6  -2  12  664.63   47.40
   6   2 -12  718.73   40.70
   6  -2  12  766.92   49.70
   6  -2 -12  763.72   66.29
   6   2  12  715.93   52.89
  -6  -2  12  824.82   57.29
   7   2 -12  618.54   35.90
  -7   2  12  584.44   37.00
   7  -2  12  719.13   47.70
   7   2 -12  638.74   41.90
   7  -2  12  552.64   53.09
   7  -2  12  695.23   55.29
   7  -2 -12  683.13   45.30
   7   2  12  613.74   38.40
  -7  -2  12  702.83   60.79
   7   2  12  639.44   69.39
   8  -2  12  343.57   45.60
   8   2 -12  345.37   29.70
   8   2 -12  329.67   25.30
   8  -2  12  376.46   39.40
   8  -2 -12  375.86   30.20
   8   2  12  322.37   28.30
   9   2 -12   72.89   12.80
  -9   2  12   50.49   18.60
   9  -2  12  114.49   23.50
   9   2 -12   73.09   14.20
   9  -2  12   82.69   28.40
   9  -2 -12  102.69   17.80
   9   2  12   78.29   14.50
  10  -2  12   49.10   26.80
  10   2 -12   41.10   12.30
  10   2 -12   37.50   12.50
  10  -2  12   40.70   23.90
  11  -2  12   39.90   25.10
  11   2 -12   59.19   12.60
 -11   2  12   87.69   14.30
  11  -2  12   50.39   21.20
  11   2 -12   58.19   13.40
  11   2  12   40.80   11.70
  11  -2 -12   69.89   12.60
   0   3  12   34.70   13.20
   0  -3  12    4.20   33.70
   0   3 -12    7.20   31.50
   0   3 -12   36.90   19.50
   0  -3  12   17.20   11.90
   0   3  12    5.90   16.40
   1  -3  12   81.79   33.60
   1   3 -12    0.10   13.90
   1  -3  12   -1.10   11.40
   1   3 -12   44.20   27.90
  -1   3  12    0.40   14.90
  -1   3  12   11.50   11.40
   1   3  12   -7.60   14.00
  -1   3 -12   -4.40   15.70
   1   3  12   -4.20   17.10
   1   3  12   -6.70   16.00
  -1  -3  12   53.49   31.40
  -1   3 -12  -11.20   29.30
   2   3 -12  861.91   62.49
   2  -3  12  763.52   40.20
  -2   3  12  697.13   39.20
  -2   3  12  774.52   38.00
   2   3 -12  706.63   40.20
   2  -3  12  711.13   60.09
  -2  -3  12  775.32   48.10
  -2  -3  12  682.53   46.60
  -2  -3  12  657.03   56.69
   2   3  12  728.33   44.00
   2   3  12  776.12   42.80
  -2   3 -12  774.32   48.30
  -3   3  12  487.55   28.10
  -3   3  12  445.76   27.80
  -3   3  12  529.85   28.90
   3   3 -12  516.85   31.80
   3  -3  12  544.75   54.69
   3  -3  12  513.45   31.40
   3   3 -12  552.24   58.09
   3  -3  12  423.46   46.50
  -3  -3  12  486.35   42.20
   3   3  12  528.65   37.20
   3  -3 -12  445.36   58.99
  -3  -3  12  427.56   47.50
   3   3  12  479.05   35.50
  -3  -3  12  574.34   55.49
  -4   3  12   71.79   11.80
   4  -3  12   60.79   15.00
  -4   3  12   95.69   15.80
   4  -3  12  101.49   32.60
   4   3 -12   79.29   14.00
   4   3 -12   96.89   30.10
   4  -3  12  114.39   26.10
  -4  -3  12   53.49   23.50
   4   3  12   85.29   16.60
  -4  -3  12   68.19   27.00
  -4  -3  12   83.89   32.90
   4   3  12   75.89   23.60
   4  -3 -12   53.49   50.59
   5  -3  12  186.68   35.00
   5   3 -12  178.48   22.90
  -5   3  12  187.88   20.30
   5  -3  12  191.58   28.60
  -5   3  12  193.38   17.20
   5   3 -12  201.08   29.90
   5  -3  12  230.78   27.90
   5  -3 -12  162.38   38.40
  -5  -3  12  140.89   33.40
   5   3  12  153.48   27.00
   6   3 -12  144.09   20.80
  -6   3  12  201.38   22.90
  -6   3  12  153.98   19.00
   6  -3  12  175.28   23.90
  -6   3  12  188.98   32.10
   6  -3  12  185.48   34.00
   6   3 -12  165.78   23.80
   6  -3 -12  187.68   32.30
  -6  -3  12  168.58   35.40
   6   3  12  183.38   25.90
   7  -3  12  252.87   44.90
  -7   3  12  244.58   24.60
   7  -3  12  200.08   30.80
   7  -3  12  202.48   33.60
  -7   3  12  185.18   33.10
   7   3 -12  205.48   20.60
   7   3 -12  219.08   27.70
  -7  -3  12  251.57   39.90
   7  -3 -12  273.27   34.80
   7   3  12  213.28   25.00
   8   3 -12 2425.26  107.49
   8  -3  12 2351.66  115.69
   8  -3  12 2352.66  116.19
  -8   3  12 2138.89  106.29
   8   3 -12 2395.96  104.99
   8  -3 -12 2462.15  109.99
   8   3  12 2438.76  106.69
   9   3 -12  116.19   20.70
   9  -3  12  157.98   29.10
  -9   3  12  130.09   16.30
   9  -3  12   71.29   30.30
   9   3 -12  141.89   17.30
   9   3  12  135.49   21.40
   9  -3 -12  137.89   23.70
  10   3 -12  410.06   24.20
  10   3 -12  331.77   26.30
 -10   3  12  390.26   28.50
  10  -3  12  318.17   43.00
  10  -3  12  312.47   50.39
  10  -3 -12  400.76   27.60
  10   3  12  379.46   26.80
  11  -3  12   26.90   23.60
  11   3 -12   36.70   11.10
  11   3 -12   26.70   14.40
  11  -3  12   59.79   26.10
 -11   3  12   14.10   13.30
  11  -3 -12   34.80   12.10
  11   3  12   11.00    9.90
   0   4  12 1444.86   64.79
   0   4  12 1323.07   66.39
   0   4  12 1336.37   63.99
   0  -4  12 1442.16   66.69
   0   4 -12 1355.76   77.69
   0   4 -12 1442.66   65.59
   0  -4  12 1423.26   81.39
   0  -4  12 1438.56   77.69
   1   4 -12  171.98   22.30
   1  -4  12  225.28   24.60
   1  -4  12  258.77   48.70
  -1   4  12  240.18   19.30
  -1   4  12  186.58   25.10
   1   4 -12  267.57   36.20
  -1   4  12  226.68   18.90
   1   4  12  201.68   23.00
  -1  -4  12  207.18   34.10
  -1   4 -12  251.17   24.70
  -1  -4  12  251.67   46.40
   1   4  12  225.38   20.30
   1   4  12  177.68   28.30
  -1   4 -12  274.37   35.70
  -2   4  12   83.19   14.10
  -2   4  12  107.09   15.50
   2  -4  12   76.09   15.00
  -2   4  12  102.79   15.70
   2   4 -12  163.28   38.90
   2   4 -12  107.49   13.60
   2  -4  12  120.79   32.50
   2  -4  12  113.49   32.30
  -2   4 -12  118.19   33.30
  -2  -4  12   74.09   29.70
   2   4  12   75.19   16.00
  -2  -4  12   87.19   23.40
  -2  -4  12  119.49   33.20
   2  -4 -12  122.79   59.89
   2   4  12   97.49   17.90
   2   4  12   95.39   13.80
  -3   4  12  116.79   14.90
  -3   4  12   83.29   14.60
   3   4 -12   57.59   12.50
   3  -4  12   82.39   14.70
   3  -4  12   60.99   30.30
   3   4 -12  122.29   33.70
   3  -4  12  120.79   33.60
  -3  -4  12   82.09   27.20
   3   4  12   54.79   17.70
  -3  -4  12   30.10   19.90
  -3   4 -12   95.19   24.50
   3  -4 -12   72.49   60.49
   3   4  12   84.79   18.30
  -3  -4  12   81.49   33.50
  -3  -4  12   96.09   26.40
   4   4 -12  936.51   60.29
   4  -4  12  743.63   63.59
   4   4 -12  829.92   41.20
  -4   4  12  759.02   40.70
  -4   4  12  790.22   38.50
   4  -4  12  857.41   64.79
   4   4  12  727.63   47.90
  -4  -4  12  799.72   57.89
   4   4  12  834.62   45.30
   4  -4 -12  741.43   94.09
  -4  -4  12  834.42   52.99
  -5   4  12  104.89   12.20
   5   4 -12  106.09   18.70
   5  -4  12   84.99   36.90
  -5   4  12  131.09   15.60
   5  -4  12   90.09   19.50
   5   4 -12  165.78   27.10
   5  -4  12  137.69   35.60
  -5  -4  12   95.59   38.20
   5  -4 -12   86.09   43.80
   5   4  12  128.69   18.30
   6  -4  12  542.45   45.80
   6   4 -12  539.45   40.00
   6  -4  12  535.25   53.69
  -6   4  12  480.65   29.30
  -6   4  12  512.05   29.20
   6  -4  12  572.84   61.79
  -6   4  12  415.26   42.40
   6   4 -12  526.65   29.90
   6   4  12  533.15   34.50
   6  -4 -12  556.04   54.09
  -6  -4  12  585.74   73.39
   7  -4  12  261.37   38.10
  -7   4  12  186.88   31.50
   7  -4  12  167.98   32.90
  -7   4  12  234.98   21.90
   7   4 -12  215.38   27.80
   7   4 -12  233.58   18.90
  -7   4  12  196.98   24.40
   7  -4  12  277.67   45.70
   7   4  12  267.17   25.60
   7  -4 -12  211.58   37.50
  -7  -4  12  317.57   47.60
   8  -4  12  372.76   62.79
   8   4 -12  380.96   29.00
   8  -4  12  370.46   46.30
  -8   4  12  368.96   31.70
   8   4 -12  401.56   23.20
   8  -4 -12  399.46   34.90
   8   4  12  406.56   28.20
   9  -4  12  775.82   72.99
  -9   4  12  656.73   47.50
   9   4 -12  730.43   36.00
   9  -4  12  749.62   54.49
   9  -4 -12  811.22   43.10
   9   4  12  717.73   39.00
  10  -4  12   -6.50   24.60
  10   4 -12   11.90    9.30
 -10   4  12   -4.70   14.70
  10  -4  12   33.20   36.90
  10   4 -12  -28.00   15.90
  10   4  12    0.60   11.10
  10  -4 -12    5.40   13.50
  11  -4  12   18.20   22.20
 -11   4  12   16.00   12.30
  11  -4  12   54.19   34.50
  11   4 -12   38.20    9.00
  11  -4 -12   54.29   13.80
  11   4  12   25.30    9.60
   0   5 -12 1290.57   78.79
   0  -5  12 1099.19   71.29
   0  -5  12 1154.78   72.59
   0   5  12 1193.78   52.99
   0   5  12 1126.29   52.39
   0   5  12 1039.20   56.29
   0  -5  12 1075.49   57.29
   0   5 -12 1142.69   54.39
  -1   5  12   40.50   14.90
   1   5 -12   66.29   42.80
  -1   5  12   43.80    9.90
   1  -5  12   49.20   15.70
   1  -5  12   62.89   32.10
   1  -5  12   55.69   29.00
  -1   5  12   61.99   10.30
   1   5 -12   50.69   11.90
  -1  -5  12   47.20   30.40
  -1   5 -12   39.40   12.60
  -1   5 -12   55.59   32.20
  -1  -5  12   48.90   29.70
   1   5  12   33.40   11.80
   1   5  12   53.29   10.90
   1   5  12   46.20   17.50
   2  -5  12 2358.66  119.49
  -2   5  12 2143.29  104.89
  -2   5  12 2428.96  104.69
  -2   5  12 2377.56  103.99
   2  -5  12 2364.96  117.69
   2  -5  12 2386.56  108.19
   2   5 -12 2760.92  122.39
   2   5 -12 2372.76  105.49
  -2   5 -12 2424.96  119.39
   2   5  12 2295.87  105.49
   2   5  12 2242.18  104.99
  -2   5 -12 2421.76  106.69
   2   5  12 2353.86  107.79
  -2  -5  12 2439.46  115.79
  -2  -5  12 2370.56  120.19
  -3   5  12 1107.89   49.60
   3   5 -12 1296.07   74.49
   3  -5  12 1039.70   73.19
  -3   5  12 1067.09   50.69
   3   5 -12 1069.39   51.19
   3   5  12 1145.69   56.69
   3   5  12 1012.30   53.19
   3   5  12 1031.70   52.09
  -3   5 -12 1043.00   73.49
  -3  -5  12 1126.29   69.49
   3  -5 -12  961.70  153.18
  -3  -5  12 1088.69   63.99
  -4   5  12   48.40   10.30
   4  -5  12   68.59   34.20
   4   5 -12   48.70   29.40
   4  -5  12   65.29   18.20
  -4   5  12   42.40    9.10
   4   5 -12   37.00   11.40
  -4  -5  12   25.30   24.40
   4  -5 -12  -30.20   55.99
  -4   5 -12   47.00   21.00
  -4  -5  12   66.79   43.30
   4   5  12   36.40   17.50
  -4   5 -12   76.59   30.60
   5  -5  12  169.68   35.20
  -5   5  12  161.58   17.50
   5  -5  12  169.58   24.80
  -5   5  12  160.48   15.70
   5   5 -12  194.68   33.00
   5   5 -12  183.38   18.60
   5   5  12  152.68   18.30
  -5  -5  12  218.78   48.40
  -6   5  12 1475.25   74.19
  -6   5  12 1524.35   67.99
  -6   5  12 1442.46   69.19
   6  -5  12 1447.56   82.49
   6   5 -12 1628.44   68.89
   6  -5  12 1603.24   86.49
   6   5 -12 1472.75   74.29
   6   5  12 1615.74   71.79
  -6  -5  12 1463.85  107.79
  -6   5 -12 1455.25   82.79
   6  -5 -12 1552.14   85.39
   7   5 -12  901.81   42.10
   7   5 -12  860.21   47.40
  -7   5  12  814.62   48.20
  -7   5  12  841.42   41.90
   7  -5  12  942.91   63.79
   7  -5 -12  880.31   54.29
   7   5  12  927.41   45.80
   8  -5  12  121.49   31.20
  -8   5  12  152.08   25.30
   8   5 -12  120.19   20.50
   8   5 -12  147.39   14.00
   8  -5 -12  116.69   21.30
   8   5  12  135.19   22.00
   9   5 -12   21.60   11.50
  -9   5  12   15.90   14.70
   9  -5  12   15.80   29.40
   9  -5 -12   42.10   17.50
  10  -5  12  -29.60   25.60
  10   5 -12   42.20    8.00
 -10   5  12   30.60   13.80
  10   5  12   26.10   11.00
  10  -5 -12   30.70   17.50
 -10   5 -12    3.50   15.80
  11   5 -12   14.80    7.20
 -11   5  12   25.60   13.50
  11  -5  12   20.10   22.80
  11   5  12   23.60    7.50
 -11   5 -12   22.60   12.50
  11   5  12   10.00    9.60
  11  -5 -12   29.90   14.40
   0   6  12  178.98   15.40
   0  -6  12  147.89   33.90
   0   6  12  105.19   18.10
   0  -6  12  123.09   22.50
   0   6 -12  133.39   18.30
   1  -6  12  466.65   39.50
   1   6 -12  512.15   28.80
  -1   6  12  515.45   26.40
   1  -6  12  529.55   53.89
  -1   6  12  457.15   30.10
   1   6  12  518.35   28.00
   1   6  12  533.95   28.10
  -1   6 -12  511.65   30.10
  -1  -6  12  533.45   50.29
  -2   6  12  786.62   37.40
   2   6 -12  789.62   39.40
   2  -6  12  806.62   71.39
   2  -6  12  812.42   67.19
  -2   6  12  854.31   38.20
   2   6  12  791.72   39.50
  -2  -6  12  825.72   58.99
   2   6  12  803.92   40.00
  -2   6 -12  792.72   41.50
   2   6  12  722.73   45.50
  -2  -6  12  749.82   72.09
   3  -6  12  697.23   46.30
   3   6 -12  675.73   35.50
   3  -6  12  793.52   61.59
   3  -6  12  663.03   72.79
  -3   6  12  683.93   33.40
  -3   6  12  704.73   34.40
  -3  -6  12  742.23   51.89
   3   6  12  686.13   42.40
   3   6  12  630.14   36.10
  -3  -6  12  789.92  105.39
  -3  -6  12  750.72   80.89
  -4   6  12 2672.83  119.89
   4  -6  12 2781.02  135.59
   4  -6  12 2527.15  126.89
   4   6 -12 2836.22  120.49
  -4   6  12 2763.72  119.39
  -4  -6  12 2675.53  147.69
   4   6  12 2700.13  123.19
  -4  -6  12 2854.81  127.69
   4   6  12 2864.51  121.19
   5  -6  12  476.55   51.29
  -5   6  12  526.35   26.60
  -5   6  12  546.75   44.50
   5  -6  12  525.25   59.19
   5   6 -12  532.45   28.30
  -5   6  12  530.25   29.40
  -5   6 -12  512.45   36.80
  -5  -6  12  497.25   65.29
   5  -6 -12  440.56   70.59
   5   6  12  525.35   35.80
   5   6  12  549.54   29.70
   6   6 -12  674.13   32.60
   6  -6  12  694.83   61.49
  -6   6  12  618.04   31.70
  -6   6  12  619.14   41.80
   6  -6 -12  653.83   56.89
   6   6  12  670.03   38.20
   6   6  12  662.23   34.10
  -6   6 -12  603.04   37.90
  -7   6  12  313.57   20.70
  -7   6  12  282.67   30.20
   7  -6  12  387.56   53.59
   7   6 -12  334.47   19.90
  -7   6 -12  297.37   28.60
   7  -6 -12  326.87   40.90
   7   6  12  329.07   27.10
   8  -6  12  177.98   35.80
   8   6 -12  214.58   15.20
  -8   6  12  230.88   18.30
  -8   6  12  187.08   27.80
   8   6  12  202.68   23.00
   8  -6 -12  219.58   32.30
  -8   6 -12  186.08   24.80
   8   6  12  223.08   18.40
   9   6 -12   25.10    7.70
  -9   6  12   -7.20   14.60
   9  -6  12   -6.60   31.10
  -9   6 -12    9.70   13.70
   9   6  12   -4.90   12.80
   9  -6 -12   38.80   17.80
  10  -6  12   36.10   27.50
  10   6 -12   18.60    6.80
 -10   6  12  -11.20   12.40
  10   6  12    5.60   11.10
  10  -6 -12   44.40   17.80
  10   6  12   24.70    8.60
 -10   6 -12   41.00   14.20
   0  -7  12  637.34   73.69
   0   7  12  611.04   31.50
   0  -7  12  574.64   58.79
  -1   7  12  138.49   16.50
   1  -7  12  136.09   42.70
   1   7  12  132.19   18.10
  -1  -7  12  113.99   44.20
  -1   7 -12  102.19   30.90
   2   7 -12  157.78   16.70
  -2   7  12  157.88   14.10
  -2   7  12  146.49   17.30
   2  -7  12  116.09   46.80
   2  -7  12  131.39   28.90
   2  -7  12  139.99   37.20
   2   7  12  157.38   16.00
  -2   7 -12  159.38   26.20
  -2   7 -12  157.28   20.00
  -2  -7  12  152.68   48.10
   2   7  12  171.28   21.10
  -2  -7  12  192.58   30.80
   3  -7  12  626.04   62.59
  -3   7  12  601.64   31.10
  -3   7  12  607.94   28.70
   3  -7  12  637.04   86.19
   3  -7  12  500.85   53.19
   3   7 -12  564.64   30.10
  -3  -7  12  544.05   46.90
  -3  -7  12  498.05   94.19
  -3   7 -12  606.24   32.90
  -3   7 -12  550.84   41.10
   3   7  12  568.74   30.40
   4  -7  12  149.49   38.00
   4  -7  12  118.29   32.80
  -4   7  12  111.09   14.60
  -4   7  12  140.89   12.20
   4   7 -12  112.79   14.80
  -4   7 -12   78.29   18.10
   4   7  12  116.69   16.30
  -4  -7  12  113.79   23.30
  -4  -7  12  181.08   61.49
  -5   7  12  562.24   45.80
  -5   7  12  623.54   29.80
   5  -7  12  589.64   62.49
   5   7 -12  625.94   30.90
  -5   7 -12  595.24   37.20
   5   7  12  612.64   31.60
  -6   7  12  486.85   38.50
   6  -7  12  489.35   60.89
   6   7 -12  514.45   26.00
  -6   7  12  495.35   25.80
   6   7  12  517.85   27.60
  -6   7 -12  472.05   33.10
  -7   7  12  155.68   15.00
   7  -7  12  106.99   39.00
   7   7 -12  151.38   13.80
  -7   7  12  155.88   27.70
   7   7  12  144.29   16.70
  -7   7 -12  172.48   24.00
   7  -7 -12  143.39   25.00
  -8   7  12  545.25   35.90
  -8   7  12  562.54   29.30
   8   7  12  588.04   29.50
  -8   7 -12  549.54   35.10
   8  -7 -12  540.55   40.00
   9   7 -12    5.10    6.50
  -9   7  12   20.20   15.10
   9  -7  12   64.59   32.10
   9   7  12    6.90    8.00
  -9   7 -12   24.30   14.90
   9  -7 -12   10.20   21.60
 -10   7  12   52.99   13.10
  10  -7  12   39.30   27.70
  10   7 -12   30.40    6.50
 -10   7 -12   40.20   12.10
  10   7  12   39.50    7.40
   0  -8  12  105.99   56.99
   0   8  12  231.68   21.40
   0   8 -12  187.58   17.60
   0   8 -12  176.68   24.60
   0   8  12  185.38   14.20
   0  -8  12  188.38   35.30
  -1   8  12  172.08   13.20
  -1   8  12  183.98   20.00
   1  -8  12  165.38   35.90
   1  -8  12  149.39   56.89
   1   8 -12  236.48   46.30
   1   8 -12  151.48   15.70
  -1   8 -12  126.29   22.30
  -1  -8  12  252.97   45.10
  -1   8 -12  128.49   17.90
   1   8  12  162.88   14.10
   1   8  12  122.19   17.00
  -1  -8  12  101.79   55.69
   2   8 -12   85.09   13.70
  -2   8  12   76.89   14.00
   2  -8  12  -45.60   58.69
   2  -8  12  108.19   35.50
  -2   8  12   86.09   11.40
  -2  -8  12   71.29   26.90
  -2  -8  12  -11.40   59.59
  -2   8 -12  107.29   17.60
  -2   8 -12   71.29   19.40
   2   8  12   83.99   12.40
   3  -8  12  211.58   72.09
  -3   8  12  348.17   18.60
  -3   8  12  318.47   24.10
   3   8 -12  339.27   20.10
   3  -8  12  320.17   58.19
  -3   8 -12  326.57   31.20
   3   8  12  348.07   20.10
  -3  -8  12  309.17   36.90
  -3  -8  12  178.08   72.19
  -3   8 -12  321.47   23.50
  -4   8  12  528.75   25.60
  -4   8  12  465.45   45.10
   4   8 -12  510.85   26.90
   4  -8  12  536.05   63.89
  -4   8 -12  470.75   35.30
  -4  -8  12  504.35   39.80
  -4   8 -12  552.74   29.60
   4   8  12  518.45   27.40
   5   8 -12   -7.90    6.90
  -5   8  12    1.00   21.60
  -5   8  12   12.20    7.30
   5  -8  12   22.60   38.00
   5   8  12    6.20    8.10
  -5   8 -12   11.80   14.60
  -5   8 -12    0.50   10.70
  -6   8  12  154.98   13.90
   6  -8  12  125.29   41.70
   6   8 -12  172.98   13.90
  -6   8  12  209.58   31.30
  -6   8 -12  160.48   25.00
   6   8  12  180.38   16.00
   7  -8  12  126.29   56.99
  -7   8  12  189.28   28.00
   7   8 -12  161.48   12.70
  -7   8 -12  162.98   22.10
   8  -8  12   30.80   37.50
  -8   8  12   26.00   16.20
   8   8 -12   18.10    6.50
  -8   8  12   -8.90    9.30
  -8   8 -12    8.00   14.60
   8   8  12   18.30    8.50
  -9   8  12    5.20   14.20
   9   8 -12   14.50    6.00
   9  -8  12  -36.80   31.60
   9   8  12   14.60    7.10
  -9   8 -12    1.50   13.00
  -9   8 -12   -2.50    9.30
   0   9 -12  922.91   51.59
   0  -9  12  892.81   62.89
   0   9 -12  917.91   43.30
   0   9  12  945.11   42.10
   1   9 -12  263.67   18.10
   1  -9  12  236.78   38.00
  -1   9  12  267.37   16.20
   1   9 -12  330.07   37.50
  -1  -9  12  251.87   44.70
   1   9  12  273.47   16.30
  -1   9 -12  241.18   19.40
   2  -9  12  271.27   54.99
  -2   9  12  334.17   18.40
   2   9 -12  340.07   19.70
   2   9 -12  325.47   44.00
   2   9  12  330.97   18.70
  -2  -9  12  287.87   42.40
  -2   9 -12  332.27   21.80
  -2   9 -12  289.47   30.40
  -3   9  12   19.20    6.50
   3  -9  12  -20.20   35.90
   3   9 -12    7.70    7.50
  -3  -9  12   24.10   22.40
  -3   9 -12   28.50    9.30
   3   9  12   14.70    7.10
  -3   9 -12    6.90   15.90
  -4   9  12  308.97   40.30
  -4   9  12  386.76   19.70
   4  -9  12  331.77   61.29
   4   9 -12  356.66   20.50
   4   9  12  387.06   20.70
  -4   9 -12  362.96   22.90
  -4   9 -12  329.87   31.00
  -5   9  12   86.99   11.50
  -5   9  12   61.99   24.60
   5   9 -12   63.69   11.40
   5  -9  12   85.39   44.30
  -5   9 -12   76.49   11.40
  -5   9 -12  111.29   15.60
   5   9  12   81.69    9.90
   6  -9  12  -36.70   59.99
  -6   9  12   38.00   20.50
  -6   9 -12   62.09   20.10
   7   9 -12   79.89   11.00
  -7   9  12   80.29   13.00
   7  -9  12   42.40   40.70
  -7   9  12   54.99   18.70
  -7   9 -12   55.99   11.10
   7   9  12   76.69    9.10
  -7   9 -12   74.69   15.70
   8  -9  12   75.49   40.00
   8   9 -12  150.08   12.10
  -8   9  12  141.59   25.60
  -8   9 -12  145.59   23.20
   8   9  12  158.58   12.60
  -8   9 -12  152.28   16.20
  -9   9  12  302.17   27.40
   9  -9  12  244.88   49.40
   9   9 -12  324.57   17.40
  -9   9 -12  324.07   24.50
   9   9  12  283.77   16.80
   0  10 -12   -3.60   17.10
   0 -10  12    4.90   31.40
   0  10 -12   -0.20    7.70
   0  10  12    9.00    6.10
  -1  10  12   42.20    6.90
   1  10 -12   40.30    8.20
   1  10 -12   47.40   19.10
   1 -10  12   21.10   32.80
   1  10  12   54.39    7.50
  -1  10 -12   54.39    9.10
  -1 -10  12   19.60   27.40
[truncated: 187,445 more chars]
