# Supplementary material for: Crystal structure, Hirshfeld surface analysis and electrostatic potential study of naturally occurring cassane-type diterpenoid Pulcherrimin C monohydrate at 100 K
Source: Acta Crystallogr E Crystallogr Commun. 2019 Jan 4;75(Pt 2):119–23. doi: 10.1107/S2056989018017498 (PMC6362663; doi:10.1107/S2056989018017498)
Supplement: Supplementary file 2 [file e-75-00119-Isup2.hkl]

data_I                                                                          
_shelx_title ' cp124135r_0m_a.res in P2(1)2(1)2(1)'                             
_shelx_refln_list_code          4                                               
_shelx_F_calc_maximum      127.35                                               
_exptl_crystal_F_000      1256.00                                               
_reflns_d_resolution_high  0.8302                                               
                                                                                
loop_                                                                           
 _space_group_symop_operation_xyz                                               
 'x, y, z'                                                                      
 '-x+1/2, -y, z+1/2'                                                            
 '-x, y+1/2, -z+1/2'                                                            
 'x+1/2, -y+1/2, -z'                                                            
                                                                                
_cell_length_a    11.8027                                                       
_cell_length_b    13.2843                                                       
_cell_length_c    19.0835                                                       
_cell_angle_alpha  90.000                                                       
_cell_angle_beta   90.000                                                       
_cell_angle_gamma  90.000                                                       
                                                                                
_shelx_F_squared_multiplier     1.000                                           
                                                                                
loop_                                                                           
 _refln_index_h                                                                 
 _refln_index_k                                                                 
 _refln_index_l                                                                 
 _refln_F_squared_calc                                                          
 _refln_F_squared_meas                                                          
 _refln_F_squared_sigma                                                         
 _refln_observed_status                                                         
   2   0   0         82.60         93.03         3.98 o                         
   4   0   0        250.07        198.52         8.10 o                         
   6   0   0        710.06        639.35        30.48 o                         
   8   0   0       1529.95       1660.95        73.82 o                         
  10   0   0       1090.26       1053.50        49.44 o                         
  12   0   0       1330.06       1298.64        69.60 o                         
  14   0   0        273.04        343.94        41.28 o                         
   3   1   0        290.49        292.83         7.83 o                         
   4   1   0       7151.31       7029.91       173.72 o                         
   5   1   0         25.78         32.57         3.43 o                         
   6   1   0        219.14        245.70        11.04 o                         
   7   1   0        295.18        274.54        14.35 o                         
   8   1   0        163.99        168.60        11.77 o                         
   9   1   0       1178.12       1153.77        41.66 o                         
  10   1   0        224.75        230.27        19.03 o                         
  11   1   0          1.73         -0.35        14.52 o                         
  12   1   0         24.21         17.63        14.38 o                         
  13   1   0         55.21         52.98        13.66 o                         
  14   1   0        101.48        117.36        16.65 o                         
   0   2   0        451.52        560.64        24.26 o                         
   2   2   0       7267.60       6706.60       286.68 o                         
   3   2   0         37.98         45.34         4.29 o                         
   4   2   0        272.20        250.34         9.03 o                         
   5   2   0         47.52         61.25         5.58 o                         
   6   2   0       1666.01       1709.30        76.03 o                         
   7   2   0        127.73        154.88        18.05 o                         
   8   2   0       2313.38       2269.93        60.81 o                         
   9   2   0        943.62        938.36        40.95 o                         
  10   2   0        224.98        196.52        21.22 o                         
  11   2   0       1490.31       1403.74        43.00 o                         
  12   2   0        561.42        566.41        30.87 o                         
  13   2   0        436.93        413.02        20.62 o                         
  14   2   0        396.68        317.64        24.64 o                         
   1   3   0         88.23         85.03         3.50 o                         
   2   3   0       4638.13       4365.49       186.98 o                         
   3   3   0       4666.77       4699.50       142.68 o                         
   4   3   0       1491.19       1472.78        45.66 o                         
   5   3   0       1716.78       1821.26        56.47 o                         
   6   3   0       2522.33       2495.69       109.91 o                         
   7   3   0        199.02        145.26        19.23 o                         
   8   3   0        336.68        339.00        18.83 o                         
   9   3   0         13.70         11.09        12.33 o                         
  10   3   0        711.15        703.26        28.99 o                         
  11   3   0       1594.34       1611.42        59.43 o                         
  12   3   0         41.41         18.68        12.68 o                         
  13   3   0         83.75         84.95        19.67 o                         
   0   4   0       3541.49       3116.25       133.58 o                         
   1   4   0          0.00          3.25         1.67 o                         
   2   4   0      14427.13      13688.16       413.96 o                         
   3   4   0       4471.22       4644.10       141.16 o                         
   4   4   0       1384.28       1281.20        56.07 o                         
   5   4   0        126.60        144.82         8.89 o                         
   6   4   0         21.92          8.88         9.02 o                         
   7   4   0        120.96        111.78        13.45 o                         
   8   4   0          5.57         12.93        14.53 o                         
   9   4   0        263.46        251.38        52.64 o                         
  10   4   0         65.38         59.92        12.72 o                         
  11   4   0         61.38         50.57        12.57 o                         
  12   4   0          0.29         26.93        23.08 o                         
  13   4   0        785.81        795.69        51.04 o                         
   1   5   0          0.03          4.44         3.73 o                         
   2   5   0       1021.40        875.76        29.07 o                         
   3   5   0         59.27         38.02         6.81 o                         
   4   5   0        790.06        785.52        26.21 o                         
   5   5   0        447.33        476.92        18.36 o                         
   6   5   0        286.18        306.80        25.30 o                         
   7   5   0        208.74        208.62        21.55 o                         
   8   5   0         41.86         58.66        10.94 o                         
   9   5   0        412.31        352.49        20.06 o                         
  10   5   0         52.41         43.34        12.89 o                         
  11   5   0       1095.93       1104.07        43.60 o                         
  12   5   0          0.91         -1.98        12.00 o                         
  13   5   0          0.90         -7.44        10.12 o                         
   0   6   0       2029.51       1810.75        55.69 o                         
   1   6   0        806.08        740.19        23.94 o                         
   2   6   0       2178.16       2168.87       111.99 o                         
   3   6   0          1.84          0.05         4.34 o                         
   4   6   0       2014.10       2198.93        84.39 o                         
   5   6   0          9.66          2.22         7.99 o                         
   6   6   0        275.98        203.94        14.48 o                         
   7   6   0        287.29        288.88        27.88 o                         
   8   6   0        236.97        195.62        21.57 o                         
   9   6   0         26.80         23.80        16.61 o                         
  10   6   0         88.26        112.45        13.70 o                         
  11   6   0        253.04        257.97        19.38 o                         
  12   6   0        166.83        164.73        28.40 o                         
  13   6   0         61.28         26.60        28.40 o                         
   1   7   0        484.25        478.54        21.08 o                         
   2   7   0          0.28          9.26         5.16 o                         
   3   7   0        431.76        427.43        25.37 o                         
   4   7   0        105.14         85.56         9.98 o                         
   5   7   0         18.01         43.42        13.26 o                         
   6   7   0        364.88        363.84        16.43 o                         
   7   7   0         36.11         35.25        25.75 o                         
   8   7   0          7.10         13.38        11.73 o                         
   9   7   0         20.03         29.95        12.72 o                         
  10   7   0         17.61          8.13        12.01 o                         
  11   7   0        171.32        182.73        19.71 o                         
  12   7   0         91.95        103.58        11.11 o                         
   1   8   0        337.81        374.40        30.03 o                         
   2   8   0        291.86        322.19        30.48 o                         
   3   8   0        519.76        447.78        37.58 o                         
   4   8   0         45.66         47.41        11.31 o                         
   5   8   0        808.50        714.32        36.65 o                         
   6   8   0        303.51        299.61        16.00 o                         
   7   8   0          1.99         11.23        12.67 o                         
   8   8   0          3.30         64.06        40.64 o                         
   9   8   0        596.90        554.54        24.14 o                         
  10   8   0        135.56        103.10        16.42 o                         
  11   8   0        285.00        378.22        21.23 o                         
  12   8   0         96.84         83.25        20.94 o                         
   1   9   0        215.59        193.93        16.43 o                         
   2   9   0        862.44        845.44        26.55 o                         
   3   9   0         88.39         49.94        14.19 o                         
   4   9   0         40.87         32.54        13.18 o                         
   5   9   0        627.99        579.95        24.09 o                         
   6   9   0          1.78         -2.81        14.52 o                         
   7   9   0         61.53         41.49        17.38 o                         
   8   9   0        244.89        230.46        20.93 o                         
   9   9   0        278.83        256.44        32.54 o                         
  10   9   0        375.11        345.01        29.42 o                         
  11   9   0        266.05        281.85        26.91 o                         
   0  10   0        734.09        589.12        35.02 o                         
   1  10   0        132.16        187.03        27.81 o                         
   2  10   0        296.87        319.26        23.22 o                         
   3  10   0         12.80          2.69        12.33 o                         
   4  10   0        854.55        672.09       129.58 o                         
   5  10   0        122.67        136.82        14.20 o                         
   6  10   0        194.82        170.32        39.53 o                         
   7  10   0         14.87          2.97        17.31 o                         
   8  10   0        208.94        191.73        22.03 o                         
   9  10   0          2.70         14.20        18.44 o                         
  10  10   0         22.54         31.25        17.40 o                         
  11  10   0        444.78        522.33        43.64 o                         
   1  11   0        339.89        279.31        26.54 o                         
   2  11   0       1958.04       1850.28        46.48 o                         
   3  11   0        242.19        217.92        16.75 o                         
   4  11   0        439.21        433.87        21.57 o                         
   5  11   0        297.67        348.11        24.88 o                         
   6  11   0        230.16        250.75        23.43 o                         
   7  11   0         14.50          6.52        17.54 o                         
   8  11   0         75.93        112.69        19.91 o                         
   9  11   0        524.44        592.28        38.91 o                         
  10  11   0          0.19        -13.17        18.34 o                         
   0  12   0        255.60        295.23        30.92 o                         
   1  12   0          5.33          9.38        12.22 o                         
   2  12   0       2257.59       2161.01        51.77 o                         
   3  12   0        417.38        443.08        24.87 o                         
   4  12   0        159.50        175.29        25.59 o                         
   5  12   0         88.75        106.60        14.27 o                         
   6  12   0        518.77        535.95        28.83 o                         
   7  12   0          2.93         -3.26        17.31 o                         
   8  12   0        304.49        293.66        27.69 o                         
   9  12   0        163.49        141.86        21.45 o                         
   1  13   0        526.41        565.04        22.26 o                         
   2  13   0          7.31         18.45        16.66 o                         
   3  13   0        350.48        337.07        30.22 o                         
   4  13   0       1082.90       1153.87        48.25 o                         
   5  13   0        210.50        285.79        24.44 o                         
   6  13   0         14.70         52.23        17.73 o                         
   7  13   0        163.96        239.35        26.30 o                         
   8  13   0        122.32         92.89        19.68 o                         
   0  14   0       1154.83       1262.26        64.65 o                         
   1  14   0        584.54        634.56        48.67 o                         
   2  14   0        199.76        204.94        17.14 o                         
   3  14   0         78.51         98.37        14.39 o                         
   4  14   0        242.95        337.48        22.54 o                         
   5  14   0         57.51         78.70        19.37 o                         
   6  14   0         37.43         74.86        22.85 o                         
   1  15   0        334.02        360.60        31.80 o                         
   2  15   0          1.82         27.15        12.57 o                         
   3  15   0        277.74        308.63        21.02 o                         
   4  15   0        104.95        113.61        20.42 o                         
   0  16   0        319.72        494.68        44.23 o                         
   1   0   1      12721.19      10672.53       316.49 o                         
   2   0   1        541.19        485.73        19.82 o                         
   3   0   1         38.84         50.42         4.36 o                         
   4   0   1        686.82        688.41        18.07 o                         
   5   0   1        749.40        678.58        18.24 o                         
   6   0   1       1314.54       1257.19        32.63 o                         
   7   0   1         31.65         30.43         8.06 o                         
   8   0   1          8.83         21.19        10.40 o                         
   9   0   1        153.50        186.95        12.19 o                         
  10   0   1       1032.21       1015.22        34.91 o                         
  11   0   1        906.14        837.03        30.27 o                         
  12   0   1         57.83         38.92        13.99 o                         
  13   0   1        503.19        443.43        23.18 o                         
  14   0   1         28.91         50.70        12.96 o                         
 -14   1   1         42.54         24.51        11.90 o                         
 -13   1   1        109.62         86.31        16.00 o                         
 -12   1   1        562.40        527.52        25.44 o                         
 -11   1   1        217.23        203.12        16.54 o                         
 -10   1   1        450.40        407.91        22.32 o                         
  -9   1   1        561.20        599.22        26.91 o                         
  -8   1   1        257.63        259.36        14.36 o                         
  -7   1   1        516.10        548.47        24.48 o                         
  -6   1   1        250.93        279.28         9.57 o                         
  -5   1   1        728.01        801.61        20.72 o                         
  -4   1   1        337.41        339.38         8.07 o                         
  -3   1   1       1964.67       1741.88        43.21 o                         
  -2   1   1      14832.87      12976.49       322.61 o                         
  -1   1   1       3200.70       2911.19        62.35 o                         
   0   1   1       2611.31       2402.56        51.89 o                         
   1   1   1       3184.95       2917.30        88.44 o                         
   2   1   1      14847.06      13209.79       376.21 o                         
   3   1   1       1981.75       1718.97        77.29 o                         
   4   1   1        336.02        327.96        16.13 o                         
   5   1   1        740.99        801.83        23.21 o                         
   6   1   1        250.46        286.94        11.81 o                         
   7   1   1        518.86        636.22        22.33 o                         
   8   1   1        256.60        265.40        14.09 o                         
   9   1   1        559.97        589.08        31.04 o                         
  10   1   1        454.27        385.09        24.35 o                         
  11   1   1        214.65        209.43        17.17 o                         
  12   1   1        564.12        539.12        25.51 o                         
  13   1   1        109.61        114.82        12.43 o                         
  14   1   1         42.52         59.08        14.42 o                         
 -14   2   1         56.54         68.49        17.43 o                         
 -13   2   1         16.94         12.84        13.42 o                         
 -12   2   1         55.85         66.78        14.26 o                         
 -11   2   1        178.29        181.05        24.09 o                         
 -10   2   1        203.84        182.95        17.03 o                         
  -9   2   1        600.35        620.95        23.61 o                         
  -8   2   1        204.83        211.50        16.65 o                         
  -7   2   1       2546.29       2599.67       114.64 o                         
  -6   2   1        248.20        305.83        30.03 o                         
  -5   2   1       7770.24       7718.82       233.42 o                         
  -4   2   1        750.42        743.74        30.18 o                         
  -3   2   1       9952.77       9060.07       281.58 o                         
  -2   2   1       9508.87       8224.36       255.86 o                         
  -1   2   1       8302.87       7055.52       222.07 o                         
   0   2   1       1322.37       1256.25        38.18 o                         
   1   2   1       8334.23       7663.76       433.87 o                         
   2   2   1       9531.40       8940.16       361.84 o                         
   3   2   1       9909.16       9813.82       398.07 o                         
   5   2   1       7774.55       7664.13       330.62 o                         
   6   2   1        247.38        313.02        18.79 o                         
   7   2   1       2557.26       2581.34       114.49 o                         
   8   2   1        204.51        223.48        23.39 o                         
   9   2   1        604.67        604.56        24.88 o                         
  10   2   1        201.98        183.21        15.17 o                         
  11   2   1        176.18        149.64        15.72 o                         
  12   2   1         54.97         46.84        15.48 o                         
  13   2   1         16.86          7.49        12.42 o                         
  14   2   1         59.16         49.85        13.26 o                         
 -13   3   1        183.20        182.35        16.94 o                         
 -12   3   1        382.37        343.75        21.00 o                         
 -11   3   1        567.76        568.47        30.78 o                         
 -10   3   1         24.51         18.92        12.74 o                         
  -9   3   1        341.29        350.93        20.89 o                         
  -8   3   1        106.91        126.45        18.28 o                         
  -7   3   1        260.28        285.80        22.78 o                         
  -6   3   1       2607.78       2962.59        90.05 o                         
  -5   3   1        689.72        694.68        42.82 o                         
  -4   3   1       1381.66       1330.29        40.63 o                         
  -3   3   1        140.13        155.47         9.47 o                         
  -2   3   1      10170.77       9639.86       294.19 o                         
  -1   3   1       1020.55        976.53        30.55 o                         
   0   3   1        517.17        482.64        15.65 o                         
   1   3   1       1020.12       1029.28        43.20 o                         
   2   3   1      10140.29       9901.98       415.97 o                         
   3   3   1        138.83        160.21         8.88 o                         
   4   3   1       1370.99       1259.45        56.96 o                         
   5   3   1        680.61        685.79        33.29 o                         
   6   3   1       2631.29       2841.84       127.96 o                         
   7   3   1        258.39        274.85        22.78 o                         
   8   3   1        107.75        117.32        13.49 o                         
   9   3   1        345.89        369.72        29.63 o                         
  10   3   1         23.81         28.10        13.71 o                         
  11   3   1        571.53        622.82        36.68 o                         
  12   3   1        373.42        365.65        26.71 o                         
  13   3   1        181.83        201.57        21.60 o                         
 -13   4   1         87.71         81.61        11.48 o                         
 -12   4   1        220.31        279.43        36.39 o                         
 -11   4   1        344.52        368.81        28.49 o                         
 -10   4   1        518.68        498.88        31.60 o                         
  -9   4   1        521.17        486.18        35.65 o                         
  -8   4   1        261.46        272.18        18.06 o                         
  -7   4   1        290.26        311.48        19.06 o                         
  -6   4   1        119.91        116.14        10.22 o                         
  -5   4   1        546.16        608.85        20.78 o                         
  -4   4   1         24.58         45.42         6.21 o                         
  -3   4   1       7231.86       7246.34       218.93 o                         
  -2   4   1       2405.02       2407.32        73.63 o                         
  -1   4   1       4172.13       3900.84       118.10 o                         
   0   4   1         12.92          8.21         1.40 o                         
   1   4   1       4155.08       3884.34       117.94 o                         
   2   4   1       2397.01       2428.83       103.99 o                         
   3   4   1       7213.08       7175.67       309.32 o                         
   4   4   1         24.87         42.46         6.95 o                         
   5   4   1        542.03        592.45        31.07 o                         
   6   4   1        114.34        143.64        17.75 o                         
   7   4   1        293.45        315.93        27.15 o                         
   8   4   1        259.25        241.28        18.86 o                         
   9   4   1        522.55        472.82        42.02 o                         
  10   4   1        512.67        519.88        24.30 o                         
  11   4   1        343.93        366.39        22.68 o                         
  12   4   1        221.01        253.69        39.35 o                         
  13   4   1         86.79         65.18        11.88 o                         
 -13   5   1        201.30        211.37        31.34 o                         
 -12   5   1         79.08         63.70        12.36 o                         
 -11   5   1        195.33        153.45        21.82 o                         
 -10   5   1        268.05        237.53        35.97 o                         
  -9   5   1         76.58         60.52        11.56 o                         
  -8   5   1         82.70         92.94        11.48 o                         
  -7   5   1        399.85        383.72        18.84 o                         
  -6   5   1         88.41         64.59         8.17 o                         
  -5   5   1       1377.90       1438.29        51.33 o                         
  -4   5   1       1528.29       1668.10        50.98 o                         
  -3   5   1       5117.07       5334.87       230.17 o                         
  -2   5   1        474.16        417.58        13.88 o                         
  -1   5   1       6226.04       5848.32       176.09 o                         
   0   5   1        262.33        216.49         7.79 o                         
   1   5   1       6197.47       5773.07       175.93 o                         
   2   5   1        471.03        388.75        19.23 o                         
   4   5   1       1540.56       1546.59        73.53 o                         
   5   5   1       1371.17       1345.85        65.39 o                         
   6   5   1         87.72         56.07        13.31 o                         
   7   5   1        404.71        372.28        31.05 o                         
   8   5   1         82.51         70.33        11.03 o                         
   9   5   1         77.15         57.46        11.98 o                         
  10   5   1        269.31        224.95        27.66 o                         
  11   5   1        194.78        159.64        16.57 o                         
  12   5   1         76.59         72.61        13.12 o                         
  13   5   1        201.25        194.13        18.84 o                         
 -13   6   1        298.92        306.22        20.16 o                         
 -12   6   1         39.03         28.29        23.65 o                         
 -11   6   1        115.49        101.53        19.23 o                         
 -10   6   1        109.33        111.76        13.65 o                         
  -9   6   1        357.12        369.31        36.17 o                         
  -8   6   1        498.27        418.63        25.36 o                         
  -7   6   1        152.27        152.18        10.64 o                         
  -6   6   1         43.08         50.15         6.63 o                         
  -5   6   1       3009.29       2889.38        98.15 o                         
  -4   6   1         56.90         56.56        13.24 o                         
  -3   6   1       2850.19       2759.52       131.37 o                         
  -2   6   1       1508.97       1475.76       108.58 o                         
  -1   6   1        293.79        277.09        10.51 o                         
   0   6   1        446.08        437.20        14.93 o                         
   1   6   1        298.08        278.40        13.91 o                         
   2   6   1       1515.81       1378.25        64.95 o                         
   3   6   1       2847.42       2674.39       120.56 o                         
   4   6   1         58.75         39.50        12.72 o                         
   5   6   1       3032.39       2689.92       126.18 o                         
   6   6   1         43.39         57.56         9.90 o                         
   7   6   1        148.66        143.54        14.37 o                         
   8   6   1        500.51        477.86        23.32 o                         
   9   6   1        357.80        387.09        22.59 o                         
  10   6   1        113.51        109.58        22.97 o                         
  11   6   1        111.40        113.55        22.50 o                         
  12   6   1         40.61         13.80        12.00 o                         
  13   6   1        301.43        331.18        40.16 o                         
 -12   7   1        247.73        209.61        28.48 o                         
 -11   7   1        120.89        123.63        12.24 o                         
 -10   7   1        113.84         94.01        15.22 o                         
  -9   7   1        302.12        284.17        21.04 o                         
  -8   7   1         86.73         54.50        20.97 o                         
  -7   7   1       1100.93       1078.48        70.33 o                         
  -6   7   1        468.66        424.15        21.04 o                         
  -5   7   1        163.65        163.18         9.27 o                         
  -4   7   1         67.01         91.58         8.33 o                         
  -3   7   1        452.41        448.21        17.91 o                         
  -2   7   1        248.32        219.61        11.30 o                         
  -1   7   1         29.38         38.79         7.99 o                         
   0   7   1        115.57        104.60         7.88 o                         
   1   7   1         30.08         27.49         7.84 o                         
   2   7   1        248.77        233.13        23.23 o                         
   3   7   1        452.17        427.07        32.25 o                         
   4   7   1         66.31         67.02        16.57 o                         
   5   7   1        162.45        187.34        15.74 o                         
   6   7   1        471.58        458.86        24.45 o                         
   7   7   1       1098.80       1094.40        42.32 o                         
   8   7   1         86.25        108.47        18.74 o                         
   9   7   1        301.55        289.50        21.87 o                         
  10   7   1        115.24        103.34        13.55 o                         
  11   7   1        118.12         89.61        14.13 o                         
  12   7   1        254.95        243.33        22.59 o                         
 -12   8   1         52.45         53.33        26.04 o                         
 -11   8   1         76.88         98.47        12.40 o                         
 -10   8   1        439.32        491.76        22.95 o                         
  -9   8   1        839.74        813.58        28.63 o                         
  -8   8   1         59.23         68.25        22.98 o                         
  -7   8   1        112.93        108.92        15.15 o                         
  -6   8   1         37.03         27.47         9.07 o                         
  -5   8   1        827.94        755.20        20.70 o                         
  -4   8   1        337.57        316.22        14.25 o                         
  -3   8   1        484.84        512.99        39.91 o                         
  -2   8   1         21.15         17.30         7.31 o                         
  -1   8   1        461.69        453.80        65.24 o                         
   0   8   1         65.84         40.54         7.84 o                         
   1   8   1        454.90        412.42        32.25 o                         
   2   8   1         21.26         -1.63        16.87 o                         
   3   8   1        482.99        372.92        40.98 o                         
   4   8   1        336.10        285.57        19.00 o                         
   5   8   1        824.77        756.37        24.00 o                         
   6   8   1         34.54         26.12        13.09 o                         
   7   8   1        116.40        106.45        22.81 o                         
   8   8   1         60.05         75.13        13.25 o                         
   9   8   1        834.25        803.61        53.33 o                         
  10   8   1        439.46        451.54        28.82 o                         
  11   8   1         77.63         77.36        15.16 o                         
  12   8   1         52.33         93.72        19.08 o                         
 -11   9   1         36.47         71.78        73.89 o                         
 -10   9   1         81.71         75.25        17.52 o                         
  -9   9   1         53.00         38.42        26.32 o                         
  -8   9   1        321.07        283.63        33.82 o                         
  -7   9   1         87.38         81.47        15.67 o                         
  -6   9   1        602.93        570.11        21.79 o                         
  -5   9   1        218.94        224.06        24.83 o                         
  -4   9   1        402.24        366.79        18.90 o                         
  -3   9   1        279.29        299.29        16.97 o                         
  -2   9   1        366.86        341.90        20.49 o                         
  -1   9   1        536.07        493.52        25.53 o                         
   0   9   1        679.39        556.07        25.31 o                         
   1   9   1        542.52        481.84        21.18 o                         
   2   9   1        370.54        338.87        21.31 o                         
   3   9   1        279.77        299.66        24.55 o                         
   4   9   1        403.22        368.23        19.70 o                         
   5   9   1        223.03        228.25        22.10 o                         
   6   9   1        600.02        558.20        32.31 o                         
   7   9   1         89.84         72.10        17.25 o                         
   8   9   1        323.12        307.84        27.71 o                         
   9   9   1         51.35         56.00        23.59 o                         
  10   9   1         82.03         64.93        33.93 o                         
  11   9   1         37.66         50.66        15.92 o                         
 -10  10   1        221.62        277.81        36.10 o                         
  -9  10   1          9.78         42.23        18.38 o                         
  -8  10   1        636.26        605.13        33.58 o                         
  -7  10   1        209.57        166.99        19.16 o                         
  -6  10   1        352.31        366.45        25.17 o                         
  -5  10   1        968.95        995.51        29.53 o                         
  -4  10   1       1386.54       1269.33        43.06 o                         
  -3  10   1        256.76        213.89        13.40 o                         
  -2  10   1          7.79         -0.10        11.20 o                         
  -1  10   1        804.23        779.40        28.00 o                         
   0  10   1          0.47          9.99        12.99 o                         
   1  10   1        790.60        758.46        27.71 o                         
   2  10   1          6.88         33.36        13.51 o                         
   3  10   1        259.18        266.79        20.47 o                         
   4  10   1       1376.81       1236.09        66.57 o                         
   5  10   1        972.48        994.51        42.36 o                         
   6  10   1        358.81        380.11        24.59 o                         
   7  10   1        209.78        211.40        28.25 o                         
   8  10   1        633.02        627.26        56.80 o                         
   9  10   1          9.27         70.17        18.50 o                         
  10  10   1        225.96        212.97        22.56 o                         
  11  10   1        118.97         71.60        23.37 o                         
 -10  11   1        116.28        131.21        20.27 o                         
  -9  11   1         31.05         52.67        23.97 o                         
  -8  11   1        304.93        328.20        46.45 o                         
  -7  11   1        651.07        618.50        34.23 o                         
  -6  11   1        304.33        376.58        29.68 o                         
  -5  11   1         16.24         32.78        11.34 o                         
  -4  11   1       1566.53       1490.33        38.61 o                         
  -3  11   1        834.54        782.82        26.05 o                         
  -2  11   1        482.95        472.05        24.04 o                         
  -1  11   1        291.26        292.45        24.40 o                         
   0  11   1         44.39         46.58        16.73 o                         
   1  11   1        286.97        253.12        18.95 o                         
   2  11   1        487.60        510.83        24.21 o                         
   3  11   1        830.87        796.92        35.90 o                         
   4  11   1       1566.67       1496.00        47.52 o                         
   5  11   1         16.67         42.12        17.07 o                         
   6  11   1        303.20        338.56        24.59 o                         
   7  11   1        651.58        680.08        34.57 o                         
   8  11   1        306.13        369.05        31.26 o                         
   9  11   1         30.75         16.48        17.10 o                         
  10  11   1        111.48        160.35        32.70 o                         
  -9  12   1        185.99        194.38        29.29 o                         
  -8  12   1        114.61        104.14        21.16 o                         
  -7  12   1         16.12         36.74        25.08 o                         
  -6  12   1        498.83        515.98        28.94 o                         
  -5  12   1        620.86        590.52        29.18 o                         
  -4  12   1         81.41         84.67        11.67 o                         
  -3  12   1        327.38        388.06        20.17 o                         
  -2  12   1        706.62        736.05        29.71 o                         
  -1  12   1       2159.89       2134.36        50.78 o                         
   0  12   1        787.43        797.57        27.02 o                         
   1  12   1       2158.60       2079.15        50.68 o                         
   2  12   1        711.57        729.83        25.53 o                         
   3  12   1        330.88        351.24        36.48 o                         
   4  12   1         80.92        101.79        14.24 o                         
   5  12   1        619.22        601.74        26.91 o                         
   6  12   1        499.29        477.27        33.14 o                         
   7  12   1         16.15         49.12        31.28 o                         
   8  12   1        112.80         97.64        38.38 o                         
   9  12   1        187.27        201.78        32.99 o                         
  -8  13   1        230.91        232.98        28.85 o                         
  -7  13   1        286.14        379.58        35.36 o                         
  -6  13   1        109.51        125.89        18.75 o                         
  -5  13   1       1193.44       1279.88        53.81 o                         
  -4  13   1        162.72        171.07        34.84 o                         
  -3  13   1        464.35        482.00        29.73 o                         
  -2  13   1         43.89         19.46        13.26 o                         
  -1  13   1        710.22        694.67        24.67 o                         
   0  13   1          0.93         11.31        11.98 o                         
   1  13   1        706.40        718.68        24.71 o                         
   2  13   1         44.17         36.26        13.43 o                         
   3  13   1        473.09        497.13        24.82 o                         
   4  13   1        160.49        169.15        16.27 o                         
   5  13   1       1201.09       1411.47        41.84 o                         
   6  13   1        110.68        114.89        18.28 o                         
   7  13   1        290.54        385.41        27.38 o                         
   8  13   1        229.31        248.96        39.50 o                         
  -6  14   1          7.50        -18.49        18.49 o                         
  -5  14   1        305.62        354.59        22.90 o                         
  -4  14   1        229.61        242.53        19.79 o                         
  -3  14   1        107.05        118.91        16.66 o                         
  -2  14   1        411.07        467.33        32.11 o                         
  -1  14   1         73.55        100.67        21.39 o                         
   0  14   1       1636.76       1744.03       142.60 o                         
   1  14   1         76.50         64.65        28.85 o                         
   2  14   1        415.61        495.86        25.76 o                         
   3  14   1        106.49        118.69        14.97 o                         
   4  14   1        232.63        243.94        22.29 o                         
   5  14   1        307.27        337.96        27.26 o                         
   6  14   1          6.54        -14.87        14.87 o                         
  -4  15   1         24.85         47.19        14.28 o                         
  -3  15   1         58.44         75.67        13.08 o                         
  -2  15   1        161.27        188.57        18.01 o                         
  -1  15   1        103.61         90.66        18.07 o                         
   0  15   1        185.90        220.56        26.47 o                         
   1  15   1        104.11        107.27        18.26 o                         
   2  15   1        158.35        213.38        23.48 o                         
   3  15   1         61.29         83.16        12.88 o                         
   4  15   1         25.63          9.25        14.35 o                         
   1   0   2      11152.95      10127.75       249.87 o                         
   2   0   2        268.54        245.93         7.27 o                         
   3   0   2       3531.00       3199.74        79.48 o                         
   4   0   2        147.18        154.59         7.58 o                         
   5   0   2        190.68        194.39         7.38 o                         
   6   0   2          9.62          7.33         4.32 o                         
   7   0   2         24.84         42.99         7.00 o                         
   8   0   2        138.37        148.79        14.22 o                         
   9   0   2        237.09        214.95        13.45 o                         
  10   0   2        113.98         79.82        14.33 o                         
  11   0   2         68.47         53.30        18.63 o                         
  12   0   2        161.80        169.22        16.26 o                         
  13   0   2        666.06        561.83        31.28 o                         
  14   0   2         29.10         24.40        13.10 o                         
 -14   1   2          0.28          7.00        18.21 o                         
 -13   1   2          1.48        -13.56        15.30 o                         
 -12   1   2         23.18         13.62        13.43 o                         
 -11   1   2        807.18        793.19        29.92 o                         
 -10   1   2        551.08        507.12        29.41 o                         
  -9   1   2         32.35         16.26        11.20 o                         
  -8   1   2        842.56        862.54        31.79 o                         
  -7   1   2        357.94        449.02        18.72 o                         
  -6   1   2       1070.94       1105.77        29.00 o                         
  -5   1   2        599.27        559.19        13.77 o                         
  -4   1   2        947.70        915.79        23.31 o                         
  -3   1   2       2679.88       2497.93        62.34 o                         
  -2   1   2       1947.99       1844.23        45.77 o                         
  -1   1   2        474.29        483.76        12.36 o                         
   0   1   2        651.89        646.01        28.70 o                         
   1   1   2        472.49        472.05        15.67 o                         
   2   1   2       1954.93       1826.95        56.73 o                         
   3   1   2       2683.80       2511.91        77.02 o                         
   4   1   2        951.49        899.78        29.55 o                         
   5   1   2        589.71        536.36        19.46 o                         
   6   1   2       1077.70       1127.34        29.83 o                         
   7   1   2        356.75        458.97        19.45 o                         
   8   1   2        846.83        904.48        30.04 o                         
   9   1   2         33.47         38.00        13.16 o                         
  10   1   2        553.44        547.37        26.35 o                         
  11   1   2        816.42        818.04        29.96 o                         
  12   1   2         24.04         24.15        14.15 o                         
  13   1   2          1.42         -4.78        11.96 o                         
  14   1   2          0.34        -12.39        13.08 o                         
 -14   2   2          4.00         37.81        16.37 o                         
 -13   2   2        428.20        453.21        21.62 o                         
 -12   2   2         25.21         37.95        14.19 o                         
 -11   2   2        287.10        241.12        23.67 o                         
 -10   2   2        295.31        263.42        18.30 o                         
  -9   2   2        308.55        290.09        21.26 o                         
  -8   2   2        678.97        688.72        30.02 o                         
  -7   2   2        222.45        255.49        13.96 o                         
  -6   2   2        493.22        558.80        34.10 o                         
  -5   2   2       3377.84       3231.35       128.18 o                         
  -4   2   2       2006.11       1957.62        59.04 o                         
  -3   2   2       2533.94       2407.27        72.22 o                         
  -2   2   2      16206.87      14493.30       435.14 o                         
  -1   2   2       2676.99       2566.09        76.77 o                         
   0   2   2       5633.46       5275.11       159.62 o                         
   1   2   2       2656.32       2504.22        62.88 o                         
   2   2   2      16217.26      14321.75       488.53 o                         
   3   2   2       2533.55       2330.38        73.25 o                         
   4   2   2       1994.29       1893.11        60.21 o                         
   5   2   2       3364.14       3296.08       134.91 o                         
   6   2   2        491.15        570.42        17.71 o                         
   7   2   2        224.61        253.75        32.02 o                         
   8   2   2        686.80        740.79        25.34 o                         
   9   2   2        307.07        302.58        21.37 o                         
  10   2   2        292.47        263.01        18.41 o                         
  11   2   2        289.67        266.98        20.88 o                         
  12   2   2         25.29         46.06        23.88 o                         
  13   2   2        427.42        426.97        27.57 o                         
  14   2   2          3.68         22.83        12.35 o                         
 -13   3   2        174.13        171.79        16.73 o                         
 -12   3   2        116.88        121.45        12.65 o                         
 -11   3   2         78.58         90.39        14.72 o                         
 -10   3   2        257.15        232.69        23.83 o                         
  -9   3   2        235.90        263.32        19.41 o                         
  -8   3   2        216.75        199.00        15.43 o                         
  -7   3   2       1113.37       1211.46        39.36 o                         
  -6   3   2        900.23       1002.45        32.24 o                         
  -5   3   2       1921.03       2048.43        63.22 o                         
  -4   3   2       3029.89       3296.90        98.95 o                         
  -3   3   2       2532.88       2577.68        78.19 o                         
  -2   3   2       5425.22       4948.45       147.70 o                         
  -1   3   2       2807.59       2624.48        79.23 o                         
   0   3   2       5705.88       5441.86       164.69 o                         
   1   3   2       2824.08       2590.63        79.64 o                         
   2   3   2       5404.15       4713.86       210.51 o                         
   3   3   2       2524.40       2532.38       114.34 o                         
   4   3   2       3026.76       3132.67       143.79 o                         
   6   3   2        897.44        959.91        46.90 o                         
   7   3   2       1115.63       1163.65        42.65 o                         
   8   3   2        221.23        241.71        20.86 o                         
   9   3   2        234.07        243.09        20.53 o                         
  10   3   2        260.78        250.01        19.84 o                         
  11   3   2         79.14         93.16        19.54 o                         
  12   3   2        118.08        136.99        30.55 o                         
  13   3   2        173.98        192.48        17.86 o                         
 -13   4   2        134.48        133.17        14.18 o                         
 -12   4   2        389.24        477.37        37.58 o                         
 -11   4   2       1045.09       1036.99        35.23 o                         
 -10   4   2         65.12         55.76        13.28 o                         
  -9   4   2        422.06        379.22        26.53 o                         
  -8   4   2        374.02        337.53        19.10 o                         
  -7   4   2        386.44        409.53        14.15 o                         
  -6   4   2        752.26        796.76        27.34 o                         
  -5   4   2       8760.13       9310.38       282.57 o                         
  -4   4   2        352.83        311.84        36.47 o                         
  -3   4   2       2034.09       2120.81        65.06 o                         
  -2   4   2       5044.72       4882.72       148.17 o                         
  -1   4   2        421.60        375.65        12.50 o                         
   0   4   2        557.16        532.59        16.74 o                         
   1   4   2        425.16        391.53        20.86 o                         
   6   4   2        756.61        805.32        41.13 o                         
   7   4   2        379.06        397.21        21.78 o                         
   8   4   2        378.00        328.25        21.39 o                         
   9   4   2        418.89        400.99        26.72 o                         
  10   4   2         65.39         68.87        12.52 o                         
  11   4   2       1063.75       1051.58        44.34 o                         
  12   4   2        391.83        403.73        53.70 o                         
  13   4   2        133.52        142.69        19.01 o                         
 -13   5   2         37.47         39.31        10.06 o                         
 -12   5   2         56.51         76.13        12.40 o                         
 -11   5   2        175.06        212.38        39.58 o                         
 -10   5   2        381.60        371.52        21.53 o                         
  -9   5   2       1679.55       1648.08        43.43 o                         
  -8   5   2         62.39         69.88        11.70 o                         
  -7   5   2        174.04        206.47        15.28 o                         
  -6   5   2         48.40         61.64         7.53 o                         
  -5   5   2       1239.73       1263.64        39.71 o                         
  -4   5   2       9934.47      10609.60       321.70 o                         
  -3   5   2        873.57       1063.67        62.57 o                         
  -2   5   2        615.82        583.53        18.98 o                         
  -1   5   2         83.62         90.31         4.94 o                         
   0   5   2       3420.29       3277.46        99.58 o                         
   1   5   2         86.24         90.82         6.07 o                         
   5   5   2       1236.05       1157.38        58.44 o                         
   6   5   2         45.95         45.57        13.76 o                         
   7   5   2        175.32        234.30        23.31 o                         
   8   5   2         61.16         85.49        12.72 o                         
   9   5   2       1688.36       1611.98        43.48 o                         
  10   5   2        385.49        383.05        24.25 o                         
  11   5   2        175.88        180.49        26.71 o                         
  12   5   2         55.56         93.23        14.34 o                         
  13   5   2         39.20         44.44        24.34 o                         
 -13   6   2         84.13        103.22        15.46 o                         
 -12   6   2        165.28        174.33        24.08 o                         
 -11   6   2         30.43         44.81        23.91 o                         
 -10   6   2        500.61        494.80        23.69 o                         
  -9   6   2        347.71        288.90        18.14 o                         
  -8   6   2        445.25        407.92        39.60 o                         
  -7   6   2        387.35        393.35        26.18 o                         
  -6   6   2       1316.65       1232.63        26.60 o                         
  -5   6   2       1770.99       1770.49        55.12 o                         
  -4   6   2        173.30        213.78        11.25 o                         
  -3   6   2        966.95       1018.24        32.97 o                         
  -2   6   2       1042.17       1137.45        51.92 o                         
  -1   6   2       2538.87       2591.90        78.13 o                         
   0   6   2       2375.27       2360.23        73.68 o                         
   1   6   2       2536.97       2463.43       109.76 o                         
   4   6   2        171.50        193.94        23.37 o                         
   5   6   2       1762.36       1607.97        80.76 o                         
   6   6   2       1313.97       1216.88        40.57 o                         
   7   6   2        383.48        348.33        31.45 o                         
   8   6   2        439.15        412.96        31.96 o                         
   9   6   2        345.02        332.65        54.51 o                         
  10   6   2        497.48        485.70        26.16 o                         
  11   6   2         30.79         59.78        39.42 o                         
  12   6   2        166.34        183.08        23.77 o                         
  13   6   2         86.71        113.07        16.37 o                         
 -12   7   2         96.64        131.46        19.03 o                         
 -11   7   2         94.82        109.80        11.81 o                         
 -10   7   2        333.27        309.04        28.63 o                         
  -9   7   2        107.59        112.61        12.92 o                         
  -8   7   2        241.00        230.20        17.78 o                         
  -7   7   2        682.98        654.12        20.20 o                         
  -6   7   2        135.53        122.73         8.30 o                         
  -5   7   2       1088.31       1044.95        22.48 o                         
  -4   7   2        143.99        144.47        11.85 o                         
  -3   7   2       1826.68       1849.80        58.58 o                         
  -2   7   2        717.80        717.47        24.55 o                         
  -1   7   2        445.54        464.69        16.42 o                         
   0   7   2        935.47        998.05        35.21 o                         
   1   7   2        443.96        438.06        32.47 o                         
   4   7   2        145.09        119.67        19.97 o                         
   5   7   2       1081.81       1004.34        36.74 o                         
   6   7   2        130.08        122.05        12.74 o                         
   7   7   2        688.68        684.53        28.08 o                         
   8   7   2        240.47        204.93        17.70 o                         
   9   7   2        108.17        127.72        25.40 o                         
  10   7   2        325.81        292.15        22.71 o                         
  11   7   2         96.81        116.89        14.64 o                         
  12   7   2         94.83        100.63        16.24 o                         
 -12   8   2         72.16         80.44        12.89 o                         
 -11   8   2        278.59        262.52        44.15 o                         
 -10   8   2         95.12         90.69        25.46 o                         
  -9   8   2        322.25        310.75        27.74 o                         
  -8   8   2        616.36        654.22        26.20 o                         
  -7   8   2        518.32        467.40        20.38 o                         
  -6   8   2       1009.47        945.98        28.36 o                         
  -5   8   2        399.56        335.98        12.61 o                         
  -4   8   2        412.91        369.78        16.37 o                         
  -3   8   2        621.06        591.10        19.06 o                         
  -2   8   2       1415.26       1529.36        47.01 o                         
  -1   8   2        772.57        759.61        35.21 o                         
   0   8   2        121.12        116.96         9.31 o                         
   1   8   2        775.80        737.36        27.44 o                         
   2   8   2       1404.17       1250.59        72.05 o                         
   3   8   2        619.52        562.69        38.47 o                         
   4   8   2        411.59        370.68        22.88 o                         
   5   8   2        398.80        307.51        30.79 o                         
   6   8   2       1013.06        900.22        29.92 o                         
   7   8   2        519.36        488.49        28.56 o                         
   8   8   2        609.35        628.02        30.42 o                         
   9   8   2        323.54        306.63        24.04 o                         
  10   8   2         94.96         94.45        19.28 o                         
  11   8   2        279.40        290.17        20.44 o                         
  12   8   2         74.26         68.48        18.04 o                         
 -11   9   2        722.47        802.07        44.09 o                         
 -10   9   2        102.53        107.10        17.54 o                         
  -9   9   2          4.66        -11.55        11.55 o                         
  -8   9   2         75.84         74.59        11.94 o                         
  -7   9   2         63.64         63.65        10.33 o                         
  -6   9   2         41.06         34.83         8.90 o                         
  -5   9   2        878.24        822.40        38.27 o                         
  -4   9   2       1424.85       1300.12        28.89 o                         
  -3   9   2        236.79        244.13        12.66 o                         
  -2   9   2        301.24        294.01        12.86 o                         
  -1   9   2        492.76        499.51        22.21 o                         
   0   9   2       2824.15       2568.74        69.97 o                         
   1   9   2        489.03        487.14        37.77 o                         
   2   9   2        301.97        304.44        27.12 o                         
   3   9   2        236.62        271.08        19.09 o                         
   4   9   2       1422.56       1323.65        54.38 o                         
   5   9   2        875.74        786.19        39.07 o                         
   6   9   2         39.13         48.25        15.16 o                         
   7   9   2         62.30         60.95        17.23 o                         
   8   9   2         75.72         88.36        17.70 o                         
   9   9   2          4.42         16.63        16.33 o                         
  10   9   2        100.58         81.01        26.07 o                         
  11   9   2        723.71        710.17        95.79 o                         
 -11  10   2         17.57         51.63        19.97 o                         
 -10  10   2         32.36         44.09        24.04 o                         
  -9  10   2        358.73        433.72        38.91 o                         
  -8  10   2         53.95         38.25        18.98 o                         
  -7  10   2         82.00         69.77        18.12 o                         
  -6  10   2         20.24          6.38        13.45 o                         
  -5  10   2        169.78        173.81        22.27 o                         
  -4  10   2        149.31        140.52        19.70 o                         
  -3  10   2         69.02         84.21        16.03 o                         
  -2  10   2       1598.01       1521.73        36.01 o                         
  -1  10   2        230.18        244.85        15.46 o                         
   0  10   2        288.94        269.13        20.33 o                         
   1  10   2        231.11        248.30        19.80 o                         
   2  10   2       1598.07       1548.36        41.35 o                         
   3  10   2         69.29         62.22        13.83 o                         
   4  10   2        149.88        147.94        23.01 o                         
   5  10   2        171.33        182.76        16.86 o                         
   6  10   2         20.21          8.08        14.10 o                         
   7  10   2         82.91         75.30        17.47 o                         
   8  10   2         53.88         40.45        16.92 o                         
   9  10   2        361.05        447.46        40.76 o                         
  10  10   2         32.91         46.98        41.42 o                         
  11  10   2         16.47         14.35        21.90 o                         
 -10  11   2        241.08        263.16        30.03 o                         
  -9  11   2         61.08         82.83        22.49 o                         
  -8  11   2        130.15        134.60        20.72 o                         
  -7  11   2        200.81        265.97        35.95 o                         
  -6  11   2         98.54        100.49        14.58 o                         
  -5  11   2        179.83        230.86        16.57 o                         
  -4  11   2        125.96        122.05        32.55 o                         
  -3  11   2       1199.31       1126.19        31.87 o                         
  -2  11   2        101.81        106.96        13.20 o                         
  -1  11   2        427.50        407.36        33.52 o                         
   0  11   2       2226.74       2054.90        57.73 o                         
   1  11   2        429.00        399.37        24.80 o                         
   2  11   2        100.55         99.05        14.32 o                         
   3  11   2       1191.08       1168.20        38.57 o                         
   4  11   2        125.85        133.80        15.70 o                         
   5  11   2        181.17        215.21        20.02 o                         
   6  11   2         99.03         91.87        17.62 o                         
   7  11   2        200.96        243.61        32.61 o                         
   8  11   2        131.27        143.73        19.28 o                         
   9  11   2         63.70         61.69        17.67 o                         
  10  11   2        243.88        325.00        55.18 o                         
  -9  12   2         20.73         32.10        18.05 o                         
  -8  12   2        146.12        139.79        22.04 o                         
  -7  12   2          8.66         -5.90        18.69 o                         
  -6  12   2          0.71         13.43        14.29 o                         
  -5  12   2        106.17        111.61        14.29 o                         
  -4  12   2         65.55         75.15        13.63 o                         
  -3  12   2        236.79        225.48        18.85 o                         
  -2  12   2        378.35        360.45        20.28 o                         
  -1  12   2        101.08        114.57        12.82 o                         
   0  12   2         88.19        100.87        12.66 o                         
   1  12   2        100.55        117.84        12.92 o                         
   2  12   2        378.86        388.45        22.42 o                         
   3  12   2        238.67        273.87        23.04 o                         
   4  12   2         66.75         30.41        17.63 o                         
   5  12   2        104.86         90.59        18.19 o                         
   6  12   2          0.63         40.11        21.23 o                         
   7  12   2          9.51         17.57        17.82 o                         
   8  12   2        145.85        149.31        26.11 o                         
   9  12   2         21.51         44.79        17.28 o                         
  -8  13   2         26.56         33.44        17.46 o                         
  -7  13   2          3.89         38.61        19.97 o                         
  -6  13   2        289.75        392.00        35.80 o                         
  -5  13   2        112.77        119.34        15.25 o                         
  -4  13   2        169.08        172.23        16.85 o                         
  -3  13   2        241.15        209.76        19.34 o                         
  -2  13   2        107.42        103.35        15.59 o                         
  -1  13   2        483.04        493.69        25.96 o                         
   0  13   2       1001.38       1033.93        30.31 o                         
   1  13   2        482.12        496.78        21.52 o                         
   2  13   2        109.08        116.85        14.31 o                         
   3  13   2        240.19        262.51        25.15 o                         
   4  13   2        169.00        183.38        17.73 o                         
   5  13   2        114.80        132.02        18.08 o                         
   6  13   2        288.52        284.39        27.66 o                         
   7  13   2          4.20        -15.88        15.88 o                         
   8  13   2         26.04        -23.67        23.67 o                         
  -6  14   2        223.82        253.54        30.33 o                         
  -5  14   2        447.98        476.36        30.11 o                         
  -4  14   2        158.53        192.68        17.15 o                         
  -3  14   2        493.89        572.11        26.81 o                         
  -2  14   2        778.68        900.65        32.92 o                         
  -1  14   2        326.37        324.26        55.33 o                         
   0  14   2        254.54        260.21        25.98 o                         
   1  14   2        321.41        376.58        38.46 o                         
   2  14   2        776.42        912.80        37.68 o                         
   3  14   2        496.03        581.66        32.74 o                         
   4  14   2        158.01        174.50        15.57 o                         
   5  14   2        443.06        468.70        31.66 o                         
   6  14   2        221.67        288.36        25.13 o                         
  -4  15   2        307.45        329.50        34.10 o                         
  -3  15   2        269.81        273.46        23.67 o                         
  -2  15   2        363.71        411.58        36.02 o                         
  -1  15   2         76.23         81.66        17.93 o                         
   0  15   2        414.90        443.81        30.89 o                         
   1  15   2         78.24        101.70        30.32 o                         
   2  15   2        366.56        429.30        30.53 o                         
   3  15   2        271.50        303.10        36.69 o                         
   4  15   2        301.30        349.45        24.41 o                         
   1   0   3       1750.98       1757.36        53.97 o                         
   2   0   3       5359.56       5114.27       126.92 o                         
   3   0   3      13440.37      12028.67       296.99 o                         
   4   0   3        458.51        424.98        11.97 o                         
   5   0   3       2777.09       2561.37       111.53 o                         
   6   0   3        579.95        698.13        19.88 o                         
   7   0   3        701.19        763.15        22.50 o                         
   8   0   3        150.92        173.99        14.66 o                         
   9   0   3          9.35          6.20        12.86 o                         
  10   0   3         70.24         85.01        14.77 o                         
  11   0   3        521.14        508.79        25.99 o                         
  12   0   3         82.12         87.74        14.20 o                         
  13   0   3          6.52        -10.01        15.08 o                         
  14   0   3          0.02         19.28        12.07 o                         
 -14   1   3        267.93        175.52        30.25 o                         
 -13   1   3        268.12        191.99        19.54 o                         
 -12   1   3        139.97        136.58        17.23 o                         
 -11   1   3        559.30        519.85        24.89 o                         
 -10   1   3        515.52        487.69        23.04 o                         
  -9   1   3         93.87         88.12        12.22 o                         
  -8   1   3       1626.91       1721.53        35.90 o                         
  -7   1   3        991.04       1059.94        35.67 o                         
  -6   1   3        287.09        276.85        11.98 o                         
  -5   1   3       2846.43       2795.37        86.29 o                         
  -4   1   3        978.78        908.69        23.61 o                         
  -3   1   3       1517.48       1425.66        35.96 o                         
  -2   1   3       9940.31       9209.77       228.94 o                         
  -1   1   3       4134.67       4082.24       122.23 o                         
   0   1   3       2807.08       2825.92        60.87 o                         
   1   1   3       4114.84       3992.46       110.13 o                         
   2   1   3       9935.39       9337.69       229.28 o                         
   3   1   3       1514.73       1420.57        45.04 o                         
   4   1   3        987.23        923.24        36.76 o                         
   5   1   3       2848.03       2851.58        89.21 o                         
   6   1   3        284.30        282.83        11.37 o                         
   7   1   3        994.80       1059.71        29.86 o                         
   8   1   3       1619.86       1705.35        34.73 o                         
   9   1   3         92.81         88.46        12.52 o                         
  10   1   3        512.70        498.90        26.96 o                         
  11   1   3        557.52        478.86        31.46 o                         
  12   1   3        138.81        131.76        16.52 o                         
  13   1   3        268.75        229.47        17.38 o                         
  14   1   3        267.10        224.12        40.83 o                         
 -13   2   3        386.37        473.66        30.33 o                         
 -12   2   3        399.16        414.10        41.33 o                         
 -11   2   3       1303.10       1250.05        37.48 o                         
 -10   2   3        728.69        732.54        26.85 o                         
  -9   2   3         14.30          6.50        11.68 o                         
  -8   2   3        852.75        909.93        34.10 o                         
  -7   2   3        690.20        752.44        26.71 o                         
  -6   2   3       1667.35       1885.50        58.26 o                         
  -5   2   3       1670.41       1728.59        52.45 o                         
  -4   2   3       1719.08       1577.84        39.83 o                         
  -3   2   3        893.63        873.13        22.38 o                         
  -2   2   3        595.70        590.05        19.30 o                         
  -1   2   3       8923.36       8440.41       300.07 o                         
   0   2   3        388.08        403.38        17.47 o                         
   1   2   3       8938.99       8453.85       180.84 o                         
   2   2   3        598.10        629.71        25.30 o                         
   3   2   3        891.28        878.75        29.30 o                         
   4   2   3       1717.59       1581.26        50.41 o                         
   5   2   3       1661.97       1656.23        55.74 o                         
   6   2   3       1668.85       1809.70        59.52 o                         
   7   2   3        688.28        762.94        24.29 o                         
   8   2   3        848.79        887.53        25.15 o                         
   9   2   3         16.30         18.16        15.95 o                         
  10   2   3        720.98        742.21        31.17 o                         
  11   2   3       1299.47       1249.83        48.89 o                         
  12   2   3        401.71        407.37        23.12 o                         
  13   2   3        387.66        439.04        25.90 o                         
 -13   3   3        188.61        202.23        17.62 o                         
 -12   3   3        368.78        345.76        25.67 o                         
 -11   3   3        382.38        373.29        25.33 o                         
 -10   3   3        484.35        435.60        37.92 o                         
  -9   3   3        771.78        789.80        27.92 o                         
  -8   3   3         48.53         45.09        15.69 o                         
  -7   3   3        361.19        411.80        17.99 o                         
  -6   3   3       1045.18       1108.26        35.59 o                         
  -5   3   3       1657.17       1750.93       111.46 o                         
  -4   3   3       1288.40       1437.55        44.04 o                         
  -3   3   3       1835.88       1872.66        56.79 o                         
  -2   3   3        289.66        320.78        11.08 o                         
  -1   3   3       8277.09       8057.01       238.81 o                         
   0   3   3         28.92         40.58         4.96 o                         
   1   3   3       8299.32       7733.60       271.81 o                         
   2   3   3        289.12        362.13        23.52 o                         
   3   3   3       1844.40       1796.73        84.76 o                         
   4   3   3       1287.69       1376.92        68.05 o                         
   5   3   3       1668.12       1866.69        85.79 o                         
   6   3   3       1049.06       1092.86        39.61 o                         
   7   3   3        360.61        414.16        23.70 o                         
   8   3   3         48.88         59.42        11.35 o                         
   9   3   3        765.69        821.63        29.70 o                         
  10   3   3        481.11        443.32        25.37 o                         
  11   3   3        383.12        405.32        23.15 o                         
  12   3   3        369.79        366.93        28.12 o                         
  13   3   3        186.85        214.71        28.84 o                         
 -13   4   3         34.61         43.87        12.99 o                         
 -12   4   3         52.58         45.59        11.86 o                         
 -11   4   3         24.47         26.94        13.87 o                         
 -10   4   3        490.50        504.43        25.51 o                         
  -9   4   3       1459.10       1394.32        39.11 o                         
  -8   4   3        397.59        393.27        19.76 o                         
  -7   4   3        422.87        451.23        14.94 o                         
  -6   4   3       1877.32       1957.47        61.53 o                         
  -5   4   3       5841.95       6248.14       190.21 o                         
  -4   4   3        801.66        914.84        29.27 o                         
  -3   4   3       8386.97       8444.85       248.74 o                         
  -2   4   3       3359.12       3159.30        94.45 o                         
  -1   4   3       1445.23       1379.29        41.79 o                         
   0   4   3          3.71          3.82         1.92 o                         
   1   4   3       1433.23       1334.33        42.54 o                         
   2   4   3       3352.13       2977.49       136.09 o                         
   3   4   3       8387.53       7731.30       354.14 o                         
   6   4   3       1868.11       1958.17        66.31 o                         
   7   4   3        428.68        456.16        23.63 o                         
   8   4   3        400.37        392.12        21.25 o                         
   9   4   3       1450.90       1329.25        50.14 o                         
  10   4   3        492.08        471.89        28.85 o                         
  11   4   3         23.84          0.45        20.37 o                         
  12   4   3         56.66         51.76        13.61 o                         
  13   4   3         34.39         21.34        12.01 o                         
 -13   5   3         36.97         42.09        10.86 o                         
 -12   5   3        263.76        281.32        58.58 o                         
 -11   5   3        297.77        326.34        20.39 o                         
 -10   5   3        470.58        463.47        22.64 o                         
  -9   5   3        343.55        340.16        22.31 o                         
  -8   5   3        274.39        281.38        18.58 o                         
  -7   5   3       1367.34       1384.77        31.27 o                         
  -6   5   3        471.07        431.43        18.41 o                         
  -5   5   3       3884.40       4207.19       128.97 o                         
  -4   5   3       7356.08       8126.75       246.81 o                         
  -3   5   3        707.49        851.02        38.02 o                         
  -2   5   3         92.32         79.51         5.17 o                         
  -1   5   3        984.61        955.49        29.60 o                         
   0   5   3       9453.56       9430.36       233.38 o                         
   1   5   3        978.99        939.00        30.79 o                         
   2   5   3         93.59         73.56         6.06 o                         
   6   5   3        475.94        463.46        31.51 o                         
   7   5   3       1360.92       1362.93        60.60 o                         
   8   5   3        275.78        281.06        18.55 o                         
   9   5   3        345.71        335.94        22.63 o                         
  10   5   3        472.49        457.45        26.76 o                         
  11   5   3        298.31        308.32        29.35 o                         
  12   5   3        266.49        255.48        28.41 o                         
  13   5   3         37.55         43.61        22.56 o                         
 -13   6   3         75.71         80.28        14.98 o                         
 -12   6   3        216.21        224.69        17.25 o                         
 -11   6   3        147.22        141.68        14.73 o                         
 -10   6   3        157.10        185.06        17.77 o                         
  -9   6   3         47.95         23.04        11.62 o                         
  -8   6   3       1375.43       1382.81        42.01 o                         
  -7   6   3       2560.02       2483.49        68.91 o                         
  -6   6   3        319.83        359.49        19.94 o                         
  -5   6   3        792.31        879.25        30.67 o                         
  -4   6   3        221.80        264.04        12.64 o                         
  -3   6   3       1506.31       1613.60        50.56 o                         
  -2   6   3        623.70        665.92        29.88 o                         
  -1   6   3        757.05        756.13        33.51 o                         
   0   6   3        119.44         99.79         5.97 o                         
   1   6   3        760.76        722.48        33.14 o                         
   2   6   3        634.66        659.48        51.55 o                         
   3   6   3       1505.47       1594.21        84.02 o                         
   5   6   3        796.99        879.43        48.53 o                         
   6   6   3        321.62        357.25        21.68 o                         
   7   6   3       2560.54       2433.02       109.30 o                         
   8   6   3       1373.14       1389.22        89.79 o                         
   9   6   3         47.31         48.28        12.89 o                         
  10   6   3        156.23        166.31        29.68 o                         
  11   6   3        148.52        125.86        40.09 o                         
  12   6   3        211.92        241.35        21.54 o                         
  13   6   3         74.30         68.86        10.30 o                         
 -12   7   3          5.34          5.74        10.38 o                         
 -11   7   3        260.71        284.50        31.11 o                         
 -10   7   3        114.61        113.07        25.11 o                         
  -9   7   3         41.06         53.28        11.34 o                         
  -8   7   3        691.98        638.41        35.53 o                         
  -7   7   3        784.31        787.75        28.89 o                         
  -6   7   3        458.12        479.03        24.16 o                         
  -5   7   3        133.53        113.84         7.41 o                         
  -4   7   3        591.33        636.32        23.99 o                         
  -3   7   3        408.51        457.18        18.09 o                         
  -2   7   3       1715.52       1839.16        57.62 o                         
  -1   7   3       2452.93       2463.05        96.38 o                         
   0   7   3       1287.35       1352.52        45.67 o                         
   5   7   3        130.72        109.71        25.20 o                         
   6   7   3        457.67        491.91        25.21 o                         
   7   7   3        776.31        826.82        51.09 o                         
   8   7   3        689.48        646.61        36.43 o                         
   9   7   3         42.23         43.95        21.27 o                         
  10   7   3        116.01         99.71        14.56 o                         
  11   7   3        258.08        305.31        42.54 o                         
  12   7   3          5.66         15.58        11.16 o                         
 -12   8   3         44.42         62.81        18.12 o                         
 -11   8   3         34.65         22.20        15.21 o                         
 -10   8   3         21.03         27.45        25.30 o                         
  -9   8   3        299.17        268.36        24.08 o                         
  -8   8   3          8.26         26.60        20.05 o                         
  -7   8   3        411.44        418.75        18.89 o                         
  -6   8   3       2533.68       2301.43        41.34 o                         
  -5   8   3        201.70        189.71         9.77 o                         
  -4   8   3        562.46        520.05        17.08 o                         
  -3   8   3        358.16        335.08        12.96 o                         
  -2   8   3        256.76        267.02        14.34 o                         
  -1   8   3        256.37        256.64        12.46 o                         
   0   8   3        579.05        700.51        49.26 o                         
   1   8   3        256.29        240.18        32.17 o                         
   2   8   3        260.48        248.93        17.45 o                         
   3   8   3        356.89        273.10        21.46 o                         
   4   8   3        563.11        535.99        25.09 o                         
   5   8   3        199.27        187.96        15.74 o                         
   6   8   3       2521.07       2310.05        56.39 o                         
   7   8   3        407.84        408.69        34.87 o                         
   8   8   3          7.06         23.65        31.20 o                         
   9   8   3        299.30        252.57        26.90 o                         
  10   8   3         20.78         12.42        13.68 o                         
  11   8   3         34.86         54.26        12.19 o                         
  12   8   3         43.70         48.77        26.85 o                         
 -11   9   3         73.09          0.74        46.16 o                         
 -10   9   3        119.34        -57.55        57.55 o                         
  -9   9   3         39.88         27.28        11.33 o                         
  -8   9   3         60.79         65.44        16.92 o                         
  -7   9   3        378.85        366.73        26.68 o                         
  -6   9   3        923.34        822.04        22.34 o                         
  -5   9   3         10.56         25.45         7.94 o                         
  -4   9   3        408.88        433.15        15.99 o                         
  -3   9   3        355.81        337.74        13.59 o                         
  -2   9   3        379.81        370.42        15.30 o                         
  -1   9   3        139.27        142.50         9.28 o                         
   0   9   3        164.60        161.13        11.37 o                         
   1   9   3        138.46        156.23        10.84 o                         
   2   9   3        382.29        382.15        24.28 o                         
   3   9   3        349.17        359.63        22.17 o                         
   4   9   3        406.28        370.36        27.14 o                         
   5   9   3          9.59         -6.15        27.91 o                         
   6   9   3        927.69        819.43        33.48 o                         
   7   9   3        379.02        326.38        26.59 o                         
   8   9   3         60.21         57.31        17.89 o                         
   9   9   3         39.47         21.08        20.33 o                         
  10   9   3        122.02         94.67        39.23 o                         
  11   9   3         75.39         -0.59        79.13 o                         
 -10  10   3         44.16         86.89        19.08 o                         
  -9  10   3         18.53         48.51        20.78 o                         
  -8  10   3         47.88          0.70        19.45 o                         
  -7  10   3        335.15        243.28        40.45 o                         
  -6  10   3       1031.62        995.96        35.49 o                         
  -5  10   3       1473.05       1424.04        38.45 o                         
  -4  10   3         54.01         51.85        11.22 o                         
  -3  10   3          8.37         13.15         9.02 o                         
  -2  10   3        238.87        231.96        13.35 o                         
  -1  10   3         99.55        110.76         9.06 o                         
   0  10   3        195.64        185.16        17.24 o                         
   1  10   3         97.23        122.12        14.57 o                         
   2  10   3        242.49        234.71        20.30 o                         
   3  10   3          7.54         13.55        16.68 o                         
   4  10   3         53.51         31.86        15.43 o                         
   5  10   3       1478.01       1532.11        45.56 o                         
   6  10   3       1034.10       1044.66        42.78 o                         
   7  10   3        334.31        299.39        40.31 o                         
   8  10   3         48.84         50.60        20.42 o                         
   9  10   3         17.83         58.81        35.65 o                         
  10  10   3         44.67         32.92        28.55 o                         
 -10  11   3        155.70        155.18        27.37 o                         
  -9  11   3        432.22        576.62        40.09 o                         
  -8  11   3        107.78        124.40        23.52 o                         
  -7  11   3         56.59         56.51        21.90 o                         
  -6  11   3        214.03        224.76        17.60 o                         
  -5  11   3        364.02        343.89        18.82 o                         
  -4  11   3        223.80        208.56        31.32 o                         
  -3  11   3        436.51        433.57        20.11 o                         
  -2  11   3        194.80        197.65        22.10 o                         
  -1  11   3        156.45        133.93        16.56 o                         
   0  11   3         84.70         70.53        11.72 o                         
   1  11   3        155.74        171.90        18.28 o                         
   2  11   3        195.41        245.01        16.77 o                         
   3  11   3        435.90        479.67        40.29 o                         
   4  11   3        226.74        255.42        24.21 o                         
   5  11   3        362.51        399.27        38.71 o                         
   6  11   3        215.99        244.68        26.23 o                         
   7  11   3         56.75         83.50        16.53 o                         
   8  11   3        108.72         97.59        24.99 o                         
   9  11   3        432.97        504.12        31.41 o                         
  10  11   3        157.28        203.41        31.51 o                         
  -9  12   3         73.97         96.59        17.61 o                         
  -8  12   3         90.98         81.21        20.27 o                         
  -7  12   3         51.34         59.03        21.75 o                         
  -6  12   3         55.12         49.62        15.32 o                         
  -5  12   3        265.89        270.86        23.29 o                         
  -4  12   3        284.05        264.95        24.60 o                         
  -3  12   3        384.62        381.79        18.82 o                         
  -2  12   3        308.06        295.69        17.44 o                         
  -1  12   3        685.04        673.83        21.78 o                         
   0  12   3         30.48         43.88        12.34 o                         
   1  12   3        687.56        686.75        25.56 o                         
   2  12   3        308.65        338.19        20.56 o                         
   3  12   3        384.62        346.05        24.01 o                         
   4  12   3        282.66        276.89        23.69 o                         
   5  12   3        261.53        234.42        20.64 o                         
   6  12   3         52.57         50.44        17.65 o                         
   7  12   3         51.59         70.02        17.97 o                         
   8  12   3         92.33         93.91        17.43 o                         
   9  12   3         73.12        111.68        20.42 o                         
  -8  13   3        267.54        304.14        28.26 o                         
  -7  13   3        777.89        891.26        47.49 o                         
  -6  13   3         72.75        118.04        22.34 o                         
  -5  13   3        107.96        122.70        32.47 o                         
  -4  13   3        358.27        429.45        24.25 o                         
  -3  13   3        424.88        399.35        26.45 o                         
  -2  13   3         66.73         66.14        12.98 o                         
  -1  13   3         16.76         25.42        13.23 o                         
   0  13   3        350.71        413.97        25.79 o                         
   1  13   3         15.82         26.33        11.54 o                         
   2  13   3         69.16         90.70        14.14 o                         
   3  13   3        422.90        391.17        23.98 o                         
   4  13   3        359.78        372.03        35.95 o                         
   5  13   3        108.32        114.24        17.85 o                         
   6  13   3         74.29        110.61        23.45 o                         
   7  13   3        777.36        806.28        78.85 o                         
  -6  14   3        151.79        113.16        19.23 o                         
  -5  14   3         30.17         29.07        14.02 o                         
  -4  14   3         85.97        103.19        15.11 o                         
  -3  14   3        466.28        493.11        28.18 o                         
  -2  14   3        225.05        288.54        21.57 o                         
  -1  14   3         51.48         69.41        17.67 o                         
   0  14   3         71.93         89.05        32.99 o                         
   1  14   3         50.95         45.94        19.83 o                         
   2  14   3        226.54        271.34        21.34 o                         
   3  14   3        465.10        539.80        27.20 o                         
   4  14   3         85.63         75.81        17.59 o                         
   5  14   3         31.20         30.65        25.22 o                         
   6  14   3        150.77        150.74        21.01 o                         
  -4  15   3         24.54         27.74        12.24 o                         
  -3  15   3         57.67         46.74        18.12 o                         
  -2  15   3         14.03          0.15        13.00 o                         
  -1  15   3        135.89        195.42        31.51 o                         
   0  15   3         31.02         29.14        20.05 o                         
   1  15   3        135.38        205.33        32.84 o                         
   2  15   3         13.24         31.23        16.53 o                         
   3  15   3         55.61         57.11        20.27 o                         
   4  15   3         24.52         32.40        19.53 o                         
   0   0   4       9956.48      10147.98       434.46 o                         
   1   0   4       3026.05       3034.14       130.91 o                         
   2   0   4         56.23         71.84         5.08 o                         
   3   0   4         76.09         58.12         4.47 o                         
   4   0   4       2315.36       2093.09        52.80 o                         
   5   0   4         63.13         55.93         4.67 o                         
   6   0   4        581.66        651.09        24.29 o                         
   7   0   4       3491.16       3710.71       114.69 o                         
   8   0   4       1329.97       1271.50        32.25 o                         
   9   0   4        298.81        312.27        19.94 o                         
  10   0   4       1984.88       1937.85        49.75 o                         
  11   0   4        374.65        340.79        22.62 o                         
  12   0   4        130.00        110.15        16.98 o                         
  13   0   4        821.55        763.70        63.33 o                         
  14   0   4        128.24        143.79        18.94 o                         
 -13   1   4         32.91         35.06        13.26 o                         
 -12   1   4        118.13        134.81        17.57 o                         
 -11   1   4        788.19        762.78        28.27 o                         
 -10   1   4         15.78         10.61        12.32 o                         
  -9   1   4        497.17        499.75        26.17 o                         
  -8   1   4        219.78        217.14        13.21 o                         
  -7   1   4       1063.68       1035.31        28.64 o                         
  -6   1   4       1278.02       1286.34        34.52 o                         
  -5   1   4         97.83         79.73         9.91 o                         
  -4   1   4        371.66        328.00         9.86 o                         
  -3   1   4       4919.40       4889.03       119.60 o                         
  -2   1   4      13163.42      12761.82       382.78 o                         
  -1   1   4       2120.71       2132.48        64.64 o                         
   0   1   4       8755.42       8608.10       184.28 o                         
   1   1   4       2117.41       2081.23        52.83 o                         
   2   1   4      13159.65      12542.05       383.30 o                         
   3   1   4       4913.33       4750.93       120.00 o                         
   4   1   4        377.36        321.39        13.79 o                         
   5   1   4         94.73         91.08        25.30 o                         
   6   1   4       1281.38       1391.38        47.70 o                         
   7   1   4       1053.87       1051.12        30.06 o                         
   8   1   4        219.81        211.31        13.51 o                         
   9   1   4        499.79        526.31        24.98 o                         
  10   1   4         15.20         10.61        21.99 o                         
  11   1   4        791.00        776.86        29.14 o                         
  12   1   4        119.13        128.63        16.60 o                         
  13   1   4         33.38         35.46        13.35 o                         
 -13   2   4        250.88        258.71        24.66 o                         
 -12   2   4        311.54        352.42        24.59 o                         
 -11   2   4        449.79        414.20        22.16 o                         
 -10   2   4        783.75        746.81        27.02 o                         
  -9   2   4        395.47        399.79        20.55 o                         
  -8   2   4        252.48        268.08        22.57 o                         
  -7   2   4       1001.04       1036.69        34.99 o                         
  -6   2   4         75.27        108.44         8.48 o                         
  -5   2   4        936.61        990.45        25.98 o                         
  -4   2   4         78.41         71.46         4.46 o                         
  -3   2   4       5893.99       5694.47       141.06 o                         
  -2   2   4       9447.53       9374.34       367.67 o                         
  -1   2   4       9848.73       9587.81       289.17 o                         
   0   2   4       3300.63       3168.35        86.13 o                         
   1   2   4       9845.60       9538.44       204.64 o                         
   2   2   4       9422.45       8949.19       225.61 o                         
   3   2   4       5905.33       5699.96       177.58 o                         
   4   2   4         80.91         84.54         8.23 o                         
   5   2   4        942.92        984.77        34.61 o                         
   6   2   4         74.98        105.75        12.43 o                         
   7   2   4       1000.61       1055.94        31.37 o                         
   8   2   4        257.91        311.19        16.79 o                         
   9   2   4        394.41        397.29        20.88 o                         
  10   2   4        791.16        804.74        30.24 o                         
  11   2   4        454.39        421.49        30.43 o                         
  12   2   4        304.65        278.22        22.23 o                         
  13   2   4        250.94        228.24        22.67 o                         
 -13   3   4         61.30         62.47        16.27 o                         
 -12   3   4         32.99         43.87        21.77 o                         
 -11   3   4        875.62        855.18        84.66 o                         
 -10   3   4       1114.74       1088.67        33.20 o                         
  -9   3   4       1001.42        890.97        39.60 o                         
  -8   3   4        583.88        599.13        27.47 o                         
  -7   3   4        641.59        632.53        26.65 o                         
  -6   3   4         28.70         47.52         7.25 o                         
  -5   3   4       5186.21       5557.30       166.88 o                         
  -4   3   4       5059.77       5045.22       214.65 o                         
  -3   3   4        343.34        342.96        12.38 o                         
  -2   3   4        279.31        301.13        10.77 o                         
  -1   3   4       1831.12       1871.72        56.27 o                         
   0   3   4          4.08          4.22         4.17 o                         
   1   3   4       1816.07       1805.15        46.28 o                         
   2   3   4        281.64        306.96        10.60 o                         
   3   3   4        347.34        380.01        16.16 o                         
   4   3   4       5063.43       4990.70       221.37 o                         
   5   3   4       5183.63       5399.03       168.65 o                         
   6   3   4         28.86         33.75        11.21 o                         
   7   3   4        644.97        657.63        24.69 o                         
   8   3   4        585.46        626.31        22.44 o                         
   9   3   4        998.21        961.94        39.14 o                         
  10   3   4       1110.60       1153.67        36.58 o                         
  11   3   4        889.23        858.45        42.15 o                         
  13   3   4         60.98         40.64        15.39 o                         
 -13   4   4        300.43        326.67        18.45 o                         
 -12   4   4        341.64        356.41        23.06 o                         
 -11   4   4        289.10        243.95        17.50 o                         
 -10   4   4         93.01         87.30        13.63 o                         
  -9   4   4         26.00         27.69        12.44 o                         
  -8   4   4        131.78        108.05        11.36 o                         
  -7   4   4        442.83        424.26        14.91 o                         
  -6   4   4         72.53         94.91        10.36 o                         
  -5   4   4       2023.72       2062.88        64.05 o                         
  -4   4   4       1511.42       1557.88        49.63 o                         
  -3   4   4         31.25         41.73         4.08 o                         
  -2   4   4       5080.57       5125.83       152.56 o                         
  -1   4   4        798.80        793.59        25.05 o                         
   0   4   4       9483.86       8969.05       221.82 o                         
   1   4   4        807.30        788.39        26.09 o                         
   2   4   4       5101.07       4919.51       153.23 o                         
   3   4   4         31.66         44.09        14.20 o                         
   4   4   4       1519.01       1665.67        81.21 o                         
   5   4   4       2015.07       2043.32       102.51 o                         
   6   4   4         74.00         99.11        28.85 o                         
   7   4   4        442.33        415.63        25.01 o                         
   8   4   4        132.47        124.43        16.06 o                         
   9   4   4         26.33         50.13        27.41 o                         
  10   4   4         92.87         91.85        14.56 o                         
  11   4   4        287.37        272.13        45.07 o                         
  12   4   4        340.44        389.30        27.32 o                         
  13   4   4        305.33        312.70        22.30 o                         
 -13   5   4         23.77          3.22        12.70 o                         
 -12   5   4         47.22         74.02        19.68 o                         
 -11   5   4        131.76        120.56        20.01 o                         
 -10   5   4        266.03        248.20        18.04 o                         
  -9   5   4        213.89        193.45        16.87 o                         
  -8   5   4        224.56        213.15        14.68 o                         
  -7   5   4        403.68        412.21        14.79 o                         
  -6   5   4       1842.93       1919.60        43.17 o                         
  -5   5   4        203.91        208.48        11.44 o                         
  -4   5   4         80.67         90.02         7.48 o                         
  -3   5   4        208.58        233.46        10.06 o                         
  -2   5   4        152.68        129.24         7.21 o                         
  -1   5   4        287.52        282.49        10.23 o                         
   0   5   4       7489.25       7228.17       179.18 o                         
   1   5   4        285.30        276.88        11.68 o                         
   2   5   4        154.58        128.89        10.65 o                         
   3   5   4        210.35        269.37        36.25 o                         
   4   5   4         79.41         78.25        28.55 o                         
   5   5   4        201.76        218.05        36.69 o                         
   6   5   4       1848.69       1822.03        92.60 o                         
   7   5   4        400.82        461.51        32.36 o                         
   8   5   4        228.10        271.91        28.31 o                         
   9   5   4        214.62        170.83        19.11 o                         
  10   5   4        267.89        273.41        22.22 o                         
  11   5   4        131.26        135.77        16.78 o                         
  12   5   4         50.22         54.21        14.57 o                         
  13   5   4         23.92         12.86        30.40 o                         
 -12   6   4         74.00         67.89        14.02 o                         
 -11   6   4        197.58        184.58        17.98 o                         
 -10   6   4         58.76         63.84        13.54 o                         
  -9   6   4        324.09        297.38        18.17 o                         
  -8   6   4        326.85        271.03        27.49 o                         
  -7   6   4        171.84        161.25         9.96 o                         
  -6   6   4        476.70        445.78        19.05 o                         
  -5   6   4        859.07        929.22        26.94 o                         
  -4   6   4         64.30         58.99         7.48 o                         
  -3   6   4        250.39        307.67        12.94 o                         
  -2   6   4        174.72        203.88        10.01 o                         
  -1   6   4       2307.84       2476.76        75.88 o                         
   0   6   4        530.00        609.65        19.40 o                         
   1   6   4       2296.20       2465.01        99.19 o                         
   2   6   4        174.50        209.16        49.63 o                         
   3   6   4        250.19        305.92        45.57 o                         
   4   6   4         62.35         66.28        38.17 o                         
   6   6   4        482.66        446.49        28.24 o                         
   7   6   4        175.32        147.83        23.16 o                         
   8   6   4        326.74        276.55        32.62 o                         
   9   6   4        320.72        324.41        33.52 o                         
  10   6   4         56.49         64.13        23.83 o                         
  11   6   4        196.08        177.22        49.41 o                         
  12   6   4         72.82         78.88        16.27 o                         
 -12   7   4         68.09         68.07        23.78 o                         
 -11   7   4         84.12         84.75        19.24 o                         
 -10   7   4        195.85        175.76        17.21 o                         
  -9   7   4        117.15        133.96        22.58 o                         
  -8   7   4          9.10         10.63         8.86 o                         
  -7   7   4       1480.65       1224.28        52.33 o                         
  -6   7   4       1962.93       1917.39        36.79 o                         
  -5   7   4        298.37        329.24        11.78 o                         
  -4   7   4        142.73        138.66        10.10 o                         
  -3   7   4       1757.45       1920.55        60.69 o                         
  -2   7   4        205.61        229.43        11.28 o                         
  -1   7   4        112.35        101.17         9.58 o                         
   0   7   4        361.13        465.91        20.93 o                         
   1   7   4        110.17         96.49        16.35 o                         
   2   7   4        206.00        204.21        24.03 o                         
   5   7   4        300.76        303.12        20.68 o                         
   6   7   4       1963.04       1878.06       101.52 o                         
   7   7   4       1491.34       1347.99        44.37 o                         
   8   7   4          8.38         21.23        13.77 o                         
   9   7   4        119.93        143.22        16.29 o                         
  10   7   4        199.69        197.03        42.45 o                         
  11   7   4         86.60         77.76        16.39 o                         
  12   7   4         68.35         41.19        15.24 o                         
 -12   8   4         14.25          3.83        14.90 o                         
 -11   8   4         31.14         36.63        10.35 o                         
 -10   8   4         56.29         54.89        60.95 o                         
  -9   8   4        113.50         95.68        27.47 o                         
  -8   8   4        308.61        333.30        21.77 o                         
  -7   8   4       1176.18       1101.11        25.16 o                         
  -6   8   4        792.05        732.10        30.23 o                         
  -5   8   4        527.28        519.30        22.85 o                         
  -4   8   4       1340.28       1259.76        27.51 o                         
  -3   8   4        205.76        210.22        10.61 o                         
  -2   8   4        387.12        409.42        33.71 o                         
  -1   8   4        544.30        542.57        20.14 o                         
   0   8   4         37.75         45.86        21.37 o                         
   1   8   4        537.14        560.87        77.59 o                         
   2   8   4        388.62        361.31        19.25 o                         
   3   8   4        206.70        191.21        28.75 o                         
   4   8   4       1334.29       1199.22        54.17 o                         
   5   8   4        528.29        485.44        26.29 o                         
   6   8   4        795.60        773.68        54.51 o                         
   7   8   4       1168.93       1107.07        40.46 o                         
   8   8   4        307.16        322.89        71.60 o                         
   9   8   4        114.29        114.41        21.99 o                         
  10   8   4         55.47        102.80        17.18 o                         
  11   8   4         31.26         39.05        17.63 o                         
  12   8   4         14.71         12.29        14.84 o                         
 -11   9   4         50.88        -10.65        45.71 o                         
 -10   9   4         14.21         19.36        11.24 o                         
  -9   9   4         96.22         74.48        26.77 o                         
  -8   9   4        304.41        305.95        20.36 o                         
  -7   9   4        568.54        535.30        23.98 o                         
  -6   9   4        263.33        220.34        17.44 o                         
  -5   9   4       1813.38       1630.55        69.63 o                         
  -4   9   4        693.24        604.34        16.70 o                         
  -3   9   4        334.70        356.53        23.78 o                         
  -2   9   4         68.71         75.79         7.18 o                         
  -1   9   4          1.35          5.12         9.68 o                         
   0   9   4          2.97         13.40         7.03 o                         
   1   9   4          1.23         12.78         7.55 o                         
   2   9   4         72.68         61.47        16.29 o                         
   3   9   4        329.75        327.47        20.76 o                         
   4   9   4        695.23        572.46        33.82 o                         
   5   9   4       1813.15       1610.85       193.19 o                         
   6   9   4        260.27        196.42        22.39 o                         
   7   9   4        567.90        508.45        33.46 o                         
   8   9   4        302.18        274.12        29.61 o                         
   9   9   4         96.44         94.90        18.15 o                         
  10   9   4         14.49          5.22        26.70 o                         
  11   9   4         51.83         25.87        34.77 o                         
 -10  10   4        104.26         99.42        19.11 o                         
  -9  10   4         50.47         -4.29        66.13 o                         
  -8  10   4        403.82        370.40        35.95 o                         
  -7  10   4       1639.08       1484.54        54.22 o                         
  -6  10   4        468.71        531.65        22.66 o                         
  -5  10   4        699.52        733.66        26.54 o                         
  -4  10   4        353.54        350.24        16.07 o                         
  -3  10   4        317.77        321.09        25.54 o                         
  -2  10   4        117.22        116.79         9.33 o                         
  -1  10   4        335.69        325.03        17.93 o                         
   0  10   4        175.86        177.27        11.44 o                         
   1  10   4        339.31        350.36        18.69 o                         
   2  10   4        119.55        114.56        13.04 o                         
   3  10   4        313.90        325.17        24.03 o                         
   4  10   4        356.74        318.49        27.05 o                         
   5  10   4        702.73        726.96        51.33 o                         
   6  10   4        465.29        529.96        32.56 o                         
   7  10   4       1647.17       1454.29        55.04 o                         
   8  10   4        404.33        397.11        29.91 o                         
   9  10   4         52.80          1.48        33.44 o                         
  10  10   4        104.48        108.87        20.42 o                         
 -10  11   4        181.03        235.94        27.07 o                         
  -9  11   4        223.70        304.29        33.73 o                         
  -8  11   4         18.43         27.67        21.30 o                         
  -7  11   4         24.45         38.61        21.30 o                         
  -6  11   4        207.27        252.83        17.78 o                         
  -5  11   4        773.14        748.47        26.73 o                         
  -4  11   4         18.23         27.79        10.10 o                         
  -3  11   4        472.58        427.81        19.33 o                         
  -2  11   4        122.85        122.11        11.33 o                         
  -1  11   4        790.77        795.76        23.31 o                         
   0  11   4         33.87         55.85        10.36 o                         
   1  11   4        788.63        759.73        23.80 o                         
   2  11   4        120.33        113.98        14.30 o                         
   3  11   4        469.24        445.26        27.28 o                         
   4  11   4         18.17         22.48        15.16 o                         
   5  11   4        776.79        784.72        31.37 o                         
   6  11   4        209.44        240.48        24.10 o                         
   7  11   4         25.78         64.09        17.64 o                         
   8  11   4         18.43         37.48        19.01 o                         
   9  11   4        225.85        320.27        34.32 o                         
  10  11   4        180.99        233.42        29.44 o                         
  -9  12   4        143.86        178.70        24.11 o                         
  -8  12   4          4.44          4.59        18.94 o                         
  -7  12   4        373.06        438.75        37.43 o                         
  -6  12   4        280.75        233.57        41.28 o                         
  -5  12   4       1066.48        997.27        31.02 o                         
  -4  12   4        217.27        243.34        17.50 o                         
  -3  12   4        248.71        272.49        21.82 o                         
  -2  12   4         29.66          5.09         9.79 o                         
  -1  12   4        115.70        113.83        11.12 o                         
   0  12   4         27.57         37.09        19.02 o                         
   1  12   4        116.28        119.34        13.07 o                         
   2  12   4         29.88         40.58        12.26 o                         
   3  12   4        243.18        269.91        23.24 o                         
   4  12   4        215.08        285.13        23.96 o                         
   5  12   4       1060.22        980.58        41.45 o                         
   6  12   4        279.51        297.19        48.08 o                         
   7  12   4        374.91        385.65        58.58 o                         
   8  12   4          4.47         21.90        20.12 o                         
   9  12   4        141.30        151.92        28.55 o                         
  -7  13   4        142.58        184.62        29.74 o                         
  -6  13   4         25.37         50.74        21.30 o                         
  -5  13   4        695.54        820.38        35.99 o                         
  -4  13   4        633.53        648.23        26.13 o                         
  -3  13   4       1088.84       1106.67        42.05 o                         
  -2  13   4        198.73        217.10        18.36 o                         
  -1  13   4        430.02        395.10        20.11 o                         
   0  13   4        751.26        768.82        34.83 o                         
   1  13   4        427.66        412.85        27.28 o                         
   2  13   4        197.40        243.83        26.09 o                         
   3  13   4       1092.49       1098.87        38.01 o                         
   4  13   4        632.06        701.83       115.91 o                         
   5  13   4        696.53        817.64        37.19 o                         
   6  13   4         26.51         33.88        16.07 o                         
   7  13   4        143.66        202.22        29.29 o                         
  -6  14   4        203.37        196.60        27.52 o                         
  -5  14   4        358.97        416.84        25.17 o                         
  -4  14   4        136.41        179.26        18.33 o                         
  -3  14   4         78.09         88.60        14.84 o                         
  -2  14   4        425.36        485.37        28.48 o                         
  -1  14   4        206.02        274.57        36.02 o                         
   0  14   4         28.12         14.73        13.62 o                         
   1  14   4        205.88        208.78        26.23 o                         
   2  14   4        427.39        489.75        60.28 o                         
   3  14   4         78.89        107.45        17.05 o                         
   4  14   4        136.16        130.70        17.74 o                         
   5  14   4        361.69        337.86        26.75 o                         
   6  14   4        201.73        205.92        29.59 o                         
  -4  15   4         31.25         46.02        17.98 o                         
  -3  15   4         14.60         10.60        15.31 o                         
  -2  15   4        489.59        536.16        26.57 o                         
  -1  15   4        574.17        669.96        42.16 o                         
   0  15   4          9.59         30.18        18.49 o                         
   1  15   4        581.15        688.75        43.20 o                         
   2  15   4        492.62        558.28        38.02 o                         
   3  15   4         14.18         35.21        18.49 o                         
   4  15   4         29.98         34.03        18.34 o                         
   1   0   5         96.49        113.31         9.17 o                         
   2   0   5       1003.03        972.41        25.99 o                         
   3   0   5       2183.83       1948.73        51.55 o                         
   4   0   5       6626.49       6441.54       159.99 o                         
   5   0   5        214.19        178.56         8.54 o                         
   6   0   5       2645.59       2771.68        86.82 o                         
   7   0   5          1.16          0.86         7.16 o                         
   8   0   5       4290.99       4253.02        71.95 o                         
   9   0   5        363.02        344.20        23.69 o                         
  10   0   5        260.92        222.24        21.55 o                         
  11   0   5        253.19        235.08        16.87 o                         
  12   0   5         43.58         70.95        19.37 o                         
  13   0   5         47.91         76.29        14.85 o                         
 -13   1   5         60.63         60.62        16.02 o                         
 -12   1   5        148.06        155.12        21.98 o                         
 -11   1   5        611.63        582.29        25.17 o                         
 -10   1   5        869.74        836.20        28.76 o                         
  -9   1   5       2061.20       2042.51        46.49 o                         
  -8   1   5        304.43        324.31        18.34 o                         
  -7   1   5       1349.40       1385.35        32.58 o                         
  -6   1   5        553.39        574.52        22.67 o                         
  -5   1   5        212.88        197.44         9.74 o                         
  -4   1   5       2587.27       2697.08        67.38 o                         
  -3   1   5       2177.44       2082.12        62.12 o                         
  -2   1   5       1895.16       1959.34        60.04 o                         
  -1   1   5       9428.16       9851.46       291.99 o                         
   0   1   5       1305.51       1338.04        34.33 o                         
   1   1   5       9393.73       9496.12       272.79 o                         
   2   1   5       1877.34       1919.78        60.90 o                         
   3   1   5       2185.83       2092.02        67.11 o                         
   4   1   5       2601.00       2668.07        67.80 o                         
   5   1   5        209.01        189.65        25.44 o                         
   6   1   5        549.06        584.12        28.04 o                         
   7   1   5       1361.17       1454.62        48.79 o                         
   8   1   5        307.26        340.36        15.31 o                         
   9   1   5       2047.09       2033.49        53.05 o                         
  10   1   5        867.47        880.89        38.39 o                         
  11   1   5        607.73        611.12        26.42 o                         
  12   1   5        149.63        163.68        17.92 o                         
  13   1   5         58.88         68.40        13.94 o                         
 -13   2   5        102.26        107.97        10.89 o                         
 -12   2   5        907.69        711.51        90.67 o                         
 -11   2   5        104.87        118.15        20.41 o                         
 -10   2   5        263.58        261.84        17.68 o                         
  -9   2   5        683.24        631.45        27.16 o                         
  -8   2   5        351.30        368.81        24.33 o                         
  -7   2   5        693.54        724.67        22.84 o                         
  -6   2   5       2560.41       2637.62        83.66 o                         
  -5   2   5        598.38        571.22        27.77 o                         
  -4   2   5       2354.76       2384.09        73.27 o                         
  -3   2   5       4842.21       4957.91       149.22 o                         
  -2   2   5       1468.20       1544.37        46.71 o                         
  -1   2   5        965.64        987.21        31.17 o                         
   0   2   5       2836.42       2821.47        70.74 o                         
   1   2   5        965.21        971.14        22.36 o                         
   2   2   5       1469.11       1467.12        38.93 o                         
   3   2   5       4853.07       4874.63       106.10 o                         
   4   2   5       2353.34       2388.74       104.58 o                         
   5   2   5        603.13        597.83        30.99 o                         
   6   2   5       2576.52       2780.04        94.01 o                         
   7   2   5        694.78        774.36        26.34 o                         
   8   2   5        349.76        386.99        28.56 o                         
   9   2   5        689.49        694.60        40.78 o                         
  10   2   5        263.22        304.94        31.12 o                         
  11   2   5        105.74        103.90        15.30 o                         
  12   2   5        912.05        744.96        64.80 o                         
  13   2   5        102.64        107.87        14.62 o                         
 -13   3   5         43.57         79.12        13.73 o                         
 -12   3   5         51.60         56.24        11.66 o                         
 -11   3   5        154.81        139.19        20.86 o                         
 -10   3   5         57.60         61.93        21.39 o                         
  -9   3   5        722.18        664.61        34.83 o                         
  -8   3   5        220.75        204.71        13.89 o                         
  -7   3   5        599.96        595.87        16.28 o                         
  -6   3   5        117.86        123.25         9.98 o                         
  -5   3   5        884.42        938.98        29.88 o                         
  -4   3   5       1271.19       1278.20        40.32 o                         
  -3   3   5       5699.86       5830.98       175.31 o                         
  -2   3   5       7247.81       7235.36       307.39 o                         
  -1   3   5       3837.37       3902.75       117.31 o                         
   0   3   5       1354.29       1395.72        35.86 o                         
   1   3   5       3818.52       3810.04        96.11 o                         
   2   3   5       7235.97       7008.52       176.28 o                         
   3   3   5       5704.50       5708.06       216.49 o                         
   4   3   5       1267.46       1272.66        43.88 o                         
   5   3   5        880.29        884.19        35.08 o                         
   6   3   5        116.81        111.39        24.85 o                         
   7   3   5        604.58        556.58        29.81 o                         
   8   3   5        220.52        249.64        18.35 o                         
   9   3   5        729.92        695.97        25.65 o                         
  10   3   5         57.07         72.53        18.50 o                         
  11   3   5        156.50        141.95        16.49 o                         
  12   3   5         51.51         53.35        14.67 o                         
  13   3   5         44.09         57.02        12.97 o                         
 -13   4   5         15.05         14.51         9.58 o                         
 -12   4   5          3.62         -4.10        10.94 o                         
 -11   4   5         70.98         53.41        18.39 o                         
 -10   4   5        279.21        290.91        20.70 o                         
  -9   4   5        143.24        160.28        15.98 o                         
  -8   4   5       1522.16       1548.28        35.90 o                         
  -7   4   5         32.08         33.04         6.54 o                         
  -6   4   5        385.55        342.77        15.57 o                         
  -5   4   5        307.76        310.44        13.26 o                         
  -4   4   5       2273.85       2281.74        70.80 o                         
  -3   4   5       1541.52       1620.33        51.24 o                         
  -2   4   5       2532.64       2601.59        78.13 o                         
  -1   4   5       4167.24       4352.75       131.01 o                         
   0   4   5       5110.44       5323.06       132.40 o                         
   1   4   5       4177.91       4274.63       107.30 o                         
   2   4   5       2536.86       2492.95        79.25 o                         
   3   4   5       1549.13       1682.09        79.13 o                         
   4   4   5       2279.81       2307.67       109.61 o                         
   5   4   5        305.70        309.91        49.12 o                         
   6   4   5        385.37        410.64        53.26 o                         
   7   4   5         31.70         24.80        16.18 o                         
   8   4   5       1512.93       1539.70        42.35 o                         
   9   4   5        143.72        157.75        14.71 o                         
  10   4   5        278.17        317.30        26.88 o                         
  11   4   5         70.20         79.69        16.34 o                         
  12   4   5          3.37         14.01        13.67 o                         
  13   4   5         15.27         17.40        11.92 o                         
 -13   5   5        116.84        111.98        17.09 o                         
 -12   5   5         44.58         36.97        10.61 o                         
 -11   5   5        133.84        110.65        20.16 o                         
 -10   5   5         19.69         39.70        10.86 o                         
  -9   5   5         87.54        111.12        18.26 o                         
  -8   5   5        354.19        320.06        18.37 o                         
  -7   5   5        314.64        342.15        13.09 o                         
  -6   5   5        403.51        423.37        15.69 o                         
  -5   5   5        884.81        878.34        30.38 o                         
  -4   5   5        909.14       1002.23        33.38 o                         
  -3   5   5        250.61        234.75        10.52 o                         
  -2   5   5        648.92        625.97        23.67 o                         
  -1   5   5       1907.48       1955.76        86.38 o                         
   0   5   5        541.50        557.66        18.66 o                         
   1   5   5       1915.72       1974.95        62.24 o                         
   2   5   5        648.98        608.42        46.30 o                         
   3   5   5        249.80        310.65        39.20 o                         
   4   5   5        895.60       1089.05        69.24 o                         
   5   5   5        883.23        952.66        71.90 o                         
   6   5   5        399.07        370.50        33.57 o                         
   7   5   5        313.23        340.29        35.59 o                         
   8   5   5        356.88        345.30        34.79 o                         
   9   5   5         86.03        114.46        20.90 o                         
  10   5   5         19.09         37.20        16.94 o                         
  11   5   5        132.68        132.91        49.26 o                         
  12   5   5         44.12         52.31        13.86 o                         
  13   5   5        117.18        123.98        25.08 o                         
 -12   6   5        531.74        606.88        35.55 o                         
 -11   6   5         74.67         74.98        12.76 o                         
 -10   6   5          9.54         48.23        19.06 o                         
  -9   6   5         70.90         88.95        11.66 o                         
  -8   6   5       1604.88       1610.76        47.68 o                         
  -7   6   5        272.41        260.06        12.55 o                         
  -6   6   5        118.84        125.72         8.71 o                         
  -5   6   5        736.33        670.22        17.08 o                         
  -4   6   5        745.81        799.45        27.95 o                         
  -3   6   5       1559.45       1660.47        52.07 o                         
  -2   6   5       1890.23       2013.97        60.76 o                         
  -1   6   5        610.57        676.95        27.62 o                         
   0   6   5       2156.82       2149.14        55.13 o                         
   1   6   5        622.64        692.07        52.36 o                         
   2   6   5       1890.24       1884.65        67.38 o                         
   3   6   5       1539.27       1625.58        88.16 o                         
   4   6   5        747.98        859.01        75.14 o                         
   6   6   5        121.80        145.89        43.05 o                         
   7   6   5        275.11        257.24        23.79 o                         
   8   6   5       1609.69       1652.44        51.79 o                         
   9   6   5         68.73         85.70        24.18 o                         
  10   6   5          9.43         15.07        21.60 o                         
  11   6   5         73.53         90.00        16.22 o                         
  12   6   5        527.39        568.04        37.13 o                         
 -12   7   5          0.64        -12.21        12.21 o                         
 -11   7   5         52.79         49.20        13.13 o                         
 -10   7   5        115.49        127.23        14.79 o                         
  -9   7   5          5.60          4.45        10.13 o                         
  -8   7   5        171.60        182.55        16.68 o                         
  -7   7   5       1242.59       1305.35        30.08 o                         
  -6   7   5       2119.36       2008.55        43.32 o                         
  -5   7   5        602.18        554.33        16.73 o                         
  -4   7   5        343.21        312.61        16.56 o                         
  -3   7   5        260.99        268.79        13.82 o                         
  -2   7   5          4.12         10.03         5.46 o                         
  -1   7   5         41.14         44.05         8.95 o                         
   0   7   5        516.49        518.32        34.77 o                         
   1   7   5         38.63         40.68         6.01 o                         
   2   7   5          4.39         11.81         5.94 o                         
   3   7   5        258.51        219.09        39.50 o                         
   4   7   5        347.32        329.44        54.59 o                         
   5   7   5        608.27        532.05        51.11 o                         
   6   7   5       2115.88       1993.79        62.69 o                         
   7   7   5       1238.38       1378.23        94.00 o                         
   8   7   5        167.50        186.70        17.98 o                         
   9   7   5          5.55         10.08        60.94 o                         
  10   7   5        115.92        123.40        17.66 o                         
  11   7   5         51.25         58.82        16.22 o                         
  12   7   5          0.64         11.99        26.56 o                         
 -11   8   5         38.92         72.87        24.36 o                         
 -10   8   5        275.95        343.71        44.71 o                         
  -9   8   5        394.84        391.12        21.07 o                         
  -8   8   5        394.58        393.23        27.61 o                         
  -7   8   5        499.88        469.03        27.28 o                         
  -6   8   5       5894.88       5563.60       122.88 o                         
  -5   8   5        219.19        236.72        21.67 o                         
  -4   8   5        786.97        751.50        17.91 o                         
  -3   8   5        445.89        438.10        16.96 o                         
  -2   8   5        399.73        398.56        13.42 o                         
  -1   8   5        481.24        549.30        40.66 o                         
   0   8   5          2.42         -0.92         7.18 o                         
   1   8   5        483.35        526.89        37.87 o                         
   2   8   5        403.55        409.85        19.31 o                         
   3   8   5        452.93        418.00        21.76 o                         
   4   8   5        779.96        694.89        29.68 o                         
   5   8   5        213.78        234.72        26.93 o                         
   6   8   5       5898.99       5635.46       143.46 o                         
   7   8   5        504.57        441.16        25.67 o                         
   8   8   5        399.77        353.35        30.57 o                         
   9   8   5        395.37        467.66        36.59 o                         
  10   8   5        278.09        357.53        54.43 o                         
  11   8   5         38.98         31.07        16.83 o                         
 -11   9   5        111.32         86.95        17.52 o                         
 -10   9   5        445.50        491.64        34.24 o                         
  -9   9   5          6.96          2.54        19.01 o                         
  -8   9   5        472.99        511.39        24.24 o                         
  -7   9   5        227.38        218.16        12.81 o                         
  -6   9   5       2838.67       2635.16        82.36 o                         
  -5   9   5       2532.71       2358.86        79.51 o                         
  -4   9   5       2028.90       1915.41        43.20 o                         
  -3   9   5         95.93         88.38         8.00 o                         
  -2   9   5        849.46        825.31        26.25 o                         
  -1   9   5        160.30        157.13        10.10 o                         
   0   9   5        551.37        511.10        20.03 o                         
   1   9   5        155.79        155.58        11.06 o                         
   2   9   5        843.17        749.87        31.88 o                         
   3   9   5         96.19        105.74        13.43 o                         
   4   9   5       2006.84       1861.22        47.89 o                         
   5   9   5       2534.70       2213.92       118.27 o                         
   6   9   5       2838.12       2686.73        75.19 o                         
   7   9   5        230.35        198.72        33.07 o                         
   8   9   5        481.63        495.38        36.76 o                         
   9   9   5          6.75        -19.23        19.23 o                         
  10   9   5        443.44        484.62        37.58 o                         
  11   9   5        109.29        114.34        17.46 o                         
 -10  10   5          3.68         11.14        16.73 o                         
  -9  10   5        176.31        219.60        28.90 o                         
  -8  10   5        247.22        291.71        86.46 o                         
  -7  10   5        331.75        330.08        32.02 o                         
  -6  10   5        211.58        214.49        15.56 o                         
  -5  10   5        504.81        446.73        18.59 o                         
  -4  10   5        664.58        613.06        24.64 o                         
  -3  10   5        861.80        799.74        22.46 o                         
  -2  10   5        357.93        339.75        15.77 o                         
  -1  10   5         67.24         66.23        12.03 o                         
   0  10   5        718.52        617.55        25.45 o                         
   1  10   5         65.86         54.87        10.45 o                         
   2  10   5        357.93        330.13        18.67 o                         
   3  10   5        859.62        691.83        49.02 o                         
   4  10   5        664.35        670.06        26.75 o                         
   5  10   5        507.50        499.75        32.59 o                         
   6  10   5        210.68        241.77        36.61 o                         
   7  10   5        330.02        330.08        50.07 o                         
   8  10   5        244.78        238.39        26.30 o                         
   9  10   5        172.35        178.40        31.66 o                         
  10  10   5          3.79          7.10        18.05 o                         
  -9  11   5         49.86         35.80        19.97 o                         
  -8  11   5         65.23         67.02        21.60 o                         
  -7  11   5         28.93         25.89        20.86 o                         
  -6  11   5        151.42        149.81        13.23 o                         
  -5  11   5        546.30        514.80        21.87 o                         
  -4  11   5        103.63        102.13        10.87 o                         
  -3  11   5        712.33        669.39        21.82 o                         
  -2  11   5       1167.19       1127.24        35.99 o                         
  -1  11   5          1.27          4.39        10.70 o                         
   0  11   5        438.28        418.56        18.40 o                         
   1  11   5          1.04        -13.27        13.27 o                         
   2  11   5       1159.97       1079.09        28.78 o                         
   3  11   5        710.77        711.13        30.85 o                         
   4  11   5        104.26        116.40        15.98 o                         
   5  11   5        558.94        563.64        87.20 o                         
   6  11   5        151.68        213.53        23.59 o                         
   7  11   5         28.49         38.89        20.71 o                         
   8  11   5         65.24         79.43        21.01 o                         
   9  11   5         49.87         66.87        19.08 o                         
  -8  12   5         28.63         36.99        18.79 o                         
  -7  12   5        467.83        550.14        40.54 o                         
  -6  12   5         28.36         19.23        10.63 o                         
  -5  12   5        216.09        219.00        16.54 o                         
  -4  12   5         58.67         46.40        10.24 o                         
  -3  12   5        490.29        519.20        21.28 o                         
  -2  12   5        140.65        132.23        13.03 o                         
  -1  12   5        526.71        532.49        40.74 o                         
   0  12   5          1.15         18.71        13.06 o                         
   1  12   5        523.70        561.48        19.82 o                         
   2  12   5        140.61        135.78        13.39 o                         
   3  12   5        489.51        519.93        49.24 o                         
   4  12   5         60.69         64.96        15.41 o                         
   5  12   5        213.00        265.68        33.88 o                         
   6  12   5         27.52         25.62        18.88 o                         
   7  12   5        472.53        535.05        40.39 o                         
   8  12   5         28.26         38.91        19.23 o                         
  -7  13   5         27.28          7.25        18.79 o                         
  -6  13   5         83.77         83.42        21.45 o                         
  -5  13   5         31.07         30.53        10.27 o                         
  -4  13   5         95.41        125.72        23.30 o                         
  -3  13   5         84.85         93.14        12.01 o                         
  -2  13   5        180.88        201.85        24.20 o                         
  -1  13   5         27.07         70.59        15.75 o                         
   0  13   5         75.53         71.34        15.94 o                         
   1  13   5         27.63         53.27        34.45 o                         
   2  13   5        181.62        232.43        38.09 o                         
   3  13   5         87.92        135.13        24.95 o                         
   4  13   5         94.07         74.25        32.40 o                         
   5  13   5         31.02         36.61        17.83 o                         
   6  13   5         83.16         86.53        18.34 o                         
   7  13   5         27.99         38.61        16.57 o                         
  -6  14   5         52.59         68.65        16.42 o                         
  -5  14   5         85.68         93.34        14.05 o                         
  -4  14   5         58.59         71.12        14.17 o                         
  -3  14   5         28.77         29.27        19.91 o                         
  -2  14   5         57.87         59.11        13.54 o                         
  -1  14   5         79.48        107.07        21.01 o                         
   0  14   5          1.77          9.39        14.35 o                         
   1  14   5         81.02         75.44        21.75 o                         
   2  14   5         59.17        106.06        21.01 o                         
   3  14   5         28.72         55.03        19.97 o                         
   4  14   5         58.77         27.96        19.53 o                         
   5  14   5         87.68         69.53        18.34 o                         
   6  14   5         51.70         45.71        17.01 o                         
  -3  15   5        115.48        117.30        14.50 o                         
  -2  15   5        199.55        205.75        20.19 o                         
  -1  15   5         21.22         31.96        17.61 o                         
   0  15   5         53.97         50.15        18.20 o                         
   1  15   5         20.60         18.79        17.90 o                         
   2  15   5        200.50        207.70        28.85 o                         
   0   0   6       1596.05       1823.21        80.17 o                         
   1   0   6        845.11        877.80        40.24 o                         
   2   0   6        663.15        671.81        23.13 o                         
   3   0   6       1329.81       1304.63        34.40 o                         
   4   0   6       1946.02       2039.74        63.38 o                         
   5   0   6       1999.10       1895.63        48.96 o                         
   6   0   6        239.85        247.36        19.17 o                         
   7   0   6        391.01        481.22        19.60 o                         
   8   0   6        161.84        221.13        14.40 o                         
   9   0   6        617.70        669.34        44.31 o                         
  10   0   6         25.71         40.28        13.79 o                         
  11   0   6        484.05        503.35        24.25 o                         
  12   0   6       1030.81       1086.38        63.31 o                         
  13   0   6        294.53        295.45        19.60 o                         
 -13   1   6          1.74         13.49        10.89 o                         
 -12   1   6        781.35        826.01        78.74 o                         
 -11   1   6         86.27         55.83        13.77 o                         
 -10   1   6        259.72        283.62        18.39 o                         
  -9   1   6        266.19        271.93        21.53 o                         
  -8   1   6         74.34         55.65        11.23 o                         
  -7   1   6        978.80        999.08        24.53 o                         
  -6   1   6        836.04        785.79        22.93 o                         
  -5   1   6        204.91        252.19        11.11 o                         
  -4   1   6       1851.64       1913.62        66.20 o                         
  -3   1   6        162.55        161.99         7.80 o                         
  -2   1   6       1468.75       1392.99        43.93 o                         
  -1   1   6        499.38        556.99        20.03 o                         
   0   1   6       2266.42       2248.38        56.93 o                         
   1   1   6        501.66        577.39        19.30 o                         
   2   1   6       1454.39       1382.84        45.13 o                         
   3   1   6        158.75        164.18         9.31 o                         
   4   1   6       1835.63       1928.72        49.89 o                         
   5   1   6        205.15        242.00        23.08 o                         
   6   1   6        840.36        826.06        31.59 o                         
   7   1   6        969.07        969.31        27.94 o                         
   8   1   6         73.96         57.08         9.81 o                         
   9   1   6        268.59        254.98        21.46 o                         
  10   1   6        264.31        277.88        24.43 o                         
  11   1   6         86.52         78.27        13.41 o                         
  12   1   6        781.11        820.58        34.44 o                         
  13   1   6          2.19         26.57        23.06 o                         
 -13   2   6        221.45        227.02        22.72 o                         
 -12   2   6        159.73        146.81        21.39 o                         
 -11   2   6        257.61        222.02        22.78 o                         
 -10   2   6        870.38        826.68        28.38 o                         
  -9   2   6        916.85        906.81        30.31 o                         
  -8   2   6        148.71        125.59        15.70 o                         
  -7   2   6       1092.42       1154.35        27.88 o                         
  -6   2   6        276.56        292.11        11.97 o                         
  -5   2   6        252.64        285.06        15.38 o                         
  -4   2   6        653.57        780.56        33.51 o                         
  -3   2   6       4608.64       4903.56       146.97 o                         
  -2   2   6       1418.52       1515.67        46.55 o                         
  -1   2   6        504.91        522.07        18.45 o                         
   0   2   6       1207.18       1088.87        28.83 o                         
   1   2   6        515.05        532.57        13.71 o                         
   2   2   6       1408.09       1459.27        47.32 o                         
   3   2   6       4623.47       4775.87       104.64 o                         
   4   2   6        654.98        757.03        20.20 o                         
   5   2   6        249.96        297.47        19.28 o                         
   6   2   6        277.73        324.87        22.71 o                         
   7   2   6       1097.99       1166.91        39.84 o                         
   8   2   6        149.68        157.89        12.23 o                         
   9   2   6        918.30        940.94        30.06 o                         
  10   2   6        868.43        897.57        35.33 o                         
  11   2   6        250.05        241.25        22.62 o                         
  12   2   6        160.53        155.60        17.59 o                         
  13   2   6        220.14        220.14        21.63 o                         
 -13   3   6        288.60        316.63        32.07 o                         
 -12   3   6        126.81        159.82        16.88 o                         
 -11   3   6         62.96         51.12        12.47 o                         
 -10   3   6        117.65        129.37        19.56 o                         
  -9   3   6       1719.90       1679.61        51.67 o                         
  -8   3   6       1799.23       1726.16        38.66 o                         
  -7   3   6        605.75        639.52        17.17 o                         
  -6   3   6        375.61        370.23        15.99 o                         
  -5   3   6        271.34        286.56        12.51 o                         
  -4   3   6       2350.80       2533.60        76.72 o                         
  -3   3   6       2238.73       2158.85       104.58 o                         
  -2   3   6       2866.90       3016.29        90.53 o                         
  -1   3   6       3041.25       3136.61        78.66 o                         
   0   3   6         64.84         65.44         5.38 o                         
   1   3   6       3036.08       3123.79        78.80 o                         
   2   3   6       2859.77       2905.82        74.64 o                         
   3   3   6       2244.19       2345.68        59.91 o                         
   4   3   6       2332.61       2428.14        79.75 o                         
   5   3   6        269.94        289.40        21.98 o                         
   6   3   6        377.12        366.05        27.20 o                         
   7   3   6        600.75        592.67        28.28 o                         
   8   3   6       1800.34       1720.78       195.11 o                         
   9   3   6       1705.13       1685.19        44.42 o                         
  10   3   6        114.33         88.60        21.30 o                         
  11   3   6         63.72         70.71        15.01 o                         
  12   3   6        126.72        154.20        16.46 o                         
  13   3   6        288.43        331.80        24.26 o                         
 -13   4   6         61.90         51.23         9.65 o                         
 -12   4   6         50.46         66.88        10.95 o                         
 -11   4   6        935.37        941.43        31.65 o                         
 -10   4   6         44.63         51.85        11.03 o                         
  -9   4   6        441.91        459.06        24.06 o                         
  -8   4   6         41.87         46.99        14.99 o                         
  -7   4   6       1522.66       1506.03        33.19 o                         
  -6   4   6        686.07        740.22        19.49 o                         
  -5   4   6       1138.16       1195.61        50.15 o                         
  -4   4   6        272.55        290.39        12.30 o                         
  -3   4   6       2752.67       2998.61        90.06 o                         
  -2   4   6       1215.78       1259.16        47.70 o                         
  -1   4   6       8867.58       9082.18       224.02 o                         
   0   4   6        233.80        242.72         9.49 o                         
   1   4   6       8873.70       8981.48       224.07 o                         
   2   4   6       1198.37       1230.23        57.02 o                         
   3   4   6       2740.44       2776.45       133.13 o                         
   4   4   6        270.53        287.52        23.01 o                         
   5   4   6       1139.71       1200.29        75.29 o                         
   6   4   6        685.96        746.54        51.93 o                         
   7   4   6       1528.60       1483.96        49.21 o                         
   8   4   6         40.47         37.86        12.43 o                         
   9   4   6        436.87        454.40        25.59 o                         
  10   4   6         45.21         64.41        39.35 o                         
  11   4   6        942.85        934.99        38.86 o                         
  12   4   6         50.36         34.34        14.12 o                         
  13   4   6         60.44         70.93        13.01 o                         
 -12   5   6         13.84         14.75        10.07 o                         
 -11   5   6        195.82        227.35        16.01 o                         
 -10   5   6        289.47        245.56        21.65 o                         
  -9   5   6        891.37        854.76        33.81 o                         
  -8   5   6         51.21         64.85        15.41 o                         
  -7   5   6        180.81        184.73        11.67 o                         
  -6   5   6        476.86        495.56        15.18 o                         
  -5   5   6        694.85        721.90        26.45 o                         
  -4   5   6         87.76         89.80         7.69 o                         
  -3   5   6       2000.59       2145.28        66.88 o                         
  -2   5   6       4671.12       4959.68       149.11 o                         
  -1   5   6        191.02        216.79         9.31 o                         
   0   5   6        785.89        836.22        41.42 o                         
   1   5   6        190.24        200.22        11.49 o                         
   2   5   6       4667.03       4811.57       150.43 o                         
   3   5   6       2005.47       2161.37       104.43 o                         
   4   5   6         86.36         61.10        31.51 o                         
   5   5   6        690.53        831.79        71.46 o                         
   6   5   6        477.48        480.97       118.12 o                         
   7   5   6        185.93        241.90        26.01 o                         
   8   5   6         51.50         46.92        14.86 o                         
   9   5   6        896.94        841.40        52.91 o                         
  10   5   6        289.29        240.28        26.33 o                         
  11   5   6        197.57        198.08        26.33 o                         
  12   5   6         14.18         36.67        14.42 o                         
 -12   6   6        246.55        295.41        29.43 o                         
 -11   6   6        104.95        139.96        24.52 o                         
 -10   6   6        175.96        222.53        17.77 o                         
  -9   6   6        420.68        415.87        30.66 o                         
  -8   6   6         58.28         65.14         8.46 o                         
  -7   6   6          7.13          8.55         9.19 o                         
  -6   6   6        761.44        756.39        18.28 o                         
  -5   6   6        507.99        510.19        18.31 o                         
  -4   6   6        323.01        309.81        14.75 o                         
  -3   6   6        246.77        259.43        12.75 o                         
  -2   6   6        492.64        497.31        18.42 o                         
  -1   6   6         54.21         48.72         7.72 o                         
   0   6   6         36.22         43.68         4.92 o                         
   1   6   6         51.83         46.47         5.68 o                         
   2   6   6        497.65        486.83        48.67 o                         
   3   6   6        247.86        308.73        52.37 o                         
   4   6   6        325.86        310.80        46.01 o                         
   5   6   6        510.40        513.87        42.28 o                         
   6   6   6        759.78        785.30        57.32 o                         
   7   6   6          7.23          1.37        14.44 o                         
   8   6   6         54.73         44.34        22.16 o                         
   9   6   6        416.80        407.78        32.10 o                         
  10   6   6        176.43        198.83        43.93 o                         
  11   6   6        103.89        121.93        25.00 o                         
  12   6   6        246.76        264.43        40.68 o                         
 -12   7   6         95.32        113.17        11.66 o                         
 -11   7   6        311.50        343.21        23.66 o                         
 -10   7   6         63.54         99.39        12.94 o                         
  -9   7   6         43.98         77.64        11.89 o                         
  -8   7   6          0.70          6.26         9.30 o                         
  -7   7   6        780.22        730.42        31.93 o                         
  -6   7   6        292.60        263.71        12.27 o                         
  -5   7   6        704.24        704.25        20.58 o                         
  -4   7   6        826.11        811.53        21.00 o                         
  -3   7   6        349.87        374.57        17.21 o                         
  -2   7   6        205.79        174.36        17.11 o                         
  -1   7   6       1204.60       1307.78        37.03 o                         
   0   7   6       3558.61       3630.56        93.97 o                         
   1   7   6       1218.10       1325.87        46.19 o                         
   2   7   6        205.12        188.69        21.53 o                         
   3   7   6        354.70        394.85        34.57 o                         
   4   7   6        835.90        760.26        78.00 o                         
   5   7   6        698.76        652.74        89.87 o                         
   6   7   6        290.18        334.16        59.69 o                         
   7   7   6        772.54        718.52        38.60 o                         
   8   7   6          0.58         38.72        26.42 o                         
   9   7   6         45.50         53.67        18.05 o                         
  10   7   6         65.14         89.30        20.06 o                         
  11   7   6        307.62        299.03        28.18 o                         
  12   7   6         95.49         90.80        15.61 o                         
 -11   8   6        274.07        296.15        40.59 o                         
 -10   8   6        243.95        247.06        28.38 o                         
  -9   8   6         48.28         39.07        20.89 o                         
  -8   8   6        451.66        426.77        20.65 o                         
  -7   8   6        341.99        327.00        21.35 o                         
  -6   8   6       1051.19       1010.33        25.35 o                         
  -5   8   6        783.79        748.20        18.43 o                         
  -4   8   6         61.65         59.50         6.54 o                         
  -3   8   6        536.92        502.15        14.63 o                         
  -2   8   6       1255.78       1237.34        43.28 o                         
  -1   8   6        544.29        513.93        15.45 o                         
   0   8   6        232.06        223.07        11.28 o                         
   1   8   6        547.12        539.28        18.35 o                         
   2   8   6       1248.75       1195.85        36.02 o                         
   3   8   6        539.85        518.86        33.90 o                         
   4   8   6         62.79         73.57        14.18 o                         
   5   8   6        789.45        720.22        28.82 o                         
   6   8   6       1046.99       1042.76        36.48 o                         
   7   8   6        341.28        333.64        28.47 o                         
   8   8   6        446.97        332.84        38.17 o                         
   9   8   6         47.79          2.71        16.01 o                         
  10   8   6        244.79        268.49        31.36 o                         
  11   8   6        271.82        209.77        28.70 o                         
 -11   9   6        158.25        192.47        53.33 o                         
 -10   9   6        181.93        230.49        18.58 o                         
  -9   9   6        172.63        228.61        74.26 o                         
  -8   9   6         71.81         89.84        11.33 o                         
  -7   9   6        353.93        339.24        28.12 o                         
  -6   9   6         38.12         42.57         8.56 o                         
  -5   9   6        957.83        902.05        28.48 o                         
  -4   9   6        792.10        765.95        32.97 o                         
  -3   9   6        559.46        514.61        16.66 o                         
  -2   9   6        172.86        142.24         9.30 o                         
  -1   9   6        635.31        684.26        23.20 o                         
   0   9   6       1564.22       1501.88        48.28 o                         
   1   9   6        637.33        659.54        19.82 o                         
   2   9   6        173.29        159.87        13.99 o                         
   3   9   6        559.80        521.04        21.80 o                         
   4   9   6        783.97        712.12        33.11 o                         
   5   9   6        955.31        908.72        33.03 o                         
   6   9   6         39.90         58.73        13.28 o                         
   7   9   6        363.33        344.86        24.90 o                         
   8   9   6         71.32         79.28        20.56 o                         
  10   9   6        178.82        224.84        31.07 o                         
  11   9   6        162.38        203.26        25.45 o                         
 -10  10   6         55.11         68.68        17.32 o                         
  -9  10   6          9.03         32.09        19.16 o                         
  -8  10   6         98.63         57.99        77.36 o                         
  -7  10   6        465.68        497.76        24.10 o                         
  -6  10   6        182.46        179.47        17.19 o                         
  -5  10   6         81.18         67.73        10.19 o                         
  -4  10   6       1086.63       1028.53        51.23 o                         
  -3  10   6        195.10        185.88        12.83 o                         
  -2  10   6        540.58        516.22        23.17 o                         
  -1  10   6          0.37          5.07         9.30 o                         
   0  10   6         62.72         64.19         8.82 o                         
   1  10   6          0.34          5.71        11.28 o                         
   2  10   6        531.69        457.71        27.25 o                         
   3  10   6        195.77        183.29        30.25 o                         
   4  10   6       1100.99       1057.48        34.58 o                         
   5  10   6         85.61        103.74        14.40 o                         
   6  10   6        181.33        191.72        31.81 o                         
   7  10   6        458.59        464.64        36.84 o                         
   9  10   6          9.22         51.78        19.68 o                         
  10  10   6         53.93         65.98        17.46 o                         
  -9  11   6        357.70        374.10        33.73 o                         
  -8  11   6         63.23         96.19        20.87 o                         
  -7  11   6        252.56        277.11        40.76 o                         
  -6  11   6        176.78        160.91        13.51 o                         
  -5  11   6          5.23          5.49         9.86 o                         
  -4  11   6          0.52         12.88         9.09 o                         
  -3  11   6        133.08        118.74        12.73 o                         
  -2  11   6       1522.35       1435.87        35.35 o                         
  -1  11   6        706.75        682.28        21.62 o                         
   0  11   6         69.26         62.97        12.78 o                         
   1  11   6        701.88        667.31        33.02 o                         
   2  11   6       1530.51       1427.82        45.51 o                         
   3  11   6        130.74        117.37        11.10 o                         
   4  11   6          0.78         -4.72        10.81 o                         
   5  11   6          4.87         -7.02        19.60 o                         
   6  11   6        181.17        153.11        22.64 o                         
   8  11   6         61.89         59.77        20.27 o                         
   9  11   6        354.31        361.10        32.10 o                         
  -8  12   6         72.85         80.76        18.20 o                         
  -7  12   6          6.42        -16.72        19.97 o                         
  -6  12   6        151.57        163.61        13.74 o                         
  -5  12   6         42.57         56.58         9.86 o                         
  -4  12   6        451.73        477.64        20.60 o                         
  -3  12   6        680.67        658.63        23.90 o                         
  -2  12   6        581.06        569.09        22.35 o                         
  -1  12   6        702.32        667.00        24.17 o                         
   0  12   6          5.56          9.94         9.24 o                         
   1  12   6        709.21        632.65        22.01 o                         
   2  12   6        574.48        576.12        45.64 o                         
   3  12   6        676.47        649.60        31.12 o                         
   4  12   6        444.93        477.89        31.90 o                         
   5  12   6         42.11         33.22        22.78 o                         
   6  12   6        150.96        182.99        33.14 o                         
   7  12   6          6.70         13.61        18.94 o                         
   8  12   6         72.10        107.69        19.53 o                         
  -7  13   6         64.48         57.70        18.94 o                         
  -6  13   6         19.03         -5.77        20.86 o                         
  -5  13   6        180.16        177.73        21.50 o                         
  -4  13   6        210.33        200.97        17.31 o                         
  -3  13   6         81.28         64.95        13.02 o                         
  -2  13   6         75.14         67.23        10.74 o                         
  -1  13   6        257.60        211.09        24.17 o                         
   0  13   6        385.13        425.94        48.97 o                         
   1  13   6        254.13        251.81        29.15 o                         
   2  13   6         73.52         63.47        18.94 o                         
   3  13   6         82.99         87.69        18.55 o                         
   4  13   6        211.60        187.67        28.92 o                         
   5  13   6        180.13        253.54        31.81 o                         
   6  13   6         19.61         57.25        17.46 o                         
   7  13   6         62.86         70.42        17.01 o                         
  -5  14   6        116.81        149.56        26.63 o                         
  -4  14   6        111.60        130.07        15.32 o                         
  -3  14   6        193.16        168.56        12.96 o                         
  -2  14   6        151.91        180.92        17.12 o                         
  -1  14   6         33.57          8.98        15.75 o                         
   0  14   6        569.20        644.38        43.35 o                         
   1  14   6         33.23         47.79        20.42 o                         
   2  14   6        153.31        168.94        31.96 o                         
   3  14   6        191.94        197.78        31.36 o                         
   4  14   6        111.21        111.09        19.82 o                         
   5  14   6        117.25        113.90        18.64 o                         
  -3  15   6         93.72         93.80        12.81 o                         
  -2  15   6        423.04        399.55        32.84 o                         
  -1  15   6        185.52        184.03        28.70 o                         
   0  15   6        209.27        200.60        27.67 o                         
   1  15   6        184.13        236.53        29.59 o                         
   2  15   6        428.64        415.53        32.55 o                         
   3  15   6         91.38        154.88        25.45 o                         
   1   0   7        305.77        308.99        13.90 o                         
   2   0   7       2150.18       2320.89        78.03 o                         
   3   0   7        927.42        912.93        25.62 o                         
   4   0   7        848.87        921.92        26.22 o                         
   5   0   7       7323.17       7509.15       187.15 o                         
   6   0   7        297.57        304.71        26.09 o                         
   7   0   7          0.65         11.01        11.46 o                         
   8   0   7        668.87        691.65        22.28 o                         
   9   0   7       1132.92       1131.92        37.86 o                         
  10   0   7        327.27        339.40        22.32 o                         
  11   0   7          0.04         12.62        12.80 o                         
  12   0   7         33.16         15.94        13.70 o                         
  13   0   7          3.05          7.82        13.12 o                         
 -13   1   7         75.25         88.52        11.90 o                         
 -12   1   7         52.25         52.70        18.77 o                         
 -11   1   7        597.01        599.10        24.91 o                         
 -10   1   7        187.27        184.14        15.44 o                         
  -9   1   7         89.11         95.76        13.23 o                         
  -8   1   7        112.52        112.07        12.32 o                         
  -7   1   7        254.20        241.83        11.23 o                         
  -6   1   7         26.40         23.38         6.17 o                         
  -5   1   7        348.26        323.50        12.81 o                         
  -4   1   7         62.43         72.54        14.79 o                         
  -3   1   7       1839.71       1851.42        59.72 o                         
  -2   1   7        888.68        908.44        30.16 o                         
  -1   1   7       1401.88       1455.88        46.59 o                         
   0   1   7       9120.08       9391.64       232.93 o                         
   1   1   7       1407.43       1454.28        46.03 o                         
   2   1   7        892.54        900.83        25.84 o                         
   3   1   7       1834.65       1866.99        48.68 o                         
   4   1   7         62.97         68.13         9.25 o                         
   5   1   7        343.69        321.73        18.83 o                         
   6   1   7         26.15         25.39        11.32 o                         
   7   1   7        251.39        261.95        16.02 o                         
   8   1   7        111.26        142.94        11.46 o                         
   9   1   7         87.27         85.65        13.74 o                         
  10   1   7        189.50        183.04        25.15 o                         
  11   1   7        599.74        622.63        27.48 o                         
  12   1   7         52.15         48.67        15.33 o                         
  13   1   7         74.59        107.40        27.65 o                         
 -13   2   7        199.26        205.68        17.43 o                         
 -12   2   7        568.24        554.92        33.41 o                         
 -11   2   7        180.63        183.71        17.13 o                         
 -10   2   7        288.26        279.16        20.08 o                         
  -9   2   7        959.95        949.92        29.81 o                         
  -8   2   7        322.58        304.36        18.04 o                         
  -7   2   7         11.84         33.82         7.36 o                         
  -6   2   7       1130.56       1128.80        31.25 o                         
  -5   2   7        309.84        302.33        12.02 o                         
  -4   2   7         90.51         87.08         8.99 o                         
  -3   2   7       2405.29       2641.99       112.87 o                         
  -2   2   7        703.28        695.68        23.43 o                         
  -1   2   7        165.90        184.65        10.37 o                         
   0   2   7       2697.66       2743.28        85.09 o                         
   1   2   7        155.56        167.31         8.08 o                         
   2   2   7        706.47        671.01        20.85 o                         
   3   2   7       2421.19       2547.43        57.52 o                         
   4   2   7         88.94        101.01         8.68 o                         
   5   2   7        310.38        302.34        15.13 o                         
   6   2   7       1123.80       1161.09        43.88 o                         
   7   2   7         11.13         34.24        14.84 o                         
   8   2   7        325.05        319.64        24.17 o                         
   9   2   7        960.25       1007.09        30.21 o                         
  10   2   7        285.32        302.43        23.77 o                         
  11   2   7        176.51        176.32        20.71 o                         
  12   2   7        574.24        590.74        52.82 o                         
  13   2   7        199.15        231.73        20.81 o                         
 -13   3   7        590.07        675.51        42.85 o                         
 -12   3   7         45.09         55.15        13.65 o                         
 -11   3   7        575.02        558.48        30.68 o                         
 -10   3   7       1010.71        938.94        47.25 o                         
  -9   3   7       1523.70       1483.73        41.49 o                         
  -8   3   7       1407.22       1354.68        31.79 o                         
  -7   3   7        207.95        232.45        17.88 o                         
  -6   3   7        308.14        329.03        17.36 o                         
  -5   3   7        760.83        771.56        27.16 o                         
  -4   3   7        793.57        857.81        28.84 o                         
  -3   3   7       3534.08       3938.46       118.51 o                         
  -2   3   7       5473.65       5754.67       175.36 o                         
  -1   3   7        149.18        157.23         8.69 o                         
   0   3   7       4792.42       5031.15       133.40 o                         
   1   3   7        151.04        165.22         9.62 o                         
   2   3   7       5491.19       5702.76       175.05 o                         
   3   3   7       3543.86       3815.60       119.03 o                         
   4   3   7        794.40        870.36        28.53 o                         
   5   3   7        753.96        816.44        35.02 o                         
   6   3   7        312.15        344.60        23.65 o                         
   7   3   7        211.36        220.86        17.85 o                         
   8   3   7       1408.55       1431.07        38.33 o                         
   9   3   7       1515.91       1568.60        42.38 o                         
  10   3   7       1010.81       1015.42        40.62 o                         
  11   3   7        571.62        592.77        37.95 o                         
  12   3   7         45.77         56.69        14.39 o                         
  13   3   7        588.99        664.30        28.62 o                         
 -13   4   7        153.77        208.61        28.13 o                         
 -12   4   7         53.30         75.58        12.54 o                         
 -11   4   7        633.13        658.99        25.52 o                         
 -10   4   7        225.13        246.70        16.72 o                         
  -9   4   7        699.62        678.95        26.64 o                         
  -8   4   7       2442.63       2317.78        56.63 o                         
  -7   4   7        111.39        131.13         8.66 o                         
  -6   4   7        235.88        233.50        12.67 o                         
  -5   4   7         86.87         94.54         8.92 o                         
  -4   4   7        206.38        216.56        11.36 o                         
  -3   4   7       2079.10       2258.40        68.66 o                         
  -2   4   7        145.15        194.05        10.36 o                         
  -1   4   7       8543.89       9181.21       227.18 o                         
   0   4   7       1124.75       1173.71        32.25 o                         
   1   4   7       8558.91       9132.73       227.32 o                         
   2   4   7        145.93        181.32        22.34 o                         
   3   4   7       2095.24       2144.76        71.55 o                         
   4   4   7        204.77        201.63        31.22 o                         
   5   4   7         87.58         96.75        15.88 o                         
   6   4   7        242.43        218.94        36.69 o                         
   7   4   7        110.67         98.62        16.92 o                         
   8   4   7       2435.55       2415.61        63.12 o                         
   9   4   7        703.98        689.91        28.58 o                         
  10   4   7        227.70        243.76        25.31 o                         
  11   4   7        637.05        694.50        32.30 o                         
  12   4   7         53.43         82.24        20.63 o                         
  13   4   7        153.17        150.84        18.17 o                         
 -12   5   7        184.40        220.17        16.42 o                         
 -11   5   7        336.43        338.11        19.97 o                         
 -10   5   7         57.60         65.44        16.34 o                         
  -9   5   7       1123.13       1128.93        37.28 o                         
  -8   5   7         25.75         25.16        10.80 o                         
  -7   5   7        296.86        277.98        13.14 o                         
  -6   5   7       1422.78       1439.02        29.63 o                         
  -5   5   7        225.01        216.36        16.61 o                         
  -4   5   7       1239.50       1195.42        39.00 o                         
  -3   5   7       3057.94       3042.40        91.15 o                         
  -2   5   7       3011.40       3272.55       100.67 o                         
  -1   5   7       9434.79       9553.40       245.41 o                         
   0   5   7         49.42         57.29        10.54 o                         
   1   5   7       9438.66       9757.65       239.73 o                         
   2   5   7       3030.62       3268.91       149.41 o                         
   3   5   7       3056.28       2846.47        93.66 o                         
   4   5   7       1235.14       1168.04        79.87 o                         
   5   5   7        226.96        240.84        21.70 o                         
   6   5   7       1418.86       1412.00        91.29 o                         
   7   5   7        297.57        292.80        25.77 o                         
   8   5   7         26.55         22.98        14.12 o                         
   9   5   7       1128.75       1164.66        46.87 o                         
  10   5   7         57.45         78.98        23.07 o                         
  11   5   7        332.04        315.26        26.60 o                         
  12   5   7        184.37        235.89        22.71 o                         
 -12   6   7         15.35         32.47         8.97 o                         
 -11   6   7         60.63         73.13        10.98 o                         
 -10   6   7         56.84         53.12        10.28 o                         
  -9   6   7        298.83        304.54        18.90 o                         
  -8   6   7        396.40        392.25        17.13 o                         
  -7   6   7         94.43         79.03         8.60 o                         
  -6   6   7        572.15        556.45        20.07 o                         
  -5   6   7        900.04        880.32        33.89 o                         
  -4   6   7        615.05        610.35        16.83 o                         
  -3   6   7       1049.13       1075.57        36.15 o                         
  -2   6   7        266.13        306.32        13.40 o                         
  -1   6   7        551.92        635.09        20.64 o                         
   0   6   7        127.50        133.12         8.91 o                         
   1   6   7        560.07        636.90        25.71 o                         
   2   6   7        267.19        302.13        21.53 o                         
   3   6   7       1046.53       1109.01        74.10 o                         
   4   6   7        616.05        567.60        76.92 o                         
   5   6   7        893.97        883.28        80.62 o                         
   6   6   7        571.42        587.86        46.31 o                         
   7   6   7         95.01        117.83        22.60 o                         
   8   6   7        399.10        380.25        24.37 o                         
   9   6   7        297.30        355.10        58.36 o                         
  10   6   7         56.48         48.53        16.38 o                         
  11   6   7         61.01         60.29        16.05 o                         
  12   6   7         16.60         31.72        36.24 o                         
 -12   7   7        192.18        250.04        25.93 o                         
 -11   7   7        122.72        157.66        15.46 o                         
  -9   7   7        418.28        367.74        39.08 o                         
  -8   7   7        797.00        759.87        23.98 o                         
  -7   7   7        261.63        259.47        12.95 o                         
  -6   7   7        755.35        697.97        22.86 o                         
  -5   7   7        743.40        722.29        23.89 o                         
  -4   7   7        130.39        137.60        12.83 o                         
  -3   7   7       2232.02       2117.88        58.76 o                         
  -2   7   7        243.23        247.49        16.46 o                         
  -1   7   7        786.15        839.49        26.46 o                         
   0   7   7        671.08        716.78        23.96 o                         
   1   7   7        782.59        821.05        50.59 o                         
   2   7   7        240.82        246.18        37.73 o                         
   3   7   7       2249.26       2135.91        85.35 o                         
   4   7   7        128.62        105.03        15.71 o                         
   5   7   7        738.05        736.01        99.71 o                         
   6   7   7        758.52        689.58        72.78 o                         
   7   7   7        257.74        291.53        26.52 o                         
   8   7   7        801.00        762.19        54.89 o                         
   9   7   7        414.56        391.19        33.26 o                         
  10   7   7        616.47        554.08        28.44 o                         
  11   7   7        125.58        170.22        34.61 o                         
  12   7   7        186.70        220.72        24.56 o                         
 -11   8   7         44.38         67.81         9.25 o                         
 -10   8   7        125.77        104.95        20.62 o                         
  -9   8   7         93.91        112.68        13.69 o                         
  -8   8   7        212.96        195.26        23.51 o                         
  -7   8   7        512.39        512.85        35.63 o                         
  -6   8   7        174.60        164.79        11.10 o                         
  -5   8   7       1172.56       1105.38        30.20 o                         
  -4   8   7        210.70        223.91        14.90 o                         
  -3   8   7        587.03        598.10        20.35 o                         
  -2   8   7        251.53        246.94        16.96 o                         
  -1   8   7         61.00         70.23         6.81 o                         
   0   8   7       1463.64       1452.79        36.24 o                         
   1   8   7         62.74         92.85        10.99 o                         
   2   8   7        249.35        233.37        16.74 o                         
   3   8   7        593.65        608.07        32.99 o                         
   4   8   7        210.21        237.94        29.69 o                         
   5   8   7       1159.11       1097.33        53.69 o                         
   6   8   7        172.19        176.30        34.09 o                         
   7   8   7        516.64        529.87        27.32 o                         
   8   8   7        210.33        189.21        16.31 o                         
   9   8   7         94.03        106.32        24.21 o                         
  10   8   7        125.07         78.90        31.50 o                         
  11   8   7         41.70         47.60        29.07 o                         
 -10   9   7          2.82         12.72        25.77 o                         
  -9   9   7        298.74        343.10        20.81 o                         
  -8   9   7        105.24         97.88        13.22 o                         
  -7   9   7       1325.37       1341.62        37.00 o                         
  -6   9   7        119.12         99.56        14.11 o                         
  -5   9   7        251.65        240.06        15.75 o                         
  -4   9   7       2224.46       2058.23        47.19 o                         
  -3   9   7        282.00        264.59        12.45 o                         
  -2   9   7        244.31        244.39        12.27 o                         
  -1   9   7        209.28        176.75         9.61 o                         
   0   9   7        158.47        141.78        10.82 o                         
   1   9   7        202.97        182.29        11.10 o                         
   2   9   7        245.18        280.88        18.18 o                         
   3   9   7        281.30        266.19        17.86 o                         
   4   9   7       2214.84       2069.93        63.95 o                         
   5   9   7        251.68        239.85        31.02 o                         
   6   9   7        118.74        120.13        13.64 o                         
   7   9   7       1322.91       1286.86        58.95 o                         
   8   9   7        105.28        129.58        20.27 o                         
   9   9   7        298.36        369.23        35.06 o                         
  10   9   7          2.45         -4.14        16.72 o                         
 -10  10   7         66.38         75.73        45.78 o                         
  -9  10   7        122.11         91.59        32.10 o                         
  -8  10   7        531.17        667.44        44.97 o                         
  -7  10   7         71.40         62.99         9.80 o                         
  -6  10   7        904.93        901.51        24.49 o                         
  -5  10   7        670.28        689.20        21.22 o                         
  -4  10   7        881.86        834.34        21.04 o                         
  -3  10   7        449.52        419.36        17.56 o                         
  -2  10   7         55.82         53.20        10.22 o                         
  -1  10   7        608.01        535.59        18.53 o                         
   0  10   7         73.30         69.33        18.04 o                         
   1  10   7        609.98        527.89        23.00 o                         
   2  10   7         55.69         75.68        10.60 o                         
   3  10   7        445.25        424.00        26.68 o                         
   4  10   7        886.95        854.68        33.66 o                         
   5  10   7        673.82        708.71        29.65 o                         
   6  10   7        898.49        843.04        67.60 o                         
   7  10   7         69.08         77.82        13.86 o                         
   8  10   7        534.32        674.69        44.38 o                         
   9  10   7        120.70        113.90        19.23 o                         
  10  10   7         64.79         85.35        15.53 o                         
  -9  11   7          0.02        -17.36        17.36 o                         
  -8  11   7         76.14         52.82        20.67 o                         
  -7  11   7        209.42        194.98        17.64 o                         
  -6  11   7         76.88         91.78        10.61 o                         
  -5  11   7        584.25        562.39        27.33 o                         
  -4  11   7        464.25        488.98        20.68 o                         
  -3  11   7         82.36         84.17        10.19 o                         
  -2  11   7       1576.22       1502.31        42.35 o                         
  -1  11   7        554.72        530.53        19.69 o                         
   0  11   7          0.26         -3.10         8.79 o                         
   1  11   7        559.01        563.28        28.06 o                         
   2  11   7       1589.50       1465.44        38.24 o                         
   3  11   7         80.72         83.35        10.60 o                         
   4  11   7        469.75        489.76        28.25 o                         
   5  11   7        587.28        582.07        26.36 o                         
   6  11   7         77.28         57.40        19.38 o                         
   7  11   7        207.58        204.89        33.58 o                         
   8  11   7         75.31         70.72        19.23 o                         
   9  11   7          0.00         -2.07        16.42 o                         
  -8  12   7        183.64        185.95        27.22 o                         
  -7  12   7         33.35         26.78        19.23 o                         
  -6  12   7        215.94        202.60        17.89 o                         
  -5  12   7         41.94         41.46        10.86 o                         
  -4  12   7         40.22         46.35         9.18 o                         
  -3  12   7        340.60        324.23        17.12 o                         
  -2  12   7        113.48        104.25        12.39 o                         
  -1  12   7        158.21        169.60        26.83 o                         
   0  12   7        503.41        477.93        20.61 o                         
   1  12   7        158.41        141.56        16.60 o                         
   2  12   7        114.48        128.52        14.82 o                         
   3  12   7        339.30        308.58        19.08 o                         
   4  12   7         41.44         45.86        18.49 o                         
   6  12   7        214.41        277.21        34.91 o                         
   7  12   7         31.06         38.47        19.68 o                         
   8  12   7        184.80        232.68        27.37 o                         
  -7  13   7         76.10         54.74        17.61 o                         
  -6  13   7        126.72        113.16        21.45 o                         
  -5  13   7         65.78         62.16         9.94 o                         
  -4  13   7         71.05         60.59        17.31 o                         
  -3  13   7        243.39        244.79        27.31 o                         
  -2  13   7        335.15        361.59        33.95 o                         
  -1  13   7        206.22        232.03        17.84 o                         
   0  13   7        360.29        384.52        28.32 o                         
   1  13   7        207.03        242.84        19.12 o                         
   2  13   7        332.43        292.09        23.82 o                         
   3  13   7        242.29        322.93        33.58 o                         
   4  13   7         69.83         45.86        19.97 o                         
   5  13   7         64.93         80.61        19.23 o                         
   6  13   7        126.82        125.14        19.23 o                         
   7  13   7         75.01         62.73        15.39 o                         
  -5  14   7        279.91        313.02        29.29 o                         
  -4  14   7        277.05        288.65        23.62 o                         
  -3  14   7         15.25          2.86        10.75 o                         
  -2  14   7        126.50        105.72        10.73 o                         
  -1  14   7         58.03         67.77        15.50 o                         
   0  14   7        151.18        154.61        21.38 o                         
   1  14   7         55.65         64.21        19.68 o                         
   2  14   7        125.14        130.62        21.75 o                         
   3  14   7         15.66         11.98        18.49 o                         
   4  14   7        278.08        277.07        30.92 o                         
   5  14   7        280.64        289.79        29.29 o                         
  -2  15   7         42.02         38.17        17.16 o                         
  -1  15   7         72.17         75.58        18.34 o                         
   0  15   7        671.41        746.30        42.90 o                         
   1  15   7         74.91         87.86        17.16 o                         
   2  15   7         44.07         52.37        16.42 o                         
   0   0   8       1836.63       1894.36        84.31 o                         
   1   0   8        772.04        788.59        27.86 o                         
   2   0   8        633.38        553.41        22.33 o                         
   3   0   8          6.59          6.36         7.99 o                         
   4   0   8       2422.03       2692.09        69.17 o                         
   5   0   8        706.91        801.41        24.61 o                         
   6   0   8        425.72        446.48        16.92 o                         
   7   0   8        457.13        458.42        21.16 o                         
   8   0   8        140.75        151.90        11.04 o                         
   9   0   8        328.20        314.43        21.02 o                         
  10   0   8         51.31         37.22        12.97 o                         
  11   0   8         12.32         13.65        12.46 o                         
  12   0   8        203.48        192.84        16.22 o                         
  13   0   8        430.43        483.23        23.73 o                         
 -13   1   8         17.93         10.99        15.42 o                         
 -12   1   8        540.31        569.33        33.62 o                         
 -11   1   8         53.17         58.00        12.43 o                         
 -10   1   8       1334.61       1239.89        36.36 o                         
  -9   1   8         52.52         61.30        12.89 o                         
  -8   1   8        584.28        593.52        24.31 o                         
  -7   1   8       1339.02       1325.79        27.99 o                         
  -6   1   8       1587.04       1650.36        37.10 o                         
  -5   1   8        392.50        393.52        15.18 o                         
  -4   1   8        142.15        165.51        11.01 o                         
  -3   1   8        564.16        633.29        23.58 o                         
  -2   1   8         73.67         67.02        13.61 o                         
  -1   1   8       3820.54       3964.68       121.91 o                         
   0   1   8        297.45        300.00        14.57 o                         
   1   1   8       3814.82       3937.33       121.44 o                         
   2   1   8         73.80         75.94         8.48 o                         
   3   1   8        564.53        642.05        21.47 o                         
   4   1   8        140.34        154.50        12.23 o                         
   5   1   8        395.37        395.34        17.43 o                         
   6   1   8       1585.92       1647.33        36.94 o                         
   7   1   8       1338.62       1342.02        38.06 o                         
   8   1   8        590.77        619.73        28.39 o                         
   9   1   8         52.95         57.12        13.22 o                         
  10   1   8       1337.84       1282.03        37.78 o                         
  11   1   8         52.81         86.48        20.06 o                         
  12   1   8        544.56        615.19        27.68 o                         
  13   1   8         17.14         19.07        12.86 o                         
 -13   2   8        187.02        194.21        18.11 o                         
 -12   2   8         50.77         43.08        14.42 o                         
 -11   2   8         77.29        114.65        23.04 o                         
 -10   2   8        315.70        317.20        21.14 o                         
  -9   2   8        929.51        881.33        39.16 o                         
  -8   2   8        234.69        227.66        16.73 o                         
  -7   2   8        378.93        351.49        13.93 o                         
  -6   2   8        594.52        581.71        16.43 o                         
  -5   2   8        650.98        688.27        21.13 o                         
  -4   2   8       1401.37       1514.21        48.58 o                         
  -3   2   8        262.63        274.11        13.76 o                         
  -2   2   8        867.15       1072.44        34.57 o                         
  -1   2   8         35.92         50.00         7.84 o                         
   0   2   8       3078.61       3425.18       106.01 o                         
   1   2   8         36.12         56.21         6.49 o                         
   2   2   8        868.32        946.30        51.19 o                         
   3   2   8        268.90        272.99        15.41 o                         
   4   2   8       1415.33       1512.35        43.03 o                         
   5   2   8        652.38        692.27        24.40 o                         
   6   2   8        593.35        602.76        25.28 o                         
   7   2   8        381.29        350.49        22.18 o                         
   8   2   8        237.77        231.19        18.77 o                         
   9   2   8        937.13        948.66        30.05 o                         
  10   2   8        312.91        379.53        25.96 o                         
  11   2   8         78.90         83.16        17.38 o                         
  12   2   8         49.43         52.54        13.65 o                         
  13   2   8        187.84        194.54        19.46 o                         
 -13   3   8        150.10        122.61        11.90 o                         
 -12   3   8        182.90        210.72        25.75 o                         
 -11   3   8         36.05         30.11        14.45 o                         
 -10   3   8        715.96        683.04        27.92 o                         
  -9   3   8        896.32        896.35        29.16 o                         
  -8   3   8        479.27        438.16        39.12 o                         
  -7   3   8        429.61        388.01        14.46 o                         
  -6   3   8       1034.73       1012.38        23.29 o                         
  -5   3   8         50.32         53.71         7.47 o                         
  -4   3   8         88.01        115.26        12.06 o                         
  -3   3   8       1329.09       1459.17        45.76 o                         
  -2   3   8       3740.12       4241.90       126.88 o                         
  -1   3   8       3968.54       4097.04       471.37 o                         
   0   3   8        306.09        267.94        13.86 o                         
   1   3   8       3973.79       4225.15       105.24 o                         
   2   3   8       3762.80       4008.99       128.54 o                         
   3   3   8       1320.06       1396.34        47.47 o                         
   4   3   8         88.57        125.69        13.89 o                         
   5   3   8         50.40         70.54        14.96 o                         
   6   3   8       1035.11       1040.57        33.45 o                         
   7   3   8        429.15        415.30        28.00 o                         
   8   3   8        485.24        457.03        37.45 o                         
   9   3   8        898.71        951.19        32.27 o                         
  10   3   8        709.14        727.78        61.69 o                         
  11   3   8         37.51         57.32        13.97 o                         
  12   3   8        178.76        212.48        22.49 o                         
  13   3   8        150.82        143.76        15.58 o                         
 -12   4   8        105.99        101.58        13.31 o                         
 -11   4   8        151.90        196.68        33.87 o                         
 -10   4   8         58.78         67.02        10.41 o                         
  -9   4   8        153.95        144.45        19.13 o                         
  -8   4   8         56.03         87.53        22.45 o                         
  -7   4   8        938.45        925.37        22.53 o                         
  -6   4   8          9.70          7.34         6.37 o                         
  -5   4   8         44.76         38.01         6.72 o                         
  -4   4   8        252.63        255.26        13.45 o                         
  -3   4   8        451.31        436.88        17.88 o                         
  -2   4   8       1211.17       1358.88        36.88 o                         
  -1   4   8       5876.25       6490.62       217.99 o                         
   0   4   8       2280.89       2563.72        65.74 o                         
   1   4   8       5861.82       6270.31       159.25 o                         
   2   4   8       1200.52       1353.19        47.06 o                         
   3   4   8        449.44        510.95        51.63 o                         
   4   4   8        259.86        283.49        64.50 o                         
   5   4   8         48.24         38.59        13.31 o                         
   6   4   8          9.87         48.18        15.07 o                         
   7   4   8        939.31        978.46        38.92 o                         
   8   4   8         53.58         72.16        14.09 o                         
   9   4   8        153.66        159.19        17.48 o                         
  10   4   8         58.49         66.83        15.68 o                         
  11   4   8        146.79        238.75        37.13 o                         
  12   4   8        107.48        116.55        15.39 o                         
 -12   5   8        165.22        217.87        22.42 o                         
 -11   5   8        303.82        375.92        20.14 o                         
 -10   5   8        181.08        177.34        16.25 o                         
  -9   5   8        400.98        372.36        32.22 o                         
  -8   5   8        341.56        316.22        13.17 o                         
  -7   5   8       2088.61       2001.48        39.00 o                         
  -6   5   8        460.75        446.57        19.44 o                         
  -5   5   8        340.30        318.81        11.72 o                         
  -4   5   8        325.80        285.85        19.09 o                         
  -3   5   8        811.18        831.49        28.60 o                         
  -2   5   8        574.99        600.18        20.30 o                         
  -1   5   8       2038.95       2160.89        60.54 o                         
   0   5   8        224.06        287.46        13.56 o                         
   1   5   8       2057.50       2128.47        56.17 o                         
   2   5   8        569.35        648.44        26.93 o                         
   3   5   8        801.32        811.29        39.35 o                         
   4   5   8        326.17        276.47        40.39 o                         
   5   5   8        341.37        340.84        31.28 o                         
   6   5   8        456.16        460.35        67.16 o                         
   7   5   8       2080.43       2015.44        64.56 o                         
   8   5   8        345.48        328.33        35.78 o                         
   9   5   8        408.18        394.27        29.01 o                         
  10   5   8        181.22        191.15        46.45 o                         
  11   5   8        304.84        351.10        26.30 o                         
  12   5   8        164.03        202.44        21.25 o                         
 -12   6   8        118.14        147.83        18.70 o                         
 -11   6   8         64.79         62.23        10.19 o                         
 -10   6   8         94.94         87.15        23.58 o                         
  -9   6   8        566.98        544.15        24.09 o                         
  -8   6   8        214.48        220.48        12.87 o                         
  -7   6   8        921.48        935.47        26.62 o                         
  -6   6   8        379.17        359.08        14.95 o                         
  -5   6   8        747.12        739.89        21.64 o                         
  -4   6   8         88.08        103.32         7.60 o                         
  -3   6   8       2809.27       2812.72        69.33 o                         
  -2   6   8        464.30        502.25        18.36 o                         
  -1   6   8        275.94        334.31        14.86 o                         
   0   6   8        555.63        581.62        20.39 o                         
   1   6   8        278.14        315.02        14.75 o                         
   2   6   8        465.08        467.41        48.15 o                         
   3   6   8       2811.01       2744.80       139.35 o                         
   4   6   8         88.18         79.02        21.85 o                         
   5   6   8        750.09        764.41        62.26 o                         
   6   6   8        382.44        310.22        62.87 o                         
   7   6   8        925.27        952.57        43.95 o                         
   8   6   8        210.48        215.79        20.88 o                         
   9   6   8        563.30        561.73        60.14 o                         
  10   6   8         95.30         58.29        21.45 o                         
  11   6   8         64.57         67.37        12.63 o                         
  12   6   8        117.59        114.25        17.00 o                         
 -11   7   8         31.37         25.35        12.46 o                         
 -10   7   8         71.38         77.40        24.48 o                         
  -9   7   8         15.89         13.08         9.01 o                         
  -8   7   8        617.51        611.08        20.57 o                         
  -7   7   8        104.47         81.33         8.94 o                         
  -6   7   8        242.32        223.28        19.64 o                         
  -5   7   8        752.47        711.66        18.07 o                         
  -4   7   8        954.82        891.17        27.36 o                         
  -3   7   8        187.93        177.83         8.76 o                         
  -2   7   8        590.70        564.95        18.37 o                         
  -1   7   8       3687.27       3598.71        71.87 o                         
   0   7   8         69.15         70.49         7.16 o                         
   1   7   8       3691.18       3588.96        72.89 o                         
   2   7   8        592.46        581.76        30.42 o                         
   3   7   8        189.33        218.30        18.89 o                         
   4   7   8        951.11        875.81        31.86 o                         
   5   7   8        753.83        750.34        42.25 o                         
   6   7   8        244.72        253.25        78.10 o                         
   7   7   8        108.07         72.51        22.37 o                         
   8   7   8        616.90        595.29        38.58 o                         
   9   7   8         16.60         12.64        12.05 o                         
  10   7   8         76.66        106.35        12.68 o                         
  11   7   8         29.73         30.78        11.95 o                         
 -11   8   8         24.51         47.41        19.16 o                         
 -10   8   8         78.85         71.33        11.30 o                         
  -9   8   8        177.70         11.69        73.08 o                         
  -8   8   8        586.38        561.02        26.35 o                         
  -7   8   8         78.04         80.20         8.28 o                         
  -6   8   8         51.96         44.36         7.34 o                         
  -5   8   8        312.57        278.64        12.13 o                         
  -4   8   8        404.56        416.01        15.73 o                         
  -3   8   8        557.11        525.22        14.84 o                         
  -2   8   8       1861.50       1689.48        40.29 o                         
  -1   8   8       1615.98       1516.52        43.00 o                         
   0   8   8         47.39         51.50         9.59 o                         
   1   8   8       1611.63       1521.83        32.73 o                         
   2   8   8       1874.08       1700.05        35.85 o                         
   3   8   8        560.42        542.59        25.39 o                         
   4   8   8        404.69        420.63        23.47 o                         
   5   8   8        314.54        315.65        22.59 o                         
   6   8   8         51.64         47.69        15.99 o                         
   7   8   8         78.58         61.19        25.81 o                         
   8   8   8        585.76        538.97        27.18 o                         
   9   8   8        181.62        154.74        14.22 o                         
  10   8   8         80.39         80.77        12.09 o                         
  11   8   8         25.37         43.19        14.83 o                         
 -10   9   8        109.90        162.03        27.94 o                         
  -9   9   8         89.03        109.83        13.65 o                         
  -8   9   8        235.77        251.07        14.07 o                         
  -7   9   8        329.90        313.28        31.80 o                         
  -6   9   8        146.37        147.63        13.20 o                         
  -5   9   8        128.33        140.36        18.85 o                         
  -4   9   8        564.25        546.43        15.30 o                         
  -3   9   8        992.64        974.57        29.63 o                         
  -2   9   8        644.13        658.26        24.53 o                         
  -1   9   8        120.21         99.90         7.78 o                         
   0   9   8        287.71        289.73        15.04 o                         
   1   9   8        120.51        117.71        19.70 o                         
   2   9   8        649.01        625.38        25.15 o                         
   3   9   8        989.05        944.62        57.29 o                         
   4   9   8        561.31        484.33        29.67 o                         
   5   9   8        126.40        103.57        22.14 o                         
   6   9   8        145.09        145.71        14.01 o                         
   7   9   8        328.84        296.49        22.30 o                         
   8   9   8        236.96        264.48        30.70 o                         
   9   9   8         86.61         69.74        13.54 o                         
  10   9   8        109.43        195.12        25.89 o                         
  -9  10   8         52.60         36.05        18.72 o                         
  -8  10   8        101.66         94.30        21.46 o                         
  -7  10   8          0.05          0.91        12.19 o                         
  -6  10   8        149.51        144.50        10.98 o                         
  -5  10   8        676.67        666.49        20.38 o                         
  -4  10   8        239.60        216.92        21.71 o                         
  -3  10   8        425.49        387.60        14.22 o                         
  -2  10   8        100.15        113.69        10.75 o                         
  -1  10   8        396.31        384.44        19.79 o                         
   0  10   8        703.35        641.73        25.46 o                         
   1  10   8        393.99        368.77        28.39 o                         
   2  10   8         95.33        102.98        17.25 o                         
   3  10   8        432.84        385.52        32.43 o                         
   4  10   8        241.67        220.93        19.14 o                         
   5  10   8        678.50        642.31        28.38 o                         
   6  10   8        145.39        128.87        12.86 o                         
   7  10   8          0.07         -3.64        10.69 o                         
   8  10   8         98.30        136.39        21.01 o                         
   9  10   8         52.17         56.51        18.34 o                         
  -9  11   8         20.46         13.05        26.56 o                         
  -8  11   8         86.44        103.22        24.78 o                         
  -7  11   8         50.21          1.22        48.44 o                         
  -6  11   8         47.21         43.97        14.74 o                         
  -5  11   8        142.26        151.15        23.56 o                         
  -4  11   8        111.19        118.57        11.38 o                         
  -3  11   8         31.17         24.73        12.91 o                         
  -2  11   8         80.94         96.12        12.65 o                         
  -1  11   8        555.41        550.91        21.78 o                         
   0  11   8         21.18          5.01        18.80 o                         
   1  11   8        558.24        517.25        22.23 o                         
   2  11   8         82.31         84.67        10.44 o                         
   3  11   8         30.91         26.00        11.54 o                         
   4  11   8        107.29         92.65        11.25 o                         
   5  11   8        140.70        152.66        23.08 o                         
   6  11   8         47.33         44.38        22.86 o                         
   7  11   8         49.07         47.34        19.97 o                         
   8  11   8         86.28         72.49        18.79 o                         
   9  11   8         19.76         30.62        15.39 o                         
  -7  12   8         55.18         60.95        20.56 o                         
  -6  12   8        148.06        130.74        15.02 o                         
  -5  12   8         85.70        125.20        12.78 o                         
  -4  12   8         76.27         64.06        14.20 o                         
  -3  12   8        734.32        754.25        25.81 o                         
  -2  12   8        486.14        516.31        20.87 o                         
  -1  12   8        307.31        298.05        27.51 o                         
   0  12   8        596.06        580.50        22.54 o                         
   1  12   8        304.11        285.08        38.35 o                         
   2  12   8        483.79        461.50        23.16 o                         
   3  12   8        730.28        772.33        46.60 o                         
   4  12   8         75.15         78.24        10.88 o                         
   5  12   8         84.62         86.38        21.60 o                         
   6  12   8        147.49        214.21        32.25 o                         
   7  12   8         55.07         65.39        18.94 o                         
  -6  13   8         73.68         55.77        19.38 o                         
  -5  13   8         60.66         52.89         9.37 o                         
  -4  13   8        227.06        226.81        16.85 o                         
  -3  13   8        134.26        128.88        17.06 o                         
  -2  13   8        660.40        720.66        25.16 o                         
  -1  13   8        212.65        214.29        32.61 o                         
   0  13   8         26.21         34.55        10.04 o                         
   1  13   8        207.09        221.08        17.43 o                         
   2  13   8        658.96        680.93        92.46 o                         
   3  13   8        134.72        196.45        31.81 o                         
   4  13   8        225.74        286.24        32.10 o                         
   5  13   8         63.03         82.54        18.79 o                         
   6  13   8         72.95         76.32        17.31 o                         
  -4  14   8         61.31         86.78        14.95 o                         
  -3  14   8        102.34         81.96         9.58 o                         
  -2  14   8        141.26        153.80        12.74 o                         
  -1  14   8         76.55         71.54        10.99 o                         
   0  14   8        668.98        733.61        66.43 o                         
   1  14   8         77.54         77.51        18.79 o                         
   2  14   8        137.90        195.12        31.36 o                         
   3  14   8        103.47        110.79        18.64 o                         
   4  14   8         60.68         86.83        17.61 o                         
   0  15   8        137.26        144.97        26.33 o                         
   1   0   9        189.20        207.49        14.77 o                         
   2   0   9       2061.74       2320.03        73.84 o                         
   3   0   9       2175.80       2521.51        79.81 o                         
   4   0   9       4710.53       5170.31       130.29 o                         
   5   0   9         25.77         40.99         8.90 o                         
   6   0   9        152.73        153.91        12.50 o                         
   7   0   9         24.39         20.79        11.38 o                         
   8   0   9         31.70         -0.32        23.36 o                         
   9   0   9        341.70        298.92        20.81 o                         
  10   0   9        137.52        115.16        16.78 o                         
  11   0   9        245.70        277.03        24.02 o                         
  12   0   9        388.52        425.24        22.42 o                         
  13   0   9         29.06         59.80        10.10 o                         
 -13   1   9        933.01        956.21        45.71 o                         
 -12   1   9         65.16         68.44        13.22 o                         
 -11   1   9        508.63        476.48        71.82 o                         
 -10   1   9        115.60        105.81        12.82 o                         
  -9   1   9        337.14        346.77        20.55 o                         
  -8   1   9        165.51        148.89        16.89 o                         
  -7   1   9        196.96        215.94        12.10 o                         
  -6   1   9         81.83         83.78         8.74 o                         
  -5   1   9        878.09        879.68        27.15 o                         
  -4   1   9       1207.16       1293.24        43.35 o                         
  -3   1   9        500.25        536.82        22.01 o                         
  -2   1   9       2232.04       2535.82        79.91 o                         
  -1   1   9       1013.75       1167.68        39.66 o                         
   0   1   9       2339.13       2763.77        86.86 o                         
   1   1   9       1015.99       1159.27        40.07 o                         
   2   1   9       2229.34       2528.46        80.43 o                         
   3   1   9        498.34        524.12        21.15 o                         
   4   1   9       1215.66       1300.18        37.76 o                         
   5   1   9        873.49        917.95        29.26 o                         
   6   1   9         83.77         89.25         9.75 o                         
   7   1   9        192.80        184.15        16.59 o                         
   8   1   9        165.45        156.38        17.04 o                         
   9   1   9        342.50        357.60        31.86 o                         
  10   1   9        117.21        124.03        14.23 o                         
  11   1   9        510.70        515.42        24.67 o                         
  12   1   9         66.98         75.50        13.67 o                         
  13   1   9        934.33        860.97        34.36 o                         
 -12   2   9        483.10        500.99        21.96 o                         
 -11   2   9        180.99        173.54        16.81 o                         
 -10   2   9         55.30         38.03        13.45 o                         
  -9   2   9         39.97         42.44        12.49 o                         
  -8   2   9        240.30        253.85        18.75 o                         
  -7   2   9       1297.32       1209.41        31.98 o                         
  -6   2   9        173.13        176.34        10.19 o                         
  -5   2   9        515.77        587.73        23.51 o                         
  -4   2   9       1214.69       1392.37        46.17 o                         
  -3   2   9        306.23        355.48        17.42 o                         
  -2   2   9       1221.19       1344.15        44.72 o                         
  -1   2   9       1406.59       1650.72        53.55 o                         
   0   2   9        155.60        242.12        15.46 o                         
   1   2   9       1396.69       1642.00        77.51 o                         
   2   2   9       1222.41       1360.08        39.09 o                         
   3   2   9        308.39        367.75        16.77 o                         
   4   2   9       1212.75       1409.57        36.00 o                         
   5   2   9        513.72        585.15        21.98 o                         
   6   2   9        171.61        162.45        14.37 o                         
   7   2   9       1301.01       1293.00        44.75 o                         
   8   2   9        235.43        201.40        24.38 o                         
   9   2   9         40.79         49.31        13.57 o                         
  10   2   9         54.80         38.61        14.59 o                         
  11   2   9        181.71        201.62        21.91 o                         
  12   2   9        482.58        515.10        26.20 o                         
 -12   3   9        137.29        139.39        13.11 o                         
 -11   3   9        100.33         89.66        10.68 o                         
 -10   3   9         58.55         56.95        11.40 o                         
  -9   3   9        843.82        780.34        43.17 o                         
  -8   3   9         95.55         79.80        11.49 o                         
  -7   3   9        656.06        586.89        18.78 o                         
  -6   3   9        376.35        339.40        26.79 o                         
  -5   3   9        145.81        128.63        10.26 o                         
  -4   3   9        361.85        378.37        17.84 o                         
  -3   3   9        974.27       1055.74        36.76 o                         
  -2   3   9         39.65         48.87         7.84 o                         
  -1   3   9        846.73        955.76        28.44 o                         
   0   3   9        794.01        930.18        32.85 o                         
   1   3   9        854.74        980.47        29.78 o                         
   2   3   9         38.72         64.03        13.22 o                         
   3   3   9        965.24       1111.37        29.76 o                         
   4   3   9        362.90        392.88        19.42 o                         
   5   3   9        147.58        149.49        21.60 o                         
   6   3   9        373.60        384.54        37.15 o                         
   7   3   9        653.17        590.24        32.22 o                         
   8   3   9         95.52         55.99        16.22 o                         
   9   3   9        839.25        805.81        36.79 o                         
  10   3   9         58.14         87.34        17.01 o                         
  11   3   9         98.33        118.38        20.64 o                         
  12   3   9        134.84        104.98        13.49 o                         
 -12   4   9        271.56        284.14        17.44 o                         
 -11   4   9        135.47        143.37        16.66 o                         
 -10   4   9         60.49         78.08        14.78 o                         
  -9   4   9        248.27        265.87        21.70 o                         
  -8   4   9        769.80        732.47        27.63 o                         
  -7   4   9        477.97        453.83        16.40 o                         
  -6   4   9        590.79        615.99        17.17 o                         
  -5   4   9        865.59        873.91        20.14 o                         
  -4   4   9        253.09        269.26        15.90 o                         
  -3   4   9        750.55        838.79        29.69 o                         
  -2   4   9        375.27        434.10        17.13 o                         
  -1   4   9        839.97        983.95        29.12 o                         
   0   4   9       2279.41       2445.10        63.72 o                         
   1   4   9        846.17       1009.57        30.25 o                         
   2   4   9        378.31        443.66        25.27 o                         
   3   4   9        753.33        844.95        37.28 o                         
   4   4   9        256.62        286.74        20.33 o                         
   5   4   9        861.67        919.51        48.70 o                         
   6   4   9        597.63        656.00        59.09 o                         
   7   4   9        470.70        501.62        33.44 o                         
   8   4   9        773.16        724.34        30.46 o                         
   9   4   9        249.47        231.85        40.38 o                         
  10   4   9         61.39         66.07        14.99 o                         
  11   4   9        137.71        171.74        19.60 o                         
  12   4   9        270.75        270.27        31.29 o                         
 -12   5   9         54.69         53.56        11.20 o                         
 -11   5   9         16.80          6.59         9.32 o                         
 -10   5   9         22.32         24.05         9.48 o                         
  -9   5   9        491.65        499.11        37.62 o                         
  -8   5   9        586.97        553.49        22.13 o                         
  -7   5   9        697.48        663.49        18.86 o                         
  -6   5   9        180.74        178.94         9.91 o                         
  -5   5   9        296.99        307.29        15.75 o                         
  -4   5   9        251.69        252.76        18.13 o                         
  -3   5   9       2183.57       2265.93        51.75 o                         
  -2   5   9        391.63        404.13        16.84 o                         
  -1   5   9        193.33        228.13        13.36 o                         
   0   5   9         28.77         26.97         9.08 o                         
   1   5   9        190.98        207.52        13.84 o                         
   2   5   9        390.77        382.70        28.92 o                         
   3   5   9       2189.84       2176.15        75.90 o                         
   4   5   9        246.63        271.30        25.74 o                         
   5   5   9        291.13        283.43        24.89 o                         
   6   5   9        178.88        201.52        42.44 o                         
   7   5   9        697.35        696.98        38.10 o                         
   8   5   9        585.87        574.97        28.91 o                         
   9   5   9        491.90        488.34        45.12 o                         
  10   5   9         21.22          0.34        19.38 o                         
  11   5   9         16.20         19.82        13.65 o                         
  12   5   9         54.52         54.49        13.94 o                         
 -11   6   9        194.30        190.47        15.04 o                         
 -10   6   9         84.07        109.10        15.85 o                         
  -9   6   9        460.24        425.75        20.35 o                         
  -8   6   9         77.59         89.51         9.13 o                         
  -7   6   9       1480.26       1443.56        32.83 o                         
  -6   6   9        872.16        850.59        28.68 o                         
  -5   6   9        779.08        757.49        20.88 o                         
  -4   6   9        650.69        630.43        17.11 o                         
  -3   6   9        348.25        375.22        14.11 o                         
  -2   6   9       2171.19       2147.05        44.37 o                         
  -1   6   9        261.35        262.49        11.48 o                         
   0   6   9          1.06          3.94        10.89 o                         
   1   6   9        263.74        254.73        12.43 o                         
   2   6   9       2153.95       2188.28        74.50 o                         
   3   6   9        354.81        346.39        23.80 o                         
   4   6   9        653.22        552.44        50.58 o                         
   5   6   9        771.11        787.37        39.68 o                         
   6   6   9        875.87        811.35       125.67 o                         
   7   6   9       1480.24       1483.06        59.40 o                         
   8   6   9         75.26         64.27        20.04 o                         
   9   6   9        468.00        421.70        61.77 o                         
  10   6   9         85.25        101.67        17.33 o                         
  11   6   9        192.29        201.08        16.55 o                         
 -11   7   9        376.36        421.61        25.52 o                         
 -10   7   9        246.51        255.85        17.08 o                         
  -9   7   9         49.42         43.49        14.61 o                         
  -8   7   9        210.89        212.48        12.69 o                         
  -7   7   9        427.94        419.37        16.08 o                         
  -6   7   9        126.10        112.86         8.60 o                         
  -5   7   9        331.14        318.70        17.60 o                         
  -4   7   9       2185.68       2075.69        44.64 o                         
  -3   7   9         69.53         68.50        10.68 o                         
  -2   7   9        184.09        181.05         9.15 o                         
  -1   7   9       1517.05       1492.48        31.49 o                         
   0   7   9        640.59        634.29        16.86 o                         
   1   7   9       1510.07       1475.03        32.01 o                         
   2   7   9        188.48        192.15        11.74 o                         
   3   7   9         67.87         76.46        17.67 o                         
   4   7   9       2171.56       2088.98        54.17 o                         
   5   7   9        330.70        433.72        75.14 o                         
   6   7   9        126.12         80.29        24.22 o                         
   7   7   9        430.89        423.26        65.39 o                         
   8   7   9        214.30        251.76        19.37 o                         
   9   7   9         50.60         94.96        44.97 o                         
  10   7   9        241.14        264.55        25.25 o                         
  11   7   9        379.69        348.32        25.79 o                         
 -10   8   9        113.82        113.50        12.43 o                         
  -9   8   9         19.46         49.78        12.19 o                         
  -8   8   9        131.18        138.44        19.64 o                         
  -7   8   9        644.85        649.65        21.80 o                         
  -6   8   9        206.85        185.20        17.17 o                         
  -5   8   9        261.09        279.67        12.92 o                         
  -4   8   9        345.37        327.26        17.61 o                         
  -3   8   9        254.39        259.47        11.02 o                         
  -2   8   9        870.95        802.17        19.14 o                         
  -1   8   9        703.63        657.15        17.41 o                         
   0   8   9        154.60        137.10         9.29 o                         
   1   8   9        704.46        615.88        22.55 o                         
   2   8   9        866.96        816.77        22.26 o                         
   3   8   9        253.26        243.94        22.06 o                         
   4   8   9        345.11        332.54        24.65 o                         
   5   8   9        263.45        319.68        21.67 o                         
   6   8   9        204.92        246.12        19.21 o                         
   7   8   9        645.31        665.77        29.29 o                         
   8   8   9        128.58        130.37        13.15 o                         
   9   8   9         20.76         40.53        24.37 o                         
  10   8   9        113.04        107.32        29.79 o                         
 -10   9   9         10.76         13.59        16.78 o                         
  -9   9   9        562.55        569.89        23.99 o                         
  -8   9   9        368.34        395.82        17.07 o                         
  -7   9   9         77.24         76.42         8.27 o                         
  -6   9   9        533.75        533.77        17.98 o                         
  -5   9   9        303.76        277.98        14.98 o                         
  -4   9   9        899.11        857.65        28.42 o                         
  -3   9   9       2214.99       2044.79        39.90 o                         
  -2   9   9        486.29        470.14        15.74 o                         
  -1   9   9        214.73        212.27        24.03 o                         
   0   9   9         69.72         90.05        24.03 o                         
   1   9   9        217.90        183.23        14.83 o                         
   2   9   9        479.11        456.37        19.35 o                         
   3   9   9       2225.00       2036.36        47.45 o                         
   4   9   9        898.51        821.70        39.15 o                         
   5   9   9        304.83        298.45        20.81 o                         
   6   9   9        531.45        514.85        25.40 o                         
   7   9   9         76.05         76.42        11.81 o                         
   8   9   9        371.74        404.26        22.98 o                         
   9   9   9        566.29        536.68        24.98 o                         
  10   9   9         10.25         33.58        15.98 o                         
  -9  10   9         52.75         68.53        17.43 o                         
  -8  10   9        136.20        121.71        49.85 o                         
  -7  10   9        168.31        183.40        18.37 o                         
  -6  10   9         68.84         64.28         7.56 o                         
  -5  10   9         21.38         25.49         7.22 o                         
  -4  10   9          2.35         -3.47         7.20 o                         
  -3  10   9        147.14        139.88        11.53 o                         
  -2  10   9        452.24        421.68        20.25 o                         
  -1  10   9       1178.21       1054.02        48.80 o                         
   0  10   9         13.41          1.34        18.53 o                         
   1  10   9       1182.74       1032.00        45.14 o                         
   2  10   9        458.59        414.23        16.89 o                         
   3  10   9        149.91        119.86        17.79 o                         
   4  10   9          2.45          4.67         8.74 o                         
   5  10   9         21.98          5.44        15.24 o                         
   6  10   9         68.57         63.02        10.83 o                         
   7  10   9        165.30        164.91        34.17 o                         
   8  10   9        138.66        152.03        36.02 o                         
   9  10   9         52.60         72.49        17.61 o                         
  -8  11   9        136.89        136.40        29.59 o                         
  -7  11   9         35.83         23.04        17.07 o                         
  -6  11   9        251.12        280.72        22.09 o                         
  -5  11   9        296.83        305.97        57.65 o                         
  -4  11   9        412.81        413.11        19.08 o                         
  -3  11   9         49.02         40.66        13.37 o                         
  -2  11   9        234.49        237.12        35.06 o                         
  -1  11   9        193.76        154.98        13.13 o                         
   0  11   9         14.15          1.10        13.07 o                         
   1  11   9        194.19        185.59        31.51 o                         
   2  11   9        233.58        221.34        16.23 o                         
   3  11   9         48.52         42.01         9.24 o                         
   4  11   9        405.72        408.54        24.11 o                         
   5  11   9        300.58        341.47        19.24 o                         
   6  11   9        251.13        260.12        22.19 o                         
   7  11   9         36.78         22.34        20.42 o                         
   8  11   9        138.75        181.51        28.70 o                         
  -7  12   9         25.22         47.05        19.68 o                         
  -6  12   9         28.50         31.47        18.05 o                         
  -5  12   9         63.63         66.98        10.39 o                         
  -4  12   9          8.38          1.46        11.13 o                         
  -3  12   9         92.26         85.86        11.05 o                         
  -2  12   9        409.81        411.89        19.30 o                         
  -1  12   9         83.33         93.22        14.26 o                         
   0  12   9        134.93        130.85        12.41 o                         
   1  12   9         81.83         85.59        24.18 o                         
   2  12   9        406.83        414.69        21.42 o                         
   3  12   9         93.21         91.45        10.33 o                         
   4  12   9          9.16         22.02         9.66 o                         
   5  12   9         66.34         58.41        10.72 o                         
   6  12   9         27.66         11.98        17.46 o                         
   7  12   9         27.45         10.36        16.13 o                         
  -6  13   9         38.88         29.74        22.49 o                         
  -5  13   9        407.20        416.37        44.60 o                         
  -4  13   9        245.26        251.76        28.03 o                         
  -3  13   9          6.43         -4.19         8.67 o                         
  -2  13   9        182.86        152.25        18.63 o                         
  -1  13   9         70.55         78.53        11.53 o                         
   0  13   9         12.52         49.12        21.30 o                         
   1  13   9         71.01         71.44         9.98 o                         
   2  13   9        179.16        139.79        19.08 o                         
   3  13   9          6.53          2.88        10.26 o                         
   4  13   9        247.68        303.84        31.96 o                         
   5  13   9        405.78        467.90        33.73 o                         
   6  13   9         38.90         51.19        15.53 o                         
  -4  14   9          4.85          5.15        10.56 o                         
  -3  14   9         55.31         57.75         9.35 o                         
  -2  14   9        100.78         85.93        19.90 o                         
  -1  14   9         12.99         -1.72         9.30 o                         
   0  14   9         52.35         55.52        10.20 o                         
   1  14   9         12.73          3.96        11.75 o                         
   2  14   9         99.81         90.23        19.68 o                         
   3  14   9         55.16         27.81        18.79 o                         
   4  14   9          4.27         -3.40        15.83 o                         
   0   0  10       1899.07       2123.52        69.01 o                         
   1   0  10         29.39         38.33         9.14 o                         
   2   0  10       3523.06       4079.41       127.09 o                         
   3   0  10        557.20        694.11        28.17 o                         
   4   0  10        336.12        348.45        18.83 o                         
   5   0  10        499.37        520.85        22.78 o                         
   6   0  10        500.22        576.10        20.04 o                         
   7   0  10        168.64        147.58        13.06 o                         
   8   0  10        971.59        961.79        29.81 o                         
   9   0  10         15.22         33.19        13.07 o                         
  10   0  10        167.08        173.10        15.86 o                         
  11   0  10       1891.64       1903.90        54.29 o                         
  12   0  10          8.09         21.49        12.18 o                         
 -12   1  10        414.54        483.35        42.45 o                         
 -11   1  10        113.18        139.16        13.29 o                         
 -10   1  10        753.92        699.26        26.49 o                         
  -9   1  10        461.18        432.85        22.94 o                         
  -8   1  10         99.05        113.63        19.68 o                         
  -7   1  10        154.90        142.46        10.81 o                         
  -6   1  10        251.41        263.72        13.12 o                         
  -5   1  10        147.68        182.07        20.96 o                         
  -4   1  10       1006.66       1079.33        38.27 o                         
  -3   1  10       1043.87       1168.83        40.54 o                         
  -2   1  10        952.90       1000.34        36.07 o                         
  -1   1  10       3051.73       3470.52       107.00 o                         
   0   1  10         17.89         43.82         9.35 o                         
   1   1  10       3040.76       3349.73       107.10 o                         
   2   1  10        962.33       1008.92        30.89 o                         
   3   1  10       1049.26       1158.92        36.21 o                         
   4   1  10       1001.20       1080.23        34.13 o                         
   5   1  10        148.82        165.47        12.55 o                         
   6   1  10        254.14        275.05        14.89 o                         
   7   1  10        155.80        142.53        17.17 o                         
   8   1  10        100.20        111.69        18.70 o                         
   9   1  10        459.04        439.81        40.16 o                         
  10   1  10        756.39        752.12        29.64 o                         
  11   1  10        112.84        119.22        15.58 o                         
  12   1  10        412.99        441.29        24.85 o                         
 -12   2  10        183.16        171.24        13.78 o                         
 -11   2  10         96.20         79.87        12.51 o                         
 -10   2  10         94.30         86.73        11.96 o                         
  -9   2  10        637.24        637.78        25.41 o                         
  -8   2  10        504.22        451.78        22.81 o                         
  -7   2  10         25.39         14.37        12.08 o                         
  -6   2  10        167.96        161.24        14.52 o                         
  -5   2  10        164.81        176.79        12.68 o                         
  -4   2  10         84.39         89.09        10.48 o                         
  -3   2  10       1207.47       1325.50        45.14 o                         
  -2   2  10        201.57        256.15        17.17 o                         
  -1   2  10       1789.44       2151.51        69.08 o                         
   0   2  10         61.54         56.31        10.00 o                         
   1   2  10       1796.71       2142.74        99.85 o                         
   2   2  10        197.82        266.60        17.00 o                         
   3   2  10       1205.88       1346.46        35.30 o                         
   4   2  10         86.96        103.42        15.85 o                         
   5   2  10        166.42        191.86        12.94 o                         
   6   2  10        170.61        139.41        14.97 o                         
   7   2  10         26.35         27.06        20.96 o                         
   8   2  10        507.90        493.85        29.10 o                         
   9   2  10        630.68        610.99        32.42 o                         
  10   2  10         93.79         99.90        15.38 o                         
  11   2  10         97.97        100.42        17.53 o                         
  12   2  10        183.19        214.50        26.55 o                         
 -12   3  10         24.43         37.67        10.33 o                         
 -11   3  10         40.74         32.42        10.00 o                         
 -10   3  10        780.77        746.12        23.44 o                         
  -9   3  10          1.65        -11.32        11.32 o                         
  -8   3  10       1091.25        981.56        29.75 o                         
  -7   3  10         29.66         28.42        10.05 o                         
  -6   3  10        582.58        555.00        18.33 o                         
  -5   3  10         93.13         94.92        10.09 o                         
  -4   3  10         65.78         76.73        25.58 o                         
  -3   3  10        485.92        552.47        25.74 o                         
  -2   3  10         50.38         78.87         9.83 o                         
  -1   3  10        392.36        412.16        19.87 o                         
   0   3  10        636.07        759.12        29.45 o                         
   1   3  10        385.69        369.09        26.10 o                         
   2   3  10         49.78         84.86        16.46 o                         
   3   3  10        484.50        590.84        22.77 o                         
   4   3  10         65.79         78.09        11.28 o                         
   5   3  10         91.36         85.12        12.91 o                         
   6   3  10        590.26        618.22        35.90 o                         
   7   3  10         28.92         42.20        28.69 o                         
   8   3  10       1091.28        952.22        38.08 o                         
   9   3  10          1.34        -14.61        14.61 o                         
  10   3  10        783.55        772.59        44.15 o                         
  11   3  10         41.19         44.27        13.58 o                         
  12   3  10         23.13         27.65        11.62 o                         
 -12   4  10        105.21        110.30        13.13 o                         
 -11   4  10        727.41        784.82        27.25 o                         
 -10   4  10        121.95        106.08        20.02 o                         
  -9   4  10         79.24         49.74        12.63 o                         
  -8   4  10        745.49        733.82        22.55 o                         
  -7   4  10        101.17         96.94         8.76 o                         
  -6   4  10        265.39        258.17        12.70 o                         
  -5   4  10         69.15         85.69        13.57 o                         
  -4   4  10        235.50        215.73        13.49 o                         
  -3   4  10       1530.32       1633.77        46.01 o                         
  -2   4  10        390.41        427.45        20.32 o                         
  -1   4  10        715.55        783.63        26.03 o                         
   0   4  10        113.51         83.54         9.95 o                         
   1   4  10        715.23        774.15        27.11 o                         
   2   4  10        388.33        433.32        34.25 o                         
   3   4  10       1529.89       1673.65        45.69 o                         
   4   4  10        233.08        232.71        17.65 o                         
   5   4  10         68.95         71.98        17.87 o                         
   6   4  10        264.63        255.56        26.86 o                         
   7   4  10         98.58         99.01        18.29 o                         
   8   4  10        748.02        760.61        55.26 o                         
   9   4  10         77.34         86.32        15.53 o                         
  10   4  10        125.01        106.80        23.15 o                         
  11   4  10        726.61        785.10        49.41 o                         
  12   4  10        108.99        118.48        30.85 o                         
 -12   5  10        200.23        226.32        23.52 o                         
 -11   5  10        139.63        183.59        21.76 o                         
 -10   5  10        191.71        171.75        22.64 o                         
  -9   5  10        119.20        112.13        11.05 o                         
  -8   5  10        340.68        330.58        15.40 o                         
  -7   5  10        898.46        833.62        20.17 o                         
  -6   5  10       1007.87        927.51        24.94 o                         
  -5   5  10       1090.62       1020.22        28.28 o                         
  -4   5  10        439.55        425.02        13.76 o                         
  -3   5  10        915.63        923.59        21.49 o                         
  -2   5  10         65.16         62.54         6.72 o                         
  -1   5  10         60.02         66.23         9.17 o                         
   0   5  10        294.69        318.83        21.77 o                         
   1   5  10         58.54         52.15        10.46 o                         
   2   5  10         66.44         73.60        10.82 o                         
   3   5  10        910.21        875.85        31.12 o                         
   4   5  10        440.47        450.78        37.95 o                         
   5   5  10       1085.13       1075.48        43.67 o                         
   6   5  10       1010.24       1030.87        57.07 o                         
   7   5  10        898.87        851.45        39.32 o                         
   8   5  10        340.52        307.95        29.43 o                         
   9   5  10        119.49        125.01        40.39 o                         
  10   5  10        188.19        185.92        19.84 o                         
  11   5  10        139.27        194.59        21.61 o                         
  12   5  10        201.77        232.37        34.93 o                         
 -11   6  10        182.08        178.50        19.69 o                         
 -10   6  10        109.07         96.07        13.68 o                         
  -9   6  10        965.19        916.53        51.87 o                         
  -8   6  10         43.21         51.69         8.40 o                         
  -7   6  10        170.62        175.53        26.41 o                         
  -6   6  10        406.29        379.36        14.21 o                         
  -5   6  10        376.07        368.28        13.27 o                         
  -4   6  10       1410.84       1361.39        48.67 o                         
  -3   6  10        591.99        615.64        26.31 o                         
  -2   6  10        103.55         85.82         7.85 o                         
  -1   6  10        903.09        906.10        21.87 o                         
   0   6  10        353.10        322.28        12.58 o                         
   1   6  10        904.88        934.04        24.79 o                         
   2   6  10        103.86        106.89        10.71 o                         
   3   6  10        582.61        546.23        26.77 o                         
   4   6  10       1417.80       1344.15        44.70 o                         
   5   6  10        375.68        366.07        44.64 o                         
   6   6  10        409.18        364.69        44.16 o                         
   7   6  10        170.37        191.29        32.50 o                         
   8   6  10         43.49         58.47        16.90 o                         
   9   6  10        956.72        950.69        40.52 o                         
  10   6  10        108.73        123.95        30.03 o                         
  11   6  10        180.74        185.44        20.94 o                         
 -11   7  10        193.50        206.71        21.04 o                         
 -10   7  10         62.75         72.80        22.25 o                         
  -9   7  10         32.23         41.26        19.50 o                         
  -8   7  10        499.96        481.00        24.83 o                         
  -7   7  10        226.45        212.44        29.04 o                         
  -6   7  10        137.23        143.10        28.27 o                         
  -5   7  10        116.17        122.34         9.34 o                         
  -4   7  10       1136.36       1106.42        34.76 o                         
  -3   7  10        672.99        673.29        20.48 o                         
  -2   7  10        800.29        785.70        19.36 o                         
  -1   7  10         23.98         32.89         8.48 o                         
   0   7  10        213.77        195.04        10.83 o                         
   1   7  10         24.05         20.48        10.09 o                         
   2   7  10        797.08        767.31        21.49 o                         
   3   7  10        679.56        680.39        27.52 o                         
   4   7  10       1124.15       1035.41        35.82 o                         
   5   7  10        117.56         96.77        15.40 o                         
   6   7  10        136.37        144.67        12.96 o                         
   7   7  10        227.60        256.13        35.80 o                         
   8   7  10        501.09        478.97        20.46 o                         
   9   7  10         32.15         18.51        12.15 o                         
  10   7  10         60.55         69.13        12.35 o                         
  11   7  10        192.75        195.44        22.34 o                         
 -10   8  10        231.63        254.80        24.21 o                         
  -9   8  10        201.33        214.96        40.27 o                         
  -8   8  10         52.37         47.30         9.09 o                         
  -7   8  10         57.18         57.65         9.30 o                         
  -6   8  10        322.15        355.96        15.76 o                         
  -5   8  10        200.74        189.41        14.72 o                         
  -4   8  10        980.90        942.44        24.19 o                         
  -3   8  10       1704.71       1545.09        34.28 o                         
  -2   8  10       3635.49       3365.82        61.19 o                         
  -1   8  10         24.95         24.47         7.66 o                         
   0   8  10         15.06          5.29        11.01 o                         
   1   8  10         24.20         28.10         9.85 o                         
   2   8  10       3626.87       3511.80        72.46 o                         
   3   8  10       1713.49       1562.27        40.57 o                         
   4   8  10        978.26        914.69        31.61 o                         
   5   8  10        199.42        172.95        31.65 o                         
   6   8  10        322.70        358.31        28.40 o                         
   7   8  10         57.86         82.46        11.77 o                         
   8   8  10         52.73         49.26        18.64 o                         
   9   8  10        196.11        219.34        18.01 o                         
  10   8  10        229.77        256.96        18.21 o                         
  -9   9  10        383.93        462.40        21.39 o                         
  -8   9  10         33.72         52.34        22.94 o                         
  -7   9  10        163.90        140.96        13.79 o                         
  -6   9  10        199.13        211.85        11.87 o                         
  -5   9  10        294.69        281.73        13.16 o                         
  -4   9  10        575.70        552.72        24.11 o                         
  -3   9  10       1513.59       1354.04        33.30 o                         
  -2   9  10         14.77         11.15         6.93 o                         
  -1   9  10         73.90         61.86         8.24 o                         
   0   9  10        187.04        161.82        18.31 o                         
   1   9  10         76.28         76.04        10.18 o                         
   2   9  10         14.04         31.71        21.86 o                         
   3   9  10       1504.79       1333.85        57.90 o                         
   4   9  10        574.73        574.27        20.22 o                         
   5   9  10        291.87        259.17        16.32 o                         
   6   9  10        195.75        168.73        12.76 o                         
   7   9  10        158.04        195.27        29.74 o                         
   8   9  10         31.71         57.32        11.21 o                         
   9   9  10        385.45        445.98        21.72 o                         
  -9  10  10        462.17        494.72        43.64 o                         
  -8  10  10        134.68         88.26        37.35 o                         
  -7  10  10         18.57         20.91         7.34 o                         
  -6  10  10        215.18        218.66        26.68 o                         
  -5  10  10        233.40        234.80        22.53 o                         
  -4  10  10         55.06         35.16        15.38 o                         
  -3  10  10        893.36        858.06        25.48 o                         
  -2  10  10        718.56        698.66        34.53 o                         
  -1  10  10        401.23        375.14        21.72 o                         
   0  10  10        243.75        181.10        19.98 o                         
   1  10  10        397.67        380.72        15.85 o                         
   2  10  10        721.56        682.57        21.84 o                         
   3  10  10        884.08        829.94        40.52 o                         
   4  10  10         56.03         44.30         8.54 o                         
   5  10  10        236.66        235.48        25.69 o                         
   6  10  10        218.68        215.05        18.12 o                         
   7  10  10         19.09         12.43        10.50 o                         
   8  10  10        134.85        154.30        19.90 o                         
   9  10  10        463.90        502.66        34.32 o                         
  -8  11  10        306.53        322.93        29.59 o                         
  -7  11  10         56.03         58.79        14.52 o                         
  -6  11  10        488.08        525.83        23.97 o                         
  -5  11  10        197.32        264.61        35.81 o                         
  -4  11  10         89.62         94.90        15.15 o                         
  -3  11  10        402.36        381.96        21.86 o                         
  -2  11  10        501.61        483.21        20.91 o                         
  -1  11  10        397.25        370.10        36.25 o                         
   0  11  10        670.67        658.91        44.30 o                         
   1  11  10        400.89        365.20        18.45 o                         
   2  11  10        504.19        441.42        20.53 o                         
   3  11  10        401.30        403.48        33.80 o                         
   4  11  10         92.20         80.36        10.79 o                         
   5  11  10        194.24        250.98        17.79 o                         
   6  11  10        491.93        517.59        39.49 o                         
   7  11  10         55.83         63.91        11.69 o                         
   8  11  10        307.18        333.58        30.92 o                         
  -7  12  10         98.17         72.05        33.58 o                         
  -6  12  10         73.34         84.91        10.52 o                         
  -5  12  10         72.33         87.67        23.14 o                         
  -4  12  10        136.11        137.14        15.24 o                         
  -3  12  10        119.29        141.60        12.97 o                         
  -2  12  10        398.44        459.95        80.92 o                         
  -1  12  10         81.14        112.85        23.23 o                         
   0  12  10         35.42         37.70         8.83 o                         
   1  12  10         79.66         65.93        22.92 o                         
   2  12  10        399.21        386.23        25.00 o                         
   3  12  10        119.17        164.82        38.54 o                         
   4  12  10        135.45        125.47        11.09 o                         
   5  12  10         70.57         99.67        18.12 o                         
   6  12  10         70.51        103.99        18.20 o                         
   7  12  10        100.14        148.67        24.71 o                         
  -5  13  10        107.00         84.16        10.95 o                         
  -4  13  10         33.91         23.76         8.89 o                         
  -3  13  10         47.63         36.11         9.13 o                         
  -2  13  10         34.97         33.41        14.13 o                         
  -1  13  10         57.36         54.76         9.70 o                         
   0  13  10         11.95         18.91        12.28 o                         
   1  13  10         55.22         55.67         9.23 o                         
   2  13  10         34.14         16.27         9.32 o                         
   3  13  10         47.05         54.67        12.65 o                         
   4  13  10         34.65         29.14        19.23 o                         
   5  13  10        107.07        122.48        18.05 o                         
  -3  14  10         52.33         52.61        16.12 o                         
  -2  14  10         21.10          4.63        27.07 o                         
  -1  14  10        149.25        144.23        19.53 o                         
   0  14  10         33.25         26.33        19.38 o                         
   1  14  10        152.20        163.30        41.13 o                         
   2  14  10         20.71         23.52        18.34 o                         
   3  14  10         52.33         77.66        18.64 o                         
   1   0  11       4206.60       4445.26       138.60 o                         
   2   0  11       1114.04       1288.71        45.89 o                         
   3   0  11       1314.60       1448.84        50.41 o                         
   4   0  11          0.21          1.89        10.15 o                         
   5   0  11         35.28         51.16        18.34 o                         
   6   0  11        577.96        590.20        24.82 o                         
   7   0  11        187.75        189.90        17.96 o                         
   8   0  11         23.25         31.67        12.49 o                         
   9   0  11        946.27        920.12        39.20 o                         
  10   0  11        351.73        355.86        24.77 o                         
  11   0  11        102.34        101.13        25.34 o                         
  12   0  11        140.24        141.22        12.75 o                         
 -12   1  11         83.17         67.87        10.42 o                         
 -11   1  11        185.17        196.29        21.63 o                         
 -10   1  11         88.76         87.91        12.36 o                         
  -9   1  11          8.90          4.66        11.93 o                         
  -8   1  11        205.45        202.77        15.32 o                         
  -7   1  11         68.88         80.10        13.83 o                         
  -6   1  11        121.63        129.10        11.07 o                         
  -5   1  11        631.19        652.48        21.31 o                         
  -4   1  11        300.85        353.41        15.76 o                         
  -3   1  11       1770.43       1953.88        64.12 o                         
  -2   1  11         23.96         28.25        10.52 o                         
  -1   1  11        137.33        161.56        22.86 o                         
   0   1  11         20.26         49.72        16.20 o                         
   1   1  11        135.52        139.65        13.38 o                         
   2   1  11         24.41         47.56        18.88 o                         
   3   1  11       1765.25       1935.74        48.05 o                         
   4   1  11        301.32        348.49        15.50 o                         
   5   1  11        629.14        675.09        23.37 o                         
   6   1  11        123.12        124.90        13.16 o                         
   7   1  11         71.26         61.71        15.64 o                         
   8   1  11        202.37        235.88        20.09 o                         
   9   1  11          9.45         -2.86        14.62 o                         
  10   1  11         88.41         87.44        14.58 o                         
  11   1  11        183.37        183.07        21.98 o                         
  12   1  11         82.74         77.86        14.42 o                         
 -12   2  11          7.15         -2.48        10.20 o                         
 -11   2  11         84.77         97.55        11.28 o                         
 -10   2  11         64.36         53.62        10.41 o                         
  -9   2  11        212.54        185.21        17.07 o                         
  -8   2  11        147.84        104.54        12.75 o                         
  -7   2  11       1825.37       1797.53        42.88 o                         
  -6   2  11        215.90        201.25        14.53 o                         
  -5   2  11       1209.79       1183.43        28.91 o                         
  -4   2  11        257.99        268.97        16.32 o                         
  -3   2  11         89.02         92.69        11.66 o                         
  -2   2  11        244.63        283.05        19.98 o                         
  -1   2  11        506.98        599.46        26.51 o                         
   0   2  11        377.27        454.16        24.25 o                         
   1   2  11        508.85        545.85        42.46 o                         
   2   2  11        252.26        300.45        19.01 o                         
   3   2  11         89.48         78.69        18.68 o                         
   4   2  11        254.63        275.86        14.17 o                         
   5   2  11       1217.36       1211.20        40.89 o                         
   6   2  11        216.27        197.40        16.80 o                         
   7   2  11       1809.52       1770.13        49.72 o                         
   8   2  11        146.41        134.55        16.83 o                         
   9   2  11        214.93        205.99        25.12 o                         
  10   2  11         63.16         46.34        14.11 o                         
  11   2  11         83.35        115.05        24.48 o                         
  12   2  11          7.46          4.82        10.59 o                         
 -12   3  11        218.29        237.63        18.96 o                         
 -11   3  11         82.31         91.23        10.45 o                         
 -10   3  11        178.32        163.59        16.75 o                         
  -9   3  11        351.78        331.58        17.23 o                         
  -8   3  11        514.13        465.44        20.16 o                         
  -7   3  11        237.30        205.37        13.73 o                         
  -6   3  11        262.34        231.28        12.89 o                         
  -5   3  11        471.44        496.37        16.23 o                         
  -4   3  11        694.43        740.20        20.85 o                         
  -3   3  11       2291.11       2385.71        57.68 o                         
  -2   3  11        477.50        545.89        24.87 o                         
  -1   3  11         37.04         41.18        10.82 o                         
   0   3  11        245.54        292.92        20.96 o                         
   1   3  11         35.97         39.22        15.98 o                         
   2   3  11        473.71        544.35        35.98 o                         
   3   3  11       2287.14       2406.55        52.90 o                         
   4   3  11        689.22        697.23        22.67 o                         
   5   3  11        476.75        527.81        24.76 o                         
   6   3  11        265.05        280.27        54.89 o                         
   7   3  11        236.13        259.53        27.81 o                         
   8   3  11        513.90        486.51        28.80 o                         
   9   3  11        347.52        327.04        26.30 o                         
  10   3  11        175.20        169.15        17.55 o                         
  11   3  11         84.92         84.61        17.90 o                         
  12   3  11        216.93        206.57        34.24 o                         
 -11   4  11          2.67          9.20        22.68 o                         
 -10   4  11         34.61         23.41         9.83 o                         
  -9   4  11        390.73        323.41        29.67 o                         
  -8   4  11        337.56        327.95        16.99 o                         
  -7   4  11       2764.81       2545.09        56.23 o                         
  -6   4  11         94.74        101.00        10.56 o                         
  -5   4  11        762.37        762.35        21.56 o                         
  -4   4  11        104.73        104.49        10.11 o                         
  -3   4  11        327.03        320.58        14.80 o                         
  -2   4  11        355.86        352.97        18.98 o                         
  -1   4  11        162.48        197.45        15.84 o                         
   0   4  11          0.05          9.67        10.47 o                         
   1   4  11        159.24        178.88        20.89 o                         
   2   4  11        356.51        348.02        22.96 o                         
   3   4  11        327.73        371.72        26.08 o                         
   4   4  11        102.99        104.22        14.14 o                         
   5   4  11        759.14        783.58        54.11 o                         
   6   4  11         95.64         96.51        35.88 o                         
   7   4  11       2761.32       2676.81        76.42 o                         
   8   4  11        333.83        326.28        28.64 o                         
   9   4  11        389.60        345.56        34.17 o                         
  10   4  11         35.80         25.85        13.83 o                         
  11   4  11          2.13         20.86        11.87 o                         
 -11   5  11         47.15         43.29        18.91 o                         
 -10   5  11          2.74         22.48         9.63 o                         
  -9   5  11        552.46        523.10        23.03 o                         
  -8   5  11        269.91        257.26        14.26 o                         
  -7   5  11         65.75         63.57         8.11 o                         
  -6   5  11       1040.75        922.63        21.36 o                         
  -5   5  11       1654.41       1568.73        30.90 o                         
  -4   5  11        143.67        150.35        11.23 o                         
  -3   5  11        257.45        302.73        12.54 o                         
  -2   5  11       1043.17       1082.08        35.61 o                         
  -1   5  11        716.78        703.61        23.59 o                         
   0   5  11        147.41        170.61        11.30 o                         
   1   5  11        712.12        703.37        30.39 o                         
   2   5  11       1041.89       1076.22        33.85 o                         
   3   5  11        262.79        308.07        14.33 o                         
   4   5  11        140.26        137.23        18.49 o                         
   5   5  11       1652.73       1545.96        45.03 o                         
   6   5  11       1032.26       1006.70        44.65 o                         
   7   5  11         64.43         73.92        17.48 o                         
   8   5  11        272.15        276.85        24.06 o                         
   9   5  11        547.07        531.25        29.96 o                         
  10   5  11          2.43         -1.76        23.37 o                         
  11   5  11         47.68         62.79         8.90 o                         
 -11   6  11         51.68         50.39         8.39 o                         
 -10   6  11         90.52         76.08        21.46 o                         
  -9   6  11        394.38        392.74        44.98 o                         
  -8   6  11        481.60        448.65        17.92 o                         
  -7   6  11         13.02          6.28         8.32 o                         
  -6   6  11       1005.49        935.27        22.98 o                         
  -5   6  11         29.06         21.33         7.54 o                         
  -4   6  11       2993.59       2921.87        53.00 o                         
  -3   6  11        446.78        427.90        14.56 o                         
  -2   6  11        326.93        297.96        12.45 o                         
  -1   6  11        135.64        128.19         8.59 o                         
   0   6  11          5.13         20.35         7.40 o                         
   1   6  11        132.33        143.53        11.36 o                         
   2   6  11        327.44        324.48        23.47 o                         
   3   6  11        445.30        401.24        18.30 o                         
   4   6  11       2994.87       2973.93        63.50 o                         
   5   6  11         30.04         17.03        15.82 o                         
   6   6  11       1003.97        890.85        61.79 o                         
   7   6  11         12.67         34.83        17.66 o                         
   8   6  11        483.46        457.79        30.76 o                         
   9   6  11        399.29        433.01        29.58 o                         
  10   6  11         90.57         93.31        14.35 o                         
  11   6  11         51.41         66.46         9.44 o                         
 -10   7  11        125.58        119.47        12.84 o                         
  -9   7  11         51.12         44.54         9.46 o                         
  -8   7  11        138.03        123.64        11.07 o                         
  -7   7  11        379.55        406.84        16.53 o                         
  -6   7  11       1280.69       1281.00        34.63 o                         
  -5   7  11        525.26        510.81        20.99 o                         
  -4   7  11       2487.02       2352.60        45.78 o                         
  -3   7  11        428.87        415.20        28.20 o                         
  -2   7  11       1010.50       1013.64        26.49 o                         
  -1   7  11         84.23         79.86        12.07 o                         
   0   7  11        553.36        509.24        19.12 o                         
   1   7  11         83.29         81.42         8.03 o                         
   2   7  11       1006.67       1006.70        25.25 o                         
   3   7  11        426.99        325.07        33.99 o                         
   4   7  11       2490.70       2447.52        61.13 o                         
   5   7  11        526.38        500.57        30.50 o                         
   6   7  11       1293.45       1289.96        46.23 o                         
   7   7  11        382.04        371.84        19.54 o                         
   8   7  11        139.47        112.73        19.08 o                         
   9   7  11         49.91         75.98        13.93 o                         
  10   7  11        128.82        169.70        21.71 o                         
 -10   8  11        506.31        507.99        43.23 o                         
  -9   8  11        227.69        236.63        15.95 o                         
  -8   8  11        102.70        115.77        10.37 o                         
  -7   8  11        357.97        327.08        14.83 o                         
  -6   8  11        398.15        410.77        19.77 o                         
  -5   8  11         33.19         39.11        14.99 o                         
  -4   8  11        250.94        216.45        17.81 o                         
  -3   8  11        377.97        360.21        13.42 o                         
  -2   8  11       1248.36       1231.67        30.76 o                         
  -1   8  11        128.63        126.28        18.87 o                         
   0   8  11        235.03        219.61        12.25 o                         
   1   8  11        129.39        116.46         9.12 o                         
   2   8  11       1240.07       1177.04        31.99 o                         
   3   8  11        380.15        347.36        17.35 o                         
   4   8  11        250.40        211.76        15.02 o                         
   5   8  11         32.87         37.22        11.51 o                         
   6   8  11        392.86        390.09        23.21 o                         
   7   8  11        355.54        361.16        21.60 o                         
   8   8  11         99.30        117.06        12.65 o                         
   9   8  11        227.92        237.54        16.61 o                         
  10   8  11        514.27        533.85        44.97 o                         
  -9   9  11        323.23        329.11        35.57 o                         
  -8   9  11        156.50        207.54        27.20 o                         
  -7   9  11        296.62        332.65        19.87 o                         
  -6   9  11        194.03        224.44        23.21 o                         
  -5   9  11        352.49        333.10        21.74 o                         
  -4   9  11        158.16        160.77        20.13 o                         
  -3   9  11        157.61        140.01        12.14 o                         
  -2   9  11        264.40        240.62        18.19 o                         
  -1   9  11        393.49        369.41        14.25 o                         
   0   9  11        110.19         99.63         8.83 o                         
   1   9  11        401.32        393.81        25.61 o                         
   2   9  11        266.53        244.95        18.27 o                         
   3   9  11        156.18        152.46        12.34 o                         
   4   9  11        160.07        156.65        11.00 o                         
   5   9  11        354.84        333.14        16.94 o                         
   6   9  11        196.69        218.74        23.14 o                         
   7   9  11        299.86        348.37        17.16 o                         
   8   9  11        155.77        175.88        19.80 o                         
   9   9  11        323.28        292.90        27.67 o                         
  -8  10  11         27.99         50.28        19.85 o                         
  -7  10  11        491.50        555.54        19.12 o                         
  -6  10  11         42.34         40.12        12.44 o                         
  -5  10  11         77.18         85.86        15.67 o                         
  -4  10  11          6.06         13.10        12.33 o                         
  -3  10  11        159.53        170.36        11.10 o                         
  -2  10  11        244.16        254.05        36.70 o                         
  -1  10  11        270.85        290.13        22.29 o                         
   0  10  11         28.29         11.48        13.23 o                         
   1  10  11        266.75        279.18        13.76 o                         
   2  10  11        241.60        252.26        13.44 o                         
   3  10  11        158.05        180.46        21.55 o                         
   4  10  11          7.19         -8.17         9.13 o                         
   5  10  11         79.82         80.80        10.59 o                         
   6  10  11         40.85         31.72         9.75 o                         
   7  10  11        492.04        557.80        27.37 o                         
   8  10  11         28.21         29.19        10.01 o                         
  -7  11  11        521.69        558.24        24.78 o                         
  -6  11  11        128.57        145.78        34.26 o                         
  -5  11  11         68.69        100.62        14.27 o                         
  -4  11  11        192.59        222.49        56.42 o                         
  -3  11  11        100.95        113.55        12.74 o                         
  -2  11  11         89.24         95.38        23.04 o                         
  -1  11  11         44.86         51.11        21.70 o                         
   0  11  11        347.44        317.98        28.09 o                         
   1  11  11         46.73         53.15        19.69 o                         
   2  11  11         88.24         91.82        11.82 o                         
   3  11  11         99.82        103.85        13.09 o                         
   4  11  11        191.81        220.05        16.24 o                         
   5  11  11         69.94         88.31        11.69 o                         
   6  11  11        126.82        126.39        13.13 o                         
   7  11  11        517.94        627.92        56.88 o                         
  -6  12  11         28.30         23.21        22.84 o                         
  -5  12  11        487.15        531.42        24.08 o                         
  -4  12  11          4.09         14.74        21.91 o                         
  -3  12  11         98.34        100.49        21.13 o                         
  -2  12  11        103.46         98.98        12.19 o                         
  -1  12  11        328.63        326.16        37.41 o                         
   0  12  11        244.05        251.63        17.14 o                         
   1  12  11        325.35        334.30        19.00 o                         
   2  12  11        103.94        116.07        13.32 o                         
   3  12  11         96.92         87.72        11.10 o                         
   4  12  11          3.80          4.92        13.31 o                         
   5  12  11        480.13        536.16        60.94 o                         
   6  12  11         27.85         53.56        17.61 o                         
  -4  13  11         27.64         16.27         8.58 o                         
  -3  13  11         94.95         85.66        23.08 o                         
  -2  13  11         32.74         36.11         8.63 o                         
  -1  13  11         40.66         22.83         8.62 o                         
   0  13  11        157.29        143.51        42.76 o                         
   1  13  11         39.68         35.35         8.37 o                         
   2  13  11         32.40         42.76         8.49 o                         
   3  13  11         95.16         71.23        27.51 o                         
   4  13  11         28.08         17.57         9.87 o                         
  -1  14  11         16.33         -1.04         9.76 o                         
   0  14  11          0.45          0.72        12.50 o                         
   1  14  11         14.98         17.76        10.41 o                         
   0   0  12        765.32        791.12        52.08 o                         
   1   0  12        393.21        503.95        23.41 o                         
   2   0  12         50.55         68.86        13.92 o                         
   3   0  12          3.04         16.49        10.13 o                         
   4   0  12        207.53        167.67        23.50 o                         
   5   0  12        176.22        166.12        15.51 o                         
   6   0  12         56.20         65.81        13.58 o                         
   7   0  12        135.67        134.26        14.00 o                         
   8   0  12          2.05         14.69        13.08 o                         
   9   0  12        543.84        476.54        29.22 o                         
  10   0  12          9.98          0.98        13.86 o                         
  11   0  12          8.13          7.27        11.56 o                         
  12   0  12          0.89        -10.45        13.86 o                         
 -12   1  12        232.38        269.40        19.90 o                         
 -11   1  12        281.28        303.88        25.40 o                         
 -10   1  12        154.23        142.88        18.35 o                         
  -9   1  12        678.87        645.84        26.00 o                         
  -8   1  12        126.44        125.05        13.87 o                         
  -7   1  12        164.75        152.85        14.38 o                         
  -6   1  12        656.77        675.93        22.52 o                         
  -5   1  12        130.97        166.16        12.87 o                         
  -4   1  12        103.51        114.99        11.68 o                         
  -3   1  12       1388.61       1455.27        33.48 o                         
  -2   1  12         53.54         67.80        10.87 o                         
  -1   1  12       1039.95       1146.97        42.75 o                         
   0   1  12          1.69        -21.45        21.45 o                         
   1   1  12       1039.84       1121.23        45.66 o                         
   2   1  12         54.44         63.92        11.41 o                         
   3   1  12       1403.02       1496.99        34.03 o                         
   4   1  12        106.25        119.57         9.83 o                         
   5   1  12        131.45        155.98        13.66 o                         
   6   1  12        656.09        666.88        28.98 o                         
   7   1  12        161.92        149.48        16.41 o                         
   8   1  12        130.58        135.87        16.54 o                         
   9   1  12        681.73        679.48        31.93 o                         
  10   1  12        156.24        204.44        28.40 o                         
  11   1  12        279.50        280.18        22.01 o                         
  12   1  12        232.90        235.48        25.13 o                         
 -11   2  12         85.53         96.47        11.19 o                         
 -10   2  12         58.60         60.77        11.64 o                         
  -9   2  12        126.91        114.90        11.59 o                         
  -8   2  12        553.09        510.00        23.93 o                         
  -7   2  12        947.25        936.50        32.80 o                         
  -6   2  12       1120.78       1049.92        31.60 o                         
  -5   2  12         19.31          6.32        11.14 o                         
  -4   2  12       1948.46       2033.88        42.25 o                         
  -3   2  12        141.53        137.71         9.91 o                         
  -2   2  12        416.76        435.05        28.74 o                         
  -1   2  12        623.47        711.26        31.38 o                         
   0   2  12        495.69        626.35        77.81 o                         
   1   2  12        615.05        693.78        48.53 o                         
   2   2  12        418.28        420.01        25.21 o                         
   3   2  12        145.20        150.00        10.60 o                         
   4   2  12       1937.64       2018.94        37.42 o                         
   5   2  12         20.38         21.77        18.17 o                         
   6   2  12       1134.77       1136.65        49.60 o                         
   7   2  12        958.66        967.95        36.49 o                         
   8   2  12        554.37        516.96        39.57 o                         
   9   2  12        126.93        132.62        18.05 o                         
  11   2  12         85.31         86.02        21.52 o                         
 -11   3  12         38.47         45.52        10.01 o                         
 -10   3  12        526.34        550.00        31.02 o                         
  -9   3  12        183.76        193.63        16.74 o                         
  -8   3  12       3766.46       3456.10        72.66 o                         
  -7   3  12        329.45        320.33        15.90 o                         
  -6   3  12        285.88        253.58        13.32 o                         
  -5   3  12        296.65        288.47        13.42 o                         
  -4   3  12        116.89        122.87         9.80 o                         
  -3   3  12        687.06        738.53        21.11 o                         
  -2   3  12       1024.56       1105.51        31.43 o                         
  -1   3  12          4.39         19.32        15.57 o                         
   0   3  12         28.04         29.63        10.20 o                         
   1   3  12          3.62         -0.76        10.83 o                         
   2   3  12       1027.32       1094.12        28.50 o                         
   3   3  12        676.94        732.41        28.10 o                         
   4   3  12        120.72        109.79        14.85 o                         
   5   3  12        295.34        225.04        27.26 o                         
   6   3  12        282.41        268.23        25.96 o                         
   7   3  12        332.25        355.51        26.77 o                         
   8   3  12       3770.10       3624.82       113.30 o                         
   9   3  12        185.81        202.06        23.50 o                         
  10   3  12        527.57        577.11        28.44 o                         
  11   3  12         37.39         32.12        17.61 o                         
 -11   4  12         40.43         45.90        12.43 o                         
 -10   4  12         15.24         -0.80        12.39 o                         
  -9   4  12       1146.19       1068.81        35.47 o                         
  -8   4  12        616.35        570.36        21.44 o                         
  -7   4  12        406.00        330.46        16.80 o                         
  -6   4  12        828.40        757.13        19.97 o                         
  -5   4  12        193.57        173.11        14.28 o                         
  -4   4  12       1163.72       1202.45        36.50 o                         
  -3   4  12        100.62        133.54        14.31 o                         
  -2   4  12        155.95        150.41        10.41 o                         
  -1   4  12        260.91        329.25        16.59 o                         
   0   4  12       2002.39       2073.64        36.43 o                         
   1   4  12        256.97        334.42        16.51 o                         
   2   4  12        153.14        138.99        11.24 o                         
   3   4  12        104.47        110.34        12.36 o                         
   4   4  12       1158.44       1179.56        35.98 o                         
   5   4  12        193.88        175.02        22.85 o                         
   6   4  12        836.88        808.70        40.00 o                         
   7   4  12        398.15        392.50        37.61 o                         
   8   4  12        609.32        597.37        32.45 o                         
   9   4  12       1155.13       1128.31        69.16 o                         
  10   4  12         15.99          4.09        12.68 o                         
  11   4  12         40.12         57.89        21.44 o                         
 -11   5  12         21.05         27.84         9.05 o                         
 -10   5  12         28.77         46.15        25.25 o                         
  -9   5  12         27.74         27.38        12.81 o                         
  -8   5  12        211.78        207.60        14.74 o                         
  -7   5  12       1457.80       1284.23        31.15 o                         
  -6   5  12       2335.55       2243.46        41.36 o                         
  -5   5  12        278.04        251.96        12.70 o                         
  -4   5  12         74.22         70.53         8.00 o                         
  -3   5  12       1593.25       1637.36        49.49 o                         
  -2   5  12       3430.44       3547.46        57.63 o                         
  -1   5  12         75.31         77.82         7.59 o                         
   0   5  12       1675.06       1680.55        31.35 o                         
   1   5  12         74.14         67.81         8.79 o                         
   2   5  12       3424.39       3493.58        62.05 o                         
   3   5  12       1594.02       1583.16        35.75 o                         
   4   5  12         74.57         59.76        17.52 o                         
   5   5  12        278.77        242.50        48.89 o                         
   6   5  12       2329.26       2276.16        62.34 o                         
   7   5  12       1450.22       1343.94        51.79 o                         
   8   5  12        212.85        186.88        22.64 o                         
   9   5  12         27.60         62.28        25.89 o                         
  10   5  12         28.53         30.44        11.87 o                         
  11   5  12         21.30         30.93         7.41 o                         
 -10   6  12         30.91         17.62        18.83 o                         
  -9   6  12         41.77         17.36        17.66 o                         
  -8   6  12        337.84        317.08        17.17 o                         
  -7   6  12        545.82        477.12        26.86 o                         
  -6   6  12        983.70        955.79        28.14 o                         
  -5   6  12        771.57        780.32        20.94 o                         
  -4   6  12       4149.13       4026.33        82.05 o                         
  -3   6  12       1055.22       1031.90        25.17 o                         
  -2   6  12       1205.12       1200.06        29.82 o                         
  -1   6  12        786.31        735.12        21.51 o                         
   0   6  12        232.88        217.15        16.57 o                         
   1   6  12        785.92        773.83        23.27 o                         
   2   6  12       1200.19       1160.89        27.91 o                         
   3   6  12       1052.34       1018.63        41.14 o                         
   4   6  12       4187.05       4118.44        95.27 o                         
   5   6  12        774.86        776.68        26.62 o                         
   6   6  12        984.86        959.14        29.29 o                         
   7   6  12        543.14        469.27        26.23 o                         
   8   6  12        328.29        311.24        17.16 o                         
   9   6  12         41.98         17.88        16.07 o                         
  10   6  12         30.41         38.91        11.77 o                         
 -10   7  12         42.89         55.31         8.54 o                         
  -9   7  12          4.08         24.35        22.05 o                         
  -8   7  12        817.10        822.20        33.58 o                         
  -7   7  12        222.13        224.35        13.70 o                         
  -6   7  12        740.52        741.08        23.61 o                         
  -5   7  12        872.99        905.85        27.44 o                         
  -4   7  12        195.92        187.15        11.15 o                         
  -3   7  12        836.15        872.05        25.17 o                         
  -2   7  12        254.35        223.84        12.36 o                         
  -1   7  12        193.02        204.43        22.77 o                         
   0   7  12        964.79        899.11        38.44 o                         
   1   7  12        191.87        184.19        21.79 o                         
   2   7  12        256.76        242.68        13.74 o                         
   3   7  12        833.22        845.58        26.30 o                         
   4   7  12        191.49        162.14        24.36 o                         
   5   7  12        873.75        895.75        35.63 o                         
   6   7  12        743.35        739.84        33.88 o                         
   7   7  12        223.88        225.11        17.78 o                         
   8   7  12        814.64        836.29        29.09 o                         
   9   7  12          3.75         18.40         9.91 o                         
  10   7  12         42.18         58.72         9.34 o                         
  -9   8  12          3.24          8.91        18.18 o                         
  -8   8  12         26.45         17.99        12.70 o                         
  -7   8  12        249.77        244.45        23.27 o                         
  -6   8  12        250.89        248.42        21.84 o                         
  -5   8  12          0.30          4.87         8.90 o                         
  -4   8  12        839.41        761.58        24.51 o                         
  -3   8  12        492.49        496.33        25.55 o                         
  -2   8  12        116.30        119.36        24.77 o                         
  -1   8  12        232.10        253.24        13.93 o                         
   0   8  12        278.90        285.08        17.47 o                         
   1   8  12        234.97        217.89        25.54 o                         
   2   8  12        114.88        123.60        21.25 o                         
   3   8  12        492.11        487.06        29.65 o                         
   4   8  12        837.63        766.36        23.67 o                         
   5   8  12          0.38          8.40         8.74 o                         
   6   8  12        252.78        259.00        19.94 o                         
   7   8  12        249.41        241.12        32.70 o                         
   8   8  12         26.03         21.47        10.87 o                         
   9   8  12          4.15          8.65         7.66 o                         
  -9   9  12        354.55        464.20        31.83 o                         
  -8   9  12        180.45        213.68        27.00 o                         
  -7   9  12        112.36        111.10        13.41 o                         
  -6   9  12         90.11         28.07        55.26 o                         
  -5   9  12        140.05        112.57        11.21 o                         
  -4   9  12        601.67        540.70        25.69 o                         
  -3   9  12         19.60         16.05        14.84 o                         
  -2   9  12        511.76        493.03        18.53 o                         
  -1   9  12        409.85        400.03        22.00 o                         
   0   9  12       1463.08       1367.78        35.61 o                         
   1   9  12        413.60        385.29        17.78 o                         
   2   9  12        511.83        476.39        18.34 o                         
   3   9  12         19.93         27.71         7.66 o                         
   4   9  12        596.73        544.92        21.82 o                         
   5   9  12        140.27        129.10        14.08 o                         
   6   9  12         91.24         91.86        29.74 o                         
   7   9  12        111.24        104.66         9.50 o                         
   8   9  12        176.44        228.87        13.52 o                         
   9   9  12        353.59        440.65        29.81 o                         
  -8  10  12        102.81        114.17        29.58 o                         
  -7  10  12         25.33         41.40        15.55 o                         
  -6  10  12        108.14        101.72        11.75 o                         
  -5  10  12         59.19         49.82        11.20 o                         
  -4  10  12         68.18         57.05         9.73 o                         
  -3  10  12        196.23        181.26        19.02 o                         
  -2  10  12        658.07        613.71        31.84 o                         
  -1  10  12         82.13         60.51         7.44 o                         
   0  10  12         13.94          5.37         6.74 o                         
   1  10  12         80.93         77.17         7.96 o                         
   2  10  12        651.17        602.95        36.58 o                         
   3  10  12        196.08        195.09        12.29 o                         
   4  10  12         69.10         50.19         7.98 o                         
   5  10  12         57.59         57.78        13.30 o                         
   6  10  12        108.96         96.55        10.77 o                         
   7  10  12         24.81         33.91         8.51 o                         
   8  10  12        103.44        120.24        12.01 o                         
  -7  11  12        192.80         70.27        51.04 o                         
  -6  11  12        225.48        217.34        37.28 o                         
  -5  11  12        340.56        335.26        20.56 o                         
  -4  11  12         31.45         39.23        19.83 o                         
  -3  11  12         57.87         77.80        14.90 o                         
  -2  11  12        192.09        195.10        41.84 o                         
  -1  11  12         99.00         89.82        13.13 o                         
   0  11  12         89.03         95.56        13.97 o                         
   1  11  12         99.93         81.70        10.30 o                         
   2  11  12        190.05        192.64        22.72 o                         
   3  11  12         58.20         61.90         9.52 o                         
   4  11  12         30.45         40.06         8.77 o                         
   5  11  12        343.52        382.27        18.74 o                         
   6  11  12        224.44        245.22        15.76 o                         
   7  11  12        190.76        202.17        39.79 o                         
  -5  12  12        230.25        258.28        18.20 o                         
  -4  12  12         25.14          3.93        19.16 o                         
  -3  12  12          5.20         -3.04        14.72 o                         
  -2  12  12        498.10        474.28        29.66 o                         
  -1  12  12          2.47         38.77        23.15 o                         
   0  12  12        258.31        271.56        19.45 o                         
   1  12  12          2.86         -3.87        18.35 o                         
   2  12  12        502.35        507.01        22.61 o                         
   3  12  12          5.83          6.92         7.97 o                         
   4  12  12         25.79         21.61         8.51 o                         
   5  12  12        229.93        297.04        32.84 o                         
  -3  13  12         86.94         77.95        12.72 o                         
  -2  13  12        104.54         84.16        13.02 o                         
  -1  13  12         94.43        103.26        12.87 o                         
   0  13  12         14.59         28.55        23.67 o                         
   1  13  12         96.32        106.80        13.76 o                         
   2  13  12        102.20        111.99        11.66 o                         
   3  13  12         87.56         84.03         9.27 o                         
   1   0  13          0.98         -0.18        11.74 o                         
   2   0  13        328.82        410.67        26.40 o                         
   3   0  13       1954.44       1971.71        37.12 o                         
   4   0  13       2282.11       2327.02        44.54 o                         
   5   0  13        302.26        297.83        17.85 o                         
   6   0  13       1094.74       1065.23        32.50 o                         
   7   0  13        742.97        781.86        26.94 o                         
   8   0  13         94.10         92.01        20.78 o                         
   9   0  13        709.85        703.76        67.73 o                         
  10   0  13         27.24         34.53        16.47 o                         
  11   0  13          4.24         -5.06        10.31 o                         
 -11   1  13        232.74        254.43        15.76 o                         
 -10   1  13         17.05         28.88        16.53 o                         
  -9   1  13        192.84        197.68        16.68 o                         
  -8   1  13        505.97        501.15        33.95 o                         
  -7   1  13         44.54         25.74        13.31 o                         
  -6   1  13         75.88         57.85        12.03 o                         
  -5   1  13        585.21        570.39        22.18 o                         
  -4   1  13        409.87        397.26        19.76 o                         
  -3   1  13       2260.10       2337.97        44.41 o                         
  -2   1  13         92.36        105.87        10.27 o                         
  -1   1  13        101.97        120.62        11.13 o                         
   0   1  13        102.64        123.60        11.99 o                         
   1   1  13        103.30        108.86        11.57 o                         
   2   1  13         89.29        132.60        12.15 o                         
   3   1  13       2268.36       2371.82        42.66 o                         
   4   1  13        412.74        430.60        18.59 o                         
   5   1  13        577.88        580.81        27.56 o                         
   6   1  13         76.88         42.57        16.05 o                         
   7   1  13         45.01         56.79        15.80 o                         
   8   1  13        516.31        525.55        28.52 o                         
   9   1  13        191.86        164.11        17.10 o                         
  10   1  13         17.48         26.59        12.58 o                         
  11   1  13        233.27        261.53        27.22 o                         
 -11   2  13         72.45         96.52         9.90 o                         
 -10   2  13        116.96        101.19        18.83 o                         
  -9   2  13         27.27         35.90        11.28 o                         
  -8   2  13        463.83        432.34        20.77 o                         
  -7   2  13        121.91        130.31        14.11 o                         
  -6   2  13        320.40        319.80        16.47 o                         
  -5   2  13        682.68        689.49        23.43 o                         
  -4   2  13       1245.59       1316.99        36.16 o                         
  -3   2  13        730.26        776.99        21.14 o                         
  -2   2  13        301.02        298.63        15.63 o                         
  -1   2  13        436.02        494.01        17.91 o                         
   0   2  13        262.24        316.57        16.40 o                         
   1   2  13        436.73        487.95        18.72 o                         
   2   2  13        303.77        324.21        18.63 o                         
   3   2  13        721.66        759.71        25.18 o                         
   4   2  13       1253.91       1318.74        31.26 o                         
   5   2  13        684.39        719.92        31.02 o                         
   6   2  13        324.68        297.66        23.04 o                         
   7   2  13        122.37        116.52        21.08 o                         
   8   2  13        462.92        485.52        28.80 o                         
   9   2  13         27.65         48.11        17.38 o                         
  10   2  13        121.33        105.74        15.02 o                         
  11   2  13         73.79         93.72        28.25 o                         
 -11   3  13          8.16         14.72        12.58 o                         
 -10   3  13        126.62        122.07        14.00 o                         
  -9   3  13        157.46        147.12        14.61 o                         
  -8   3  13         41.32         50.09        10.64 o                         
  -7   3  13        806.76        769.26        31.90 o                         
  -6   3  13        241.21        212.63        14.53 o                         
  -5   3  13         79.19         79.80        11.97 o                         
  -4   3  13         57.13         51.04         9.16 o                         
  -3   3  13        231.02        220.89        11.97 o                         
  -2   3  13        206.61        209.98        11.44 o                         
  -1   3  13        128.38        132.56         8.93 o                         
   0   3  13         31.60         45.02         9.16 o                         
   1   3  13        126.99        182.78        12.24 o                         
   2   3  13        203.52        207.02        12.37 o                         
   3   3  13        232.25        216.40        16.45 o                         
   4   3  13         57.50         76.59        21.51 o                         
   5   3  13         81.46         59.04        21.00 o                         
   6   3  13        242.54        258.26        25.88 o                         
   7   3  13        802.43        756.74        38.11 o                         
   8   3  13         40.43         29.16        15.07 o                         
   9   3  13        153.17        152.50        15.32 o                         
  10   3  13        129.05         93.78        18.05 o                         
  11   3  13          7.91         10.02        10.57 o                         
 -11   4  13         89.54        110.31        12.91 o                         
 -10   4  13        305.63        291.54        17.34 o                         
  -9   4  13         97.11        112.52        17.70 o                         
  -8   4  13        142.74        147.91        20.20 o                         
  -7   4  13        283.38        253.73        14.97 o                         
  -6   4  13        784.43        677.70        19.64 o                         
  -5   4  13        237.37        223.44        12.56 o                         
  -4   4  13        495.62        469.44        18.59 o                         
  -3   4  13       1472.91       1530.06        30.98 o                         
  -2   4  13        577.27        587.83        17.02 o                         
  -1   4  13        918.62        935.25        20.68 o                         
   0   4  13         22.01         32.87        13.47 o                         
   1   4  13        931.06        920.61        22.79 o                         
   2   4  13        582.65        607.17        17.39 o                         
   3   4  13       1469.42       1487.81        30.30 o                         
   4   4  13        487.32        524.83        27.52 o                         
   5   4  13        239.98        213.97        27.98 o                         
   6   4  13        779.97        714.01        37.16 o                         
   7   4  13        278.62        288.23        28.34 o                         
   8   4  13        142.81        138.80        20.93 o                         
   9   4  13         99.01        102.04        22.64 o                         
  10   4  13        298.43        299.61        22.31 o                         
  11   4  13         88.59         97.53         9.56 o                         
 -10   5  13         12.37         27.82         9.61 o                         
  -9   5  13          0.66          4.35        13.42 o                         
  -8   5  13        373.33        339.05        46.25 o                         
  -7   5  13       1045.82        938.95        42.70 o                         
  -6   5  13        540.03        497.56        28.76 o                         
  -5   5  13        184.71        163.15        11.72 o                         
  -4   5  13        790.23        787.98        21.20 o                         
  -3   5  13         39.76         53.52         9.54 o                         
  -2   5  13        715.79        710.70        20.20 o                         
  -1   5  13         60.20         65.11         8.70 o                         
   0   5  13          0.42         12.45        14.99 o                         
   1   5  13         56.81         45.28        11.33 o                         
   2   5  13        728.70        724.55        21.62 o                         
   3   5  13         40.23         74.70        13.82 o                         
   4   5  13        797.68        772.31        27.27 o                         
   5   5  13        181.12        169.60        21.99 o                         
   6   5  13        538.46        516.14        27.21 o                         
   7   5  13       1042.98        973.99        34.37 o                         
   8   5  13        368.48        360.37        26.91 o                         
   9   5  13          0.73          0.38        11.74 o                         
  10   5  13         11.91         12.34         9.78 o                         
 -10   6  13        416.05        455.15        41.69 o                         
  -9   6  13        628.28        591.92        28.23 o                         
  -8   6  13        152.85        120.11        26.33 o                         
  -7   6  13        135.73        136.54        11.55 o                         
  -6   6  13        117.49        138.82        15.05 o                         
  -5   6  13       1017.32        955.31        37.91 o                         
  -4   6  13        394.55        377.14        14.77 o                         
  -3   6  13        106.75        120.10        15.23 o                         
  -2   6  13         54.35         58.93        14.01 o                         
  -1   6  13          2.86         10.66        14.75 o                         
   0   6  13        255.51        280.09        17.38 o                         
   1   6  13          2.70         33.88        14.91 o                         
   2   6  13         53.52         43.10         9.63 o                         
   3   6  13        102.40        100.83        11.94 o                         
   4   6  13        398.05        377.58        18.52 o                         
   5   6  13       1018.44        910.23        29.95 o                         
   6   6  13        116.10        149.15        14.85 o                         
   7   6  13        140.11        150.99        12.79 o                         
   8   6  13        154.30        118.66        14.02 o                         
   9   6  13        626.53        579.13        25.04 o                         
  10   6  13        416.33        469.99        18.99 o                         
  -9   7  13        112.46        123.77        13.35 o                         
  -8   7  13        178.78        196.82        34.40 o                         
  -7   7  13       1055.74       1046.84        36.38 o                         
  -6   7  13        186.10        184.82        12.55 o                         
  -5   7  13        394.90        389.40        29.31 o                         
  -4   7  13        190.30        201.19        15.94 o                         
  -3   7  13         60.52         68.00        21.91 o                         
  -2   7  13        629.25        560.00        28.45 o                         
  -1   7  13        450.72        412.39        16.15 o                         
   0   7  13        156.18        155.33        11.75 o                         
   1   7  13        454.33        446.47        42.36 o                         
   2   7  13        622.58        596.16        43.94 o                         
   3   7  13         61.36         68.60        10.28 o                         
   4   7  13        189.18        171.48        13.63 o                         
   5   7  13        396.56        321.35        47.86 o                         
   6   7  13        189.42        168.85        15.12 o                         
   7   7  13       1061.60       1043.54        45.94 o                         
   8   7  13        177.44        199.49        21.29 o                         
   9   7  13        112.63        133.91        16.49 o                         
  -9   8  13        117.44        133.48        16.87 o                         
  -8   8  13         32.43         29.68        12.68 o                         
  -7   8  13        183.84        156.48        22.25 o                         
  -6   8  13        755.31        701.44        23.48 o                         
  -5   8  13        931.30        917.14        29.83 o                         
  -4   8  13        283.88        307.83        16.88 o                         
  -3   8  13        711.25        666.91        23.07 o                         
  -2   8  13        456.42        426.72        17.98 o                         
  -1   8  13        547.08        517.34        36.20 o                         
   0   8  13          7.68         10.34         7.80 o                         
   1   8  13        542.23        522.63        19.92 o                         
   2   8  13        455.40        418.83        17.57 o                         
   3   8  13        718.90        635.03        24.21 o                         
   4   8  13        279.91        331.83        15.92 o                         
   5   8  13        930.25        903.33        28.60 o                         
   6   8  13        744.96        730.06        27.31 o                         
   7   8  13        186.83        172.51        21.51 o                         
   8   8  13         31.51         25.90         8.17 o                         
   9   8  13        116.89        104.48        10.95 o                         
  -8   9  13        339.55        325.09        20.93 o                         
  -7   9  13         94.12         90.41        11.72 o                         
  -6   9  13         59.94         38.76        11.79 o                         
  -5   9  13        175.27        168.47        22.28 o                         
  -4   9  13        250.18        260.88        19.16 o                         
  -3   9  13        256.69        251.59        13.92 o                         
  -2   9  13         64.65         76.91        20.04 o                         
  -1   9  13        194.88        181.37        22.52 o                         
   0   9  13        204.44        217.42        15.03 o                         
   1   9  13        199.20        170.36        11.79 o                         
   2   9  13         66.19         69.73         8.84 o                         
   3   9  13        258.54        247.73        12.97 o                         
   4   9  13        253.30        246.86        14.58 o                         
   5   9  13        177.18        197.83        15.01 o                         
   6   9  13         59.37         61.41        12.62 o                         
   7   9  13         95.47         98.50        10.66 o                         
   8   9  13        336.09        322.70        20.19 o                         
  -7  10  13         56.34         37.96        39.50 o                         
  -6  10  13         51.85         55.95        11.03 o                         
  -5  10  13        265.23        282.05        13.63 o                         
  -4  10  13        368.43        382.97        16.94 o                         
  -3  10  13        516.77        521.44        27.52 o                         
  -2  10  13         13.25         12.53         6.57 o                         
  -1  10  13        573.39        545.94        28.92 o                         
   0  10  13        393.30        388.36        15.77 o                         
   1  10  13        580.11        551.03        41.78 o                         
   2  10  13         14.22          2.39         6.82 o                         
   3  10  13        516.98        522.89        24.20 o                         
   4  10  13        368.27        384.56        16.64 o                         
   5  10  13        263.00        262.27        14.41 o                         
   6  10  13         50.46         57.82        13.68 o                         
   7  10  13         56.30         57.54        14.13 o                         
  -6  11  13         10.34          9.48        19.23 o                         
  -5  11  13        126.85        143.93        65.01 o                         
  -4  11  13         83.57         89.21        44.82 o                         
  -3  11  13        147.28        153.58        43.71 o                         
  -2  11  13        193.70        187.92        22.49 o                         
  -1  11  13        210.93        221.60        16.23 o                         
   0  11  13        197.19        233.46        14.68 o                         
   1  11  13        206.31        246.68        15.55 o                         
   2  11  13        191.25        157.52        18.23 o                         
   3  11  13        149.55        169.29        13.60 o                         
   4  11  13         82.51        101.93        12.39 o                         
   5  11  13        127.18        138.69        12.43 o                         
   6  11  13         10.32          8.88         7.55 o                         
  -4  12  13         65.90         47.55        25.66 o                         
  -3  12  13        252.16        243.35        50.51 o                         
  -2  12  13        178.46        197.26        15.09 o                         
  -1  12  13        115.77         91.13        18.04 o                         
   0  12  13        355.11        395.86        31.56 o                         
   1  12  13        117.92        134.38        12.67 o                         
   2  12  13        179.14        206.67        16.94 o                         
   3  12  13        252.68        268.85        29.66 o                         
   4  12  13         65.18         61.25         8.14 o                         
  -2  13  13        201.09        187.28        14.35 o                         
  -1  13  13          5.29         -6.51         6.51 o                         
   0  13  13         12.29         -6.81         6.81 o                         
   1  13  13          5.15         -3.55         7.10 o                         
   2  13  13        202.11        183.73        14.94 o                         
   0   0  14       1464.51       1446.88        43.65 o                         
   1   0  14         51.27         65.23        11.13 o                         
   2   0  14          2.18         31.85        15.24 o                         
   3   0  14       1247.30       1385.95        40.98 o                         
   4   0  14       3327.07       3435.26        68.13 o                         
   5   0  14          0.28        -14.36        14.36 o                         
   6   0  14        265.78        248.41        19.74 o                         
   7   0  14        976.93        985.20        36.02 o                         
   8   0  14          4.75          0.48        12.67 o                         
   9   0  14        376.22        474.78        30.73 o                         
  10   0  14        140.08        142.04        13.21 o                         
  11   0  14        249.80        276.89        24.63 o                         
 -11   1  14        116.52        109.23        11.53 o                         
 -10   1  14        356.11        379.79        19.95 o                         
  -9   1  14        317.70        320.26        21.70 o                         
  -8   1  14       1109.32        988.02        59.64 o                         
  -7   1  14        141.11        153.76        15.93 o                         
  -6   1  14        318.28        294.16        20.29 o                         
  -5   1  14        575.35        551.90        23.26 o                         
  -4   1  14         26.51         31.66        12.81 o                         
  -3   1  14       1524.08       1578.69        33.25 o                         
  -2   1  14       2289.53       2356.68        42.06 o                         
  -1   1  14        219.66        262.07        15.96 o                         
   0   1  14        267.40        267.15        14.72 o                         
   1   1  14        219.23        250.40        15.71 o                         
   2   1  14       2277.61       2422.91        43.70 o                         
   3   1  14       1514.78       1522.82        42.13 o                         
   4   1  14         26.83         35.38        11.45 o                         
   5   1  14        572.99        550.01        26.73 o                         
   6   1  14        318.98        326.56        23.13 o                         
   7   1  14        139.74        122.22        24.66 o                         
   8   1  14       1098.32        976.59        40.36 o                         
   9   1  14        321.24        315.38        47.05 o                         
  10   1  14        357.99        427.28        21.75 o                         
  11   1  14        117.89        145.26        22.49 o                         
 -11   2  14        109.95         95.62        12.42 o                         
 -10   2  14        749.38        759.15        23.78 o                         
  -9   2  14         34.81         30.04        10.87 o                         
  -8   2  14        668.82        675.72        26.15 o                         
  -7   2  14         79.80         45.57        12.78 o                         
  -6   2  14        239.16        211.79        15.41 o                         
  -5   2  14        865.91        809.60        37.97 o                         
  -4   2  14       1995.03       2002.57        55.73 o                         
  -3   2  14        127.87        134.88        13.37 o                         
  -2   2  14       1422.17       1456.82        37.55 o                         
  -1   2  14       1425.85       1511.15        29.27 o                         
   0   2  14       1759.49       1778.35        31.52 o                         
   1   2  14       1426.37       1566.96        28.69 o                         
   2   2  14       1434.98       1465.85        27.64 o                         
   3   2  14        127.06        130.00        14.51 o                         
   4   2  14       1987.87       1996.83        61.99 o                         
   5   2  14        874.98        860.35        36.13 o                         
   6   2  14        234.17        242.67        26.69 o                         
   7   2  14         80.37         62.58        16.42 o                         
   8   2  14        666.43        683.56        33.05 o                         
   9   2  14         35.73         32.08        15.52 o                         
  10   2  14        747.25        825.67        72.41 o                         
  11   2  14        108.33        109.12        13.17 o                         
 -10   3  14          0.16          5.46         9.69 o                         
  -9   3  14         47.36         35.59        10.03 o                         
  -8   3  14        250.88        255.97        17.45 o                         
  -7   3  14         58.12         45.92        11.64 o                         
  -6   3  14        113.05        101.49        12.28 o                         
  -5   3  14        497.94        482.64        26.15 o                         
  -4   3  14        105.52        100.67        10.81 o                         
  -3   3  14       1655.49       1677.96        31.20 o                         
  -2   3  14         95.87         96.49         8.49 o                         
  -1   3  14       1241.75       1240.90        26.87 o                         
   0   3  14         36.41         37.78         9.13 o                         
   1   3  14       1238.27       1229.49        26.81 o                         
   2   3  14         97.55        101.60         9.94 o                         
   3   3  14       1655.41       1688.28        33.10 o                         
   4   3  14        107.10        113.00        17.22 o                         
   5   3  14        500.99        514.86        68.77 o                         
   6   3  14        113.62        104.08        19.48 o                         
   7   3  14         60.02         54.65        16.59 o                         
   8   3  14        251.83        262.34        24.85 o                         
   9   3  14         47.26         34.75        21.53 o                         
  10   3  14          0.16         -2.21        11.16 o                         
 -10   4  14        150.56        112.06        20.34 o                         
  -9   4  14        167.69        146.69        12.92 o                         
  -8   4  14        149.00        162.04        13.63 o                         
  -7   4  14        118.52        103.00        12.08 o                         
  -6   4  14        129.63        108.45        10.97 o                         
  -5   4  14         45.84         38.63         9.07 o                         
  -4   4  14         33.45         37.20         9.19 o                         
  -3   4  14        319.72        332.09        16.06 o                         
  -2   4  14         66.00         71.84         9.48 o                         
  -1   4  14        812.57        794.72        19.48 o                         
   0   4  14        353.98        366.98        15.29 o                         
   1   4  14        821.07        838.85        20.64 o                         
   2   4  14         65.24         60.43         9.28 o                         
   3   4  14        315.57        315.66        17.70 o                         
   4   4  14         34.42         42.61        19.06 o                         
   5   4  14         47.76         61.99        16.61 o                         
   6   4  14        132.38        113.11        16.65 o                         
   7   4  14        118.85         87.70        15.36 o                         
   8   4  14        148.84        146.59        20.60 o                         
   9   4  14        166.78        133.21        14.91 o                         
  10   4  14        152.40        155.96        23.35 o                         
 -10   5  14          9.20          4.54        28.26 o                         
  -9   5  14        176.58        177.28        15.13 o                         
  -8   5  14         53.12         36.74        24.77 o                         
  -7   5  14        123.38        118.02        12.02 o                         
  -6   5  14        417.43        450.44        28.08 o                         
  -5   5  14        138.91        117.09        19.60 o                         
  -4   5  14        722.39        693.58        25.17 o                         
  -3   5  14        259.87        298.12        14.92 o                         
  -2   5  14        173.28        136.87        10.65 o                         
  -1   5  14       1715.14       1632.33        35.28 o                         
   0   5  14         27.54         30.32        26.35 o                         
   1   5  14       1706.89       1682.31        39.54 o                         
   2   5  14        174.45        184.42        12.03 o                         
   3   5  14        257.95        297.04        14.82 o                         
   4   5  14        727.69        694.57        23.95 o                         
   5   5  14        136.94        114.91        16.82 o                         
   6   5  14        413.19        452.41        20.11 o                         
   7   5  14        120.10        117.14        10.98 o                         
   8   5  14         56.14         69.93        10.76 o                         
   9   5  14        178.23        180.45        13.33 o                         
  10   5  14          9.87          0.19        10.86 o                         
  -9   6  14        106.68        111.81        21.60 o                         
  -8   6  14        321.98        360.32        43.19 o                         
  -7   6  14        157.05        150.98        12.80 o                         
  -6   6  14        112.05        142.21        21.25 o                         
  -5   6  14         53.59         57.57        17.39 o                         
  -4   6  14        123.95        115.82        15.94 o                         
  -3   6  14        399.76        401.78        16.47 o                         
  -2   6  14        304.02        288.57        17.81 o                         
  -1   6  14        830.86        824.63        23.40 o                         
   0   6  14         84.25         75.15         9.02 o                         
   1   6  14        826.99        816.86        24.04 o                         
   2   6  14        297.61        273.08        20.71 o                         
   3   6  14        401.44        439.21        17.28 o                         
   4   6  14        123.00        130.95        12.17 o                         
   5   6  14         53.40         29.10        15.31 o                         
   6   6  14        110.99        116.59        12.37 o                         
   7   6  14        160.66        153.81        13.62 o                         
   8   6  14        318.19        355.02        19.07 o                         
   9   6  14        107.77        123.01        12.67 o                         
  -9   7  14        124.84        118.64        13.54 o                         
  -8   7  14         41.63         64.15         9.96 o                         
  -7   7  14        120.43        150.98        20.91 o                         
  -6   7  14        180.02        174.16        20.79 o                         
  -5   7  14         39.40         46.96        14.45 o                         
  -4   7  14        197.49        190.36        29.22 o                         
  -3   7  14        205.39        180.21        13.27 o                         
  -2   7  14        193.69        204.00        23.25 o                         
  -1   7  14        225.81        222.62        25.28 o                         
   0   7  14        265.41        249.18        32.12 o                         
   1   7  14        225.83        232.90        37.42 o                         
   2   7  14        187.77        188.79        44.19 o                         
   3   7  14        201.75        169.59        14.24 o                         
   4   7  14        193.93        192.81        16.46 o                         
   5   7  14         40.01         52.25         8.71 o                         
   6   7  14        179.33        178.42        18.30 o                         
   7   7  14        121.14        161.19        12.68 o                         
   8   7  14         39.72         51.03        10.74 o                         
   9   7  14        123.46        128.77        31.81 o                         
  -8   8  14        118.70        126.61        20.12 o                         
  -7   8  14        289.93        304.67        16.30 o                         
  -6   8  14        250.19        266.51        35.83 o                         
  -5   8  14         58.99         66.59        23.43 o                         
  -4   8  14       1073.93        933.43        29.80 o                         
  -3   8  14        124.65        106.75        11.58 o                         
  -2   8  14         35.04         48.29         8.73 o                         
  -1   8  14        136.33        125.42        11.98 o                         
   0   8  14         83.72         87.66        11.25 o                         
   1   8  14        138.31        133.43        12.52 o                         
   2   8  14         33.77         37.43        11.19 o                         
   3   8  14        123.28        109.24        10.07 o                         
   4   8  14       1065.17        920.15        26.13 o                         
   5   8  14         59.93         67.07         8.56 o                         
   6   8  14        249.49        258.24        14.80 o                         
   7   8  14        288.69        328.83        15.94 o                         
   8   8  14        116.21        140.03        12.73 o                         
  -7   9  14         25.97         31.60         6.72 o                         
  -6   9  14         94.48         98.27         9.64 o                         
  -5   9  14         80.63         76.49        10.14 o                         
  -4   9  14        207.89        214.62        14.15 o                         
  -3   9  14         78.67         74.99        11.96 o                         
  -2   9  14        176.00        151.62        11.75 o                         
  -1   9  14         20.62         13.41         6.97 o                         
   0   9  14         50.99         49.79         7.34 o                         
   1   9  14         20.29         33.81        21.43 o                         
   2   9  14        176.49        146.01        11.93 o                         
   3   9  14         79.25         56.76        11.09 o                         
   4   9  14        211.28        184.03        24.56 o                         
   5   9  14         81.75         78.21         8.26 o                         
   6   9  14         93.47         88.54        12.08 o                         
   7   9  14         25.73         32.93        12.30 o                         
  -6  10  14         40.07         51.11         6.68 o                         
  -5  10  14         77.92         56.58         9.12 o                         
  -4  10  14        575.49        638.51        27.26 o                         
  -3  10  14         52.86         49.31         7.16 o                         
  -2  10  14          6.08          1.71        10.50 o                         
  -1  10  14        974.77        898.51        62.31 o                         
   0  10  14          3.45         -7.84         7.84 o                         
   1  10  14        962.02        874.41        34.94 o                         
   2  10  14          6.27         17.22        12.94 o                         
   3  10  14         55.89         51.11         9.85 o                         
   4  10  14        573.23        634.20        21.43 o                         
   5  10  14         77.84         65.44         7.18 o                         
   6  10  14         40.75         41.13         7.99 o                         
  -5  11  14         68.14         55.48         9.93 o                         
  -4  11  14         18.26         11.87         8.43 o                         
  -3  11  14         33.67         22.43        12.50 o                         
  -2  11  14         71.27         75.28        16.71 o                         
  -1  11  14         50.39         61.41         9.54 o                         
   0  11  14         95.67         58.47         8.49 o                         
   1  11  14         48.73         82.77        12.46 o                         
   2  11  14         72.38         73.08         9.47 o                         
   3  11  14         32.97         29.59         7.99 o                         
   4  11  14         17.56         15.98         7.25 o                         
   5  11  14         67.73         82.39        11.39 o                         
  -3  12  14         27.60        122.19        43.50 o                         
  -2  12  14        112.48         74.44        18.93 o                         
  -1  12  14        446.74        488.82        37.95 o                         
   0  12  14        192.79        148.84        12.57 o                         
   1  12  14        444.15        524.40        25.45 o                         
   2  12  14        110.34        111.09        11.84 o                         
   1   0  15        104.69        101.94        11.64 o                         
   2   0  15        316.72        359.42        16.35 o                         
   3   0  15       2863.79       2716.58        59.06 o                         
   4   0  15        583.19        609.11        29.59 o                         
   5   0  15        249.61        227.97        19.14 o                         
   6   0  15        141.42        133.02        30.10 o                         
   7   0  15        833.52        778.29        36.64 o                         
   8   0  15        265.85        261.97        19.17 o                         
   9   0  15        757.29        757.09        29.05 o                         
  10   0  15        135.25        156.55        16.07 o                         
 -10   1  15         30.17         22.32        15.55 o                         
  -9   1  15         38.25         27.55        11.10 o                         
  -8   1  15         64.05         82.52        13.43 o                         
  -7   1  15         19.38         31.76        17.94 o                         
  -6   1  15        170.74        141.60        15.44 o                         
  -5   1  15         51.09         41.75        13.33 o                         
  -4   1  15        807.01        817.86        26.16 o                         
  -3   1  15        443.95        432.40        24.73 o                         
  -2   1  15       2114.96       2151.21        42.40 o                         
  -1   1  15        449.97        457.68        19.98 o                         
   0   1  15         24.91         27.18        10.78 o                         
   1   1  15        447.03        461.68        18.20 o                         
   2   1  15       2116.32       2167.08        36.94 o                         
   3   1  15        440.14        401.42        22.66 o                         
   4   1  15        800.09        819.19        34.56 o                         
   5   1  15         51.80         53.01        32.89 o                         
   6   1  15        169.49        130.74        19.58 o                         
   7   1  15         19.22         16.66        23.45 o                         
   8   1  15         66.49         53.91        16.72 o                         
   9   1  15         40.65         36.28        12.38 o                         
  10   1  15         29.26         27.55        10.82 o                         
 -10   2  15        196.08        214.87        17.84 o                         
  -9   2  15        194.61        206.38        16.25 o                         
  -8   2  15        411.30        438.75        28.09 o                         
  -7   2  15         25.31          4.29        12.39 o                         
  -6   2  15        389.08        388.71        23.38 o                         
  -5   2  15         10.71         19.93        12.33 o                         
  -4   2  15        344.84        324.89        20.23 o                         
  -3   2  15        242.21        247.13        16.00 o                         
  -2   2  15        145.35        121.21        13.07 o                         
  -1   2  15        132.75        139.83         9.96 o                         
   0   2  15         74.85         90.51         9.54 o                         
   1   2  15        135.22        143.57        10.15 o                         
   2   2  15        144.28        121.12        10.84 o                         
   3   2  15        240.12        251.50        15.11 o                         
   4   2  15        341.12        339.00        27.10 o                         
   5   2  15         10.38        -25.74        26.85 o                         
   6   2  15        382.48        333.31        31.43 o                         
   7   2  15         25.61         23.09        18.86 o                         
   8   2  15        413.71        375.12        26.03 o                         
   9   2  15        198.91        230.31        20.88 o                         
  10   2  15        197.69        230.12        18.77 o                         
 -10   3  15        162.40        154.26        20.93 o                         
  -9   3  15        245.29        218.98        15.94 o                         
  -8   3  15        144.00        114.87        11.96 o                         
  -7   3  15         56.41         62.28        14.86 o                         
  -6   3  15         80.58         63.88        12.86 o                         
  -5   3  15        676.88        641.57        24.02 o                         
  -4   3  15        677.32        658.97        23.76 o                         
  -3   3  15        262.82        273.10        14.23 o                         
  -2   3  15         33.61         39.47         9.46 o                         
  -1   3  15        376.90        367.78        25.08 o                         
   0   3  15        557.41        501.62        17.16 o                         
   1   3  15        376.01        416.17        17.40 o                         
   2   3  15         31.52         41.74        16.25 o                         
   3   3  15        264.78        263.78        13.37 o                         
   4   3  15        677.97        676.37        22.94 o                         
   5   3  15        681.45        629.57        31.50 o                         
   6   3  15         81.03         95.58        15.20 o                         
   7   3  15         54.45         75.58        14.44 o                         
   8   3  15        143.07         77.80        25.89 o                         
   9   3  15        242.12        221.87        17.60 o                         
  10   3  15        162.71        163.91        12.90 o                         
 -10   4  15         10.36         27.32        33.95 o                         
  -9   4  15         71.01         86.04        20.73 o                         
  -8   4  15         85.55         70.81        11.07 o                         
  -7   4  15        439.22        384.70        20.77 o                         
  -6   4  15         84.57         86.44        12.41 o                         
  -5   4  15       1528.09       1541.95        43.47 o                         
  -4   4  15        128.85        119.91        11.46 o                         
  -3   4  15        112.78        116.28        10.12 o                         
  -2   4  15        448.87        465.37        19.05 o                         
  -1   4  15        915.37        835.68        20.30 o                         
   0   4  15        196.13        235.89        15.94 o                         
   1   4  15        922.76        811.50        21.04 o                         
   2   4  15        449.04        473.68        15.98 o                         
   3   4  15        110.16        121.17        10.68 o                         
   4   4  15        128.44        123.21         9.89 o                         
   5   4  15       1531.89       1632.32        42.67 o                         
   6   4  15         83.02         52.02        13.81 o                         
   7   4  15        437.25        403.73        20.22 o                         
   8   4  15         86.69         95.12        10.23 o                         
   9   4  15         72.22         92.78        11.22 o                         
  10   4  15         10.61         13.66         7.58 o                         
  -9   5  15        223.10        228.08        17.80 o                         
  -8   5  15         10.99          9.86        11.35 o                         
  -7   5  15         29.50         39.74        16.28 o                         
  -6   5  15         52.85         44.34         9.55 o                         
  -5   5  15        119.20        106.53        10.10 o                         
  -4   5  15        316.70        305.91        15.29 o                         
  -3   5  15        300.61        326.99        13.54 o                         
  -2   5  15        159.05        153.19        13.19 o                         
  -1   5  15          4.35         27.63         7.39 o                         
   0   5  15       1869.79       1695.65        39.62 o                         
   1   5  15          4.23         -6.48         7.73 o                         
   2   5  15        159.66        150.50        10.86 o                         
   3   5  15        300.60        313.49        15.10 o                         
   4   5  15        316.34        281.29        14.51 o                         
   5   5  15        121.34        115.62         9.80 o                         
   6   5  15         52.63         44.47        10.17 o                         
   7   5  15         28.47         25.60        11.41 o                         
   8   5  15         11.32         -0.22         8.69 o                         
   9   5  15        220.89        233.02        14.23 o                         
  -9   6  15         30.35         15.91        22.27 o                         
  -8   6  15        137.69        148.49        15.90 o                         
  -7   6  15        162.45        148.56        27.61 o                         
  -6   6  15        130.65        103.98        37.06 o                         
  -5   6  15        304.88        282.72        15.87 o                         
  -4   6  15         87.10         64.23         8.89 o                         
  -3   6  15         39.44         39.04        10.88 o                         
  -2   6  15        507.29        562.08        20.81 o                         
  -1   6  15        619.27        570.86        18.76 o                         
   0   6  15        382.19        386.16        18.39 o                         
   1   6  15        615.71        551.39        23.42 o                         
   2   6  15        500.10        533.25        25.23 o                         
   3   6  15         41.29         52.82         8.73 o                         
   4   6  15         85.99         78.68        13.21 o                         
   5   6  15        301.24        285.94        21.07 o                         
   6   6  15        129.74        100.27        10.12 o                         
   7   6  15        161.74        167.44        14.05 o                         
   8   6  15        140.54        145.12        12.66 o                         
   9   6  15         30.48         15.56         8.96 o                         
  -8   7  15         41.80         15.06        32.18 o                         
  -7   7  15         61.19         59.24        16.44 o                         
  -6   7  15        212.51        199.84        14.16 o                         
  -5   7  15        234.40        197.22        13.19 o                         
  -4   7  15         51.84         52.10         8.16 o                         
  -3   7  15          4.25         -7.46        11.53 o                         
  -2   7  15        170.29        140.65        12.52 o                         
  -1   7  15        868.59        817.24        28.92 o                         
   0   7  15         86.56         95.75         9.30 o                         
   1   7  15        870.05        778.21        26.49 o                         
   2   7  15        169.43        155.78        12.96 o                         
   3   7  15          4.00          7.29         7.83 o                         
   4   7  15         51.83         49.97        11.89 o                         
   5   7  15        233.03        217.80        25.37 o                         
   6   7  15        215.83        181.30        14.07 o                         
   7   7  15         61.86         65.76        11.56 o                         
   8   7  15         41.23         36.60        14.57 o                         
  -8   8  15        214.72        210.45        47.11 o                         
  -7   8  15         79.88         87.48        23.55 o                         
  -6   8  15         60.24         46.02        16.04 o                         
  -5   8  15        109.07         78.91        12.49 o                         
  -4   8  15         68.26         78.04         8.90 o                         
  -3   8  15         12.20         19.23        12.87 o                         
  -2   8  15        165.72        180.35        15.45 o                         
  -1   8  15        752.88        744.06        24.37 o                         
   0   8  15        102.88         81.14         9.65 o                         
   1   8  15        748.03        708.75        31.25 o                         
   2   8  15        169.49        162.01        12.52 o                         
   3   8  15         12.23         -2.98         7.34 o                         
   4   8  15         70.70         63.07         7.96 o                         
   5   8  15        108.21         98.81         9.31 o                         
   6   8  15         59.87         41.62         8.10 o                         
   7   8  15         80.08         84.46         8.14 o                         
   8   8  15        213.42        211.54        11.94 o                         
  -7   9  15         57.04         64.62        27.30 o                         
  -6   9  15        105.86        113.02         9.55 o                         
  -5   9  15        145.74        157.71        11.60 o                         
  -4   9  15         87.35         99.57        26.57 o                         
  -3   9  15        316.57        346.57        15.32 o                         
  -2   9  15         81.48         97.44        10.88 o                         
  -1   9  15        432.13        424.48        17.30 o                         
   0   9  15          4.05          8.55         7.35 o                         
   1   9  15        434.35        436.37        28.73 o                         
   2   9  15         82.68        107.43        15.84 o                         
   3   9  15        318.61        326.24        23.20 o                         
   4   9  15         89.11        100.06        10.25 o                         
   5   9  15        145.49        174.37        18.86 o                         
   6   9  15        106.79        131.61        11.41 o                         
   7   9  15         59.35         42.31        10.80 o                         
  -6  10  15        119.83         98.00        31.50 o                         
  -5  10  15         90.45         88.84        18.29 o                         
  -4  10  15        167.95        137.81        10.87 o                         
  -3  10  15         73.31         68.77         6.96 o                         
  -2  10  15        136.55        114.71        10.89 o                         
  -1  10  15         35.73         46.20         6.98 o                         
   0  10  15       1022.56       1163.74        43.84 o                         
   1  10  15         34.70         40.99        13.43 o                         
   2  10  15        142.53        141.41        11.51 o                         
   3  10  15         75.36         59.36         7.33 o                         
   4  10  15        164.63        138.14        12.94 o                         
   5  10  15         89.31         90.82        11.98 o                         
   6  10  15        118.73        132.54        11.24 o                         
  -4  11  15        169.07        167.62        13.72 o                         
  -3  11  15         29.35         30.65         9.17 o                         
  -2  11  15        250.19        293.16        17.46 o                         
  -1  11  15        211.12        204.68        15.30 o                         
   0  11  15        481.90        500.05        23.15 o                         
   1  11  15        214.09        241.03        34.03 o                         
   2  11  15        253.95        296.74        18.05 o                         
   3  11  15         29.44         22.49         6.95 o                         
   4  11  15        171.83        162.43        12.87 o                         
  -1  12  15        229.00        231.89        13.67 o                         
   0  12  15         12.64         13.91         6.51 o                         
   1  12  15        233.22        213.91        14.20 o                         
   0   0  16          0.08        -16.00        16.00 o                         
   1   0  16        155.53        152.66        12.66 o                         
   2   0  16         83.44         82.65        11.87 o                         
   3   0  16        111.20        105.03         9.89 o                         
   4   0  16         63.80         62.29        13.91 o                         
   5   0  16         13.91         -7.05        16.90 o                         
   6   0  16         30.43          9.30        25.58 o                         
   7   0  16         65.45         62.17        16.93 o                         
   8   0  16        169.67        168.78        23.33 o                         
   9   0  16          5.95         -2.01        11.23 o                         
  10   0  16          0.27          7.21         8.02 o                         
 -10   1  16        127.01        139.67        18.21 o                         
  -9   1  16         97.83        105.82        16.57 o                         
  -8   1  16        115.25        119.15        13.12 o                         
  -7   1  16        135.61        126.97        17.21 o                         
  -6   1  16        439.31        413.60        25.14 o                         
  -5   1  16         72.01         61.01        14.66 o                         
  -4   1  16        329.81        308.14        17.58 o                         
  -3   1  16        166.67        189.65        14.12 o                         
  -2   1  16        273.15        246.91        14.38 o                         
  -1   1  16        595.96        610.89        28.81 o                         
   0   1  16        443.70        489.94        20.84 o                         
   1   1  16        601.54        600.32        20.25 o                         
   2   1  16        267.63        255.86        13.21 o                         
   3   1  16        168.40        172.28        13.94 o                         
   4   1  16        325.34        278.56        21.19 o                         
   5   1  16         69.28         64.59        18.17 o                         
   6   1  16        440.32        445.84        31.10 o                         
   7   1  16        137.91        128.83        16.92 o                         
   8   1  16        115.63        121.75        29.07 o                         
   9   1  16         97.33         88.98        12.07 o                         
  10   1  16        130.72        143.96        14.97 o                         
 -10   2  16         77.26         58.82        11.60 o                         
  -9   2  16         48.20         49.23        12.48 o                         
  -8   2  16        189.61        206.83        22.04 o                         
  -7   2  16         31.68         43.14        15.00 o                         
  -6   2  16        162.17        141.23        24.11 o                         
  -5   2  16        331.53        323.22        22.09 o                         
  -4   2  16        287.11        301.46        18.60 o                         
  -3   2  16         60.13         60.49         9.96 o                         
  -2   2  16        969.28        997.72        24.55 o                         
  -1   2  16        442.42        406.40        17.61 o                         
   0   2  16        248.10        284.94        15.15 o                         
   1   2  16        436.76        406.75        15.81 o                         
   2   2  16        970.11       1014.60        22.37 o                         
   3   2  16         57.91         61.09         8.60 o                         
   4   2  16        290.10        287.34        16.12 o                         
   5   2  16        332.41        355.96        24.76 o                         
   6   2  16        158.26        134.72        15.54 o                         
   7   2  16         31.12         43.02        12.61 o                         
   8   2  16        196.37        198.28        26.03 o                         
   9   2  16         47.27         55.09        10.22 o                         
  10   2  16         80.13         94.95        10.33 o                         
  -9   3  16        126.08        115.47        10.90 o                         
  -8   3  16         31.85         25.79        10.79 o                         
  -7   3  16        110.76        125.11        24.58 o                         
  -6   3  16        683.22        640.50        26.11 o                         
  -5   3  16        130.79        104.53        13.86 o                         
  -4   3  16        108.59        114.30        14.50 o                         
  -3   3  16        687.49        701.36        27.98 o                         
  -2   3  16        135.71        162.05         9.72 o                         
  -1   3  16        161.47        182.80        10.93 o                         
   0   3  16         17.98         43.94         9.57 o                         
   1   3  16        158.23        159.00        10.69 o                         
   2   3  16        137.53        141.34         9.12 o                         
   3   3  16        691.81        707.10        18.24 o                         
   4   3  16        111.00        117.11        11.26 o                         
   5   3  16        128.58        117.74         9.97 o                         
   6   3  16        682.65        652.82        23.30 o                         
   7   3  16        108.61        114.58        10.60 o                         
   8   3  16         31.58         39.21         8.71 o                         
   9   3  16        125.25        134.58        12.03 o                         
  -9   4  16        357.22        387.64        23.10 o                         
  -8   4  16        126.99        112.99        13.04 o                         
  -7   4  16        140.99        168.54        19.43 o                         
  -6   4  16        145.91        126.81        15.76 o                         
  -5   4  16         85.84         80.19        12.70 o                         
  -4   4  16        242.38        206.85        14.36 o                         
  -3   4  16        101.38        103.10        10.24 o                         
  -2   4  16        939.48        916.22        23.57 o                         
  -1   4  16       1655.04       1660.96        30.45 o                         
   0   4  16        259.16        253.40        13.85 o                         
   1   4  16       1655.76       1668.42        30.56 o                         
   2   4  16        940.50        912.43        26.99 o                         
   3   4  16        102.18        101.65         9.57 o                         
   4   4  16        242.54        253.56        14.82 o                         
   5   4  16         86.64         87.71        11.40 o                         
   6   4  16        146.19        145.74        10.79 o                         
   7   4  16        141.67        146.01        12.11 o                         
   8   4  16        126.54        127.52        12.92 o                         
   9   4  16        355.16        371.73        13.82 o                         
  -9   5  16          9.82         16.18         9.35 o                         
  -8   5  16         17.50        -34.54        36.09 o                         
  -7   5  16         46.56         45.76        11.98 o                         
  -6   5  16        192.94        168.12        12.76 o                         
  -5   5  16        321.56        275.76        16.40 o                         
  -4   5  16         96.40        105.28        12.87 o                         
  -3   5  16        329.38        324.74        19.67 o                         
  -2   5  16         94.71         93.21         9.01 o                         
  -1   5  16        193.83        214.54        11.12 o                         
   0   5  16        148.94        131.94        13.05 o                         
   1   5  16        194.24        172.48        10.65 o                         
   2   5  16         93.70         93.92        11.91 o                         
   3   5  16        333.59        307.82        19.52 o                         
   4   5  16        100.10         94.69         9.09 o                         
   5   5  16        321.46        329.48        15.37 o                         
   6   5  16        191.77        193.39        16.47 o                         
   7   5  16         46.59         35.62         7.63 o                         
   8   5  16         17.57         15.65         6.73 o                         
   9   5  16         10.14         16.62         6.48 o                         
  -8   6  16        216.09        217.33        16.34 o                         
  -7   6  16         30.70         44.16        10.35 o                         
  -6   6  16         17.52         17.52         9.74 o                         
  -5   6  16         75.33         57.32         9.94 o                         
  -4   6  16        141.68        118.29        19.54 o                         
  -3   6  16        144.04        141.47        15.27 o                         
  -2   6  16         47.81         64.78        21.09 o                         
  -1   6  16       1053.30       1071.95        42.86 o                         
   0   6  16         66.00         54.39         8.53 o                         
   1   6  16       1061.89       1081.47        44.39 o                         
   2   6  16         49.51         54.26        19.39 o                         
   3   6  16        142.21        142.12        10.81 o                         
   4   6  16        140.39        140.60        11.72 o                         
   5   6  16         75.70         72.69        11.79 o                         
   6   6  16         18.10         12.01        10.87 o                         
   7   6  16         31.66         36.51         8.24 o                         
   8   6  16        215.58        233.48        13.31 o                         
  -8   7  16         60.08         39.39         7.56 o                         
  -7   7  16        422.43        424.10        22.74 o                         
  -6   7  16        112.81        119.81        14.58 o                         
  -5   7  16        255.01        248.78        54.75 o                         
  -4   7  16         46.92         40.22        10.52 o                         
  -3   7  16        637.71        594.18        21.27 o                         
  -2   7  16        129.35        145.63        20.39 o                         
  -1   7  16        217.87        218.91        22.95 o                         
   0   7  16        137.70        149.00        12.24 o                         
   1   7  16        214.08        194.14        13.14 o                         
   2   7  16        129.63        154.16        21.89 o                         
   3   7  16        642.36        571.93        31.28 o                         
   4   7  16         46.78         50.74         9.83 o                         
   5   7  16        255.02        241.59        19.06 o                         
   6   7  16        109.93        121.21        11.79 o                         
   7   7  16        421.13        435.63        17.00 o                         
   8   7  16         61.20         54.02         6.58 o                         
  -7   8  16         97.75         89.23        11.66 o                         
  -6   8  16        101.02        114.84        10.75 o                         
  -5   8  16        289.95        291.65        29.87 o                         
  -4   8  16        200.66        220.81        22.72 o                         
  -3   8  16        488.87        491.27        28.26 o                         
  -2   8  16        171.44        167.76        20.36 o                         
  -1   8  16        635.54        626.97        21.72 o                         
   0   8  16         16.65         15.31         7.12 o                         
   1   8  16        638.64        631.03        21.71 o                         
   2   8  16        170.41        186.17        12.15 o                         
   4   8  16        198.97        202.40        14.42 o                         
   5   8  16        285.49        316.87        23.89 o                         
   6   8  16        100.85        138.82        11.32 o                         
   7   8  16         98.76         96.04         9.82 o                         
  -6   9  16        484.06        506.49        26.14 o                         
  -5   9  16        113.36        126.88        10.87 o                         
  -4   9  16         76.08         88.43        10.41 o                         
  -3   9  16        438.21        430.07        28.58 o                         
  -2   9  16         80.51         79.53        10.57 o                         
  -1   9  16        428.01        465.98        17.82 o                         
   0   9  16        157.66        165.73        11.60 o                         
   1   9  16        426.34        456.45        17.57 o                         
   2   9  16         80.37         72.26         7.28 o                         
   3   9  16        434.63        464.81        18.34 o                         
   4   9  16         74.94         83.00         9.31 o                         
   5   9  16        113.88        122.84        13.39 o                         
   6   9  16        481.22        557.68        26.04 o                         
  -5  10  16        100.85        105.48        13.82 o                         
  -4  10  16         20.21         19.20        11.58 o                         
  -3  10  16        326.18        328.64        13.93 o                         
  -2  10  16        298.29        294.96        13.86 o                         
  -1  10  16        718.34        795.52        29.30 o                         
   0  10  16        560.46        526.95        24.80 o                         
   1  10  16        708.66        811.87        31.49 o                         
   2  10  16        304.37        340.52        13.83 o                         
   3  10  16        326.62        332.04        14.59 o                         
   4  10  16         19.75          8.88         6.81 o                         
   5  10  16         99.20        121.30        11.10 o                         
  -2  11  16        182.83        172.35        12.72 o                         
  -1  11  16         76.59         92.79        11.09 o                         
   0  11  16         48.75         83.09        33.13 o                         
   1  11  16         78.66        121.00        11.39 o                         
   2  11  16        178.99        181.36        12.87 o                         
   1   0  17         35.34         35.84        10.56 o                         
   2   0  17        166.93        177.73        12.65 o                         
   3   0  17        465.40        477.79        23.27 o                         
   4   0  17        109.20        129.47        13.06 o                         
   5   0  17        126.86        121.80        12.32 o                         
   6   0  17        600.07        603.16        40.05 o                         
   7   0  17          0.27          4.33        13.01 o                         
   8   0  17          9.16         19.92        27.29 o                         
   9   0  17        335.74        373.03        16.07 o                         
  -9   1  17        121.21        137.29         9.50 o                         
  -8   1  17         56.09         38.24        11.30 o                         
  -7   1  17        197.19        216.86        22.59 o                         
  -6   1  17        134.34        101.68        17.38 o                         
  -5   1  17        356.71        339.35        22.99 o                         
  -4   1  17        321.06        341.42        24.76 o                         
  -3   1  17         36.21         37.17         9.77 o                         
  -2   1  17       1113.15       1100.37        26.17 o                         
  -1   1  17          5.06         22.75        13.59 o                         
   0   1  17        134.80        182.99        11.92 o                         
   1   1  17          5.59         11.96        10.36 o                         
   2   1  17       1116.69       1113.87        23.80 o                         
   3   1  17         34.97         25.53        10.23 o                         
   4   1  17        323.29        298.44        17.47 o                         
   5   1  17        352.92        307.56        17.47 o                         
   6   1  17        135.76        129.44        14.13 o                         
   7   1  17        199.31        158.01        17.28 o                         
   8   1  17         55.88         59.83        11.01 o                         
   9   1  17        123.98        123.09        14.42 o                         
  -9   2  17        143.51        144.86        12.91 o                         
  -8   2  17        232.70        207.14        15.49 o                         
  -7   2  17        175.09        158.57        16.91 o                         
  -6   2  17         52.91         77.80        16.05 o                         
  -5   2  17         43.76         33.33        13.44 o                         
  -4   2  17        367.11        367.68        24.00 o                         
  -3   2  17        812.93        823.84        26.81 o                         
  -2   2  17        434.30        432.93        17.20 o                         
  -1   2  17        524.03        540.84        18.58 o                         
   0   2  17       2529.11       2462.53        42.16 o                         
   1   2  17        519.93        508.20        16.42 o                         
   2   2  17        438.29        424.88        15.19 o                         
   3   2  17        807.04        808.88        24.52 o                         
   4   2  17        368.97        352.45        17.10 o                         
   5   2  17         41.94         31.23         9.15 o                         
   6   2  17         53.26         65.61        11.11 o                         
   7   2  17        169.98        172.34        12.77 o                         
   8   2  17        235.27        213.79        13.10 o                         
   9   2  17        144.29        134.08        11.71 o                         
  -9   3  17         33.80         64.20        17.34 o                         
  -8   3  17        224.96        241.04        15.10 o                         
  -7   3  17         21.45         12.45        13.42 o                         
  -6   3  17        134.56        176.48        41.72 o                         
  -5   3  17        352.77        389.64        22.24 o                         
  -4   3  17        375.67        364.00        22.91 o                         
  -3   3  17        781.35        834.07        27.02 o                         
  -2   3  17        943.27        907.38        22.15 o                         
  -1   3  17        340.83        328.73        16.58 o                         
   0   3  17       8520.58       8569.49       128.74 o                         
   1   3  17        343.12        309.96        14.32 o                         
   2   3  17        948.16        957.77        21.97 o                         
   3   3  17        781.73        821.40        20.03 o                         
   4   3  17        375.01        373.46        16.79 o                         
   5   3  17        357.10        343.53        16.32 o                         
   6   3  17        129.91        122.95        11.58 o                         
   7   3  17         20.74         11.84         7.88 o                         
   8   3  17        224.88        207.92        13.90 o                         
   9   3  17         32.38         43.25         6.17 o                         
  -8   4  17        336.92        352.05        26.11 o                         
  -7   4  17         11.97         14.53        16.88 o                         
  -6   4  17        537.61        512.19        37.64 o                         
  -5   4  17        127.74        132.87        13.72 o
[truncated: 42,040 more chars]
